# Supplementary material for: Identification of long non-coding RNAs involved in floral scent of Rosa hybrida
Source: Front Plant Sci. 2022 Oct 4;13:996474. doi: 10.3389/fpls.2022.996474 (PMC9577252; doi:10.3389/fpls.2022.996474)
Supplement: Supplementary Figure 1 — qRT-PCR validation of selected lncRNAs expression across flowering stages in rose ‘Tianmidemeng’. Expression levels of selected transcripts measured by qRT-PCR and RNA-Seq are showed in the same histograms. Black columns indicate relative gene expression levels detected by qRT-PCR (left y-axis; normalized units). Grey columns represent expression determined by RNA-Seq in RPKM units (right y-axis). [file DataSheet_1.zip]

Archive with 13 entries (12 files):
- Supplementary files/
- Supplementary files/Supplementary Figure 1. qRT-PCR validation of selected lncRNAs expression across flowering stages in rose í«Tianmidemengí»..jpg
- Supplementary files/Supplementary Figure 2. Associations between module and flower volatiles by WGCNA analysis..jpg
- Supplementary files/Supplementary Table 1. Primers used in qRT-PCR detection and vector construction..docx
- Supplementary files/Supplementary Table 10.  lncRNAs with expression levels involved in the modules..xls
- Supplementary files/Supplementary Table 2. Floral volatile changes during flower development in rose 'Tianmidemeng'.xlsx
- Supplementary files/Supplementary Table 3.  List of lncRNAs in rose..xls
- Supplementary files/Supplementary Table 4. Differentially-expressed mRNAs during flower development in rose 'Tianmidemeng'.xls
- Supplementary files/Supplementary Table 5. Differentially-expressed lncRNAs during flower development in rose 'Tianmidemeng'.xlsx
- Supplementary files/Supplementary Table 6.  Predicted target genes for lncRNAs in rose 'Tianmidemeng'..xls
- Supplementary files/Supplementary Table 7.  Correlated lncRNAs to genes involved in downstream pathways of floral scent synthesis in rose..xls
- Supplementary files/Supplementary Table 8.  Correlated lncRNAs to genes involved in upstream pathways of floral scent synthesis in rose..xls
- Supplementary files/Supplementary Table 9.  Correlated lncRNAs to transcription factors involved in floral scent synthesis in rose..xls
