# Supplementary material for: Identification of long non-coding RNAs involved in floral scent of Rosa hybrida
Source: Front Plant Sci. 2022 Oct 4;13:996474. doi: 10.3389/fpls.2022.996474 (PMC9577252; doi:10.3389/fpls.2022.996474)
Supplement: Supplementary Figure 1 — qRT-PCR validation of selected lncRNAs expression across flowering stages in rose ‘Tianmidemeng’. Expression levels of selected transcripts measured by qRT-PCR and RNA-Seq are showed in the same histograms. Black columns indicate relative gene expression levels detected by qRT-PCR (left y-axis; normalized units). Grey columns represent expression determined by RNA-Seq in RPKM units (right y-axis). [file DataSheet_1.zip › Supplementary files/Supplementary Table 10. lncRNAs with expression levels involved in the modules..xls]

## Sheet: lncRNA.DEG
SeqName	moduleColor	Expression level of lncRNAs in modules / FPKM
		EF1	EF2	EF3	SF1	SF2	SF3	LF1	LF2	LF3	Elle1	Elle2	Elle3	FB1	FB2	FB3	QG1	QG2	QG3
TCONS_00007202	tan	0.202001	0	1.75741	0	0	0	0.306973	0	0.090031	0	0	0	0.887105	3.24112	3.71005	2.2722	6.22902	0
TCONS_00008876	turquoise	0	0	0	0.162981	0.288119	0.006878	0.38382	0.504498	1.32274	0	0.260135	0	0	0	0	0	0	0
TCONS_00010683	magenta	0.391734	1.06149	0.106096	0.088499	1.31498	0.342642	0	0	0	0	0.264386	0.640341	0	0	0.192955	0	0	0.211711
TCONS_00011120	green	0.121199	0	0	14.02	5.95009	11.6482	6.07306	5.70075	6.75673	0	0	0.13264	0.04345	0.203086	0	0	0	0
TCONS_00011261	turquoise	0	0	0.119562	0	0	0.230555	1.38536	0.327474	0.12379	0	0.077241	0	0	0	0	0	0.094779	0
TCONS_00012372	yellow	2.737	3.02181	3.25731	5.21347	2.34347	0.395521	4.35077	21.1742	20.0004	0	0	0	0	0	0	0	0	0
TCONS_00012510	black	0.384361	2.34128	0.170826	12.2962	14.476	33.907	7.84863	11.1214	7.37805	4.09711	4.57758	1.6095	0.228551	1.2212	0.446318	0	0	0
TCONS_00014199	red	2.71436	0.508545	1.41083	0.551058	0.356933	0.934744	0	0	0	0.108654	0.010907	0	0	0	0	0.029823	0.008785	0.002468
TCONS_00018328	green	0	0	0	0.203566	0.56305	0.855967	0	0	0	4.11679	3.33309	1.93898	1.70313	1.89967	2.49134	4.57298	2.48795	4.86862
TCONS_00020338	pink	0	0	0	1.15956	0.388672	0	0	0	0	0	0	0	0	0	0	0	0	0
TCONS_00022227	purple	0	0	0.340701	0	0.244031	0.027435	0.17231	0.029054	0.097798	0	0	0	22.7785	10.3284	13.1074	0.236646	0.23583	0
TCONS_00024709	brown	2.63873	1.38588	7.2615	0	0	0	0	0	0	0	0	0	0	0	0	0	0	0
TCONS_00027367	black	20.6264	12.627	7.02246	7.05232	1.82639	16.3338	0	0	0	0	0	4.51928	0	0	0	0	0	0
TCONS_00028487	turquoise	0	0.070696	0	0.044708	0.02363	0.025619	11.4356	3.94339	9.48516	0.361068	0.040822	0.020809	0	0	0.022302	0.002279	0	0
TCONS_00032267	turquoise	0.194291	0.234379	0	0	0	0	1.37682	0.269226	0.992143	0	0	0	0	0.251853	0	0	0	0
TCONS_00035310	black	0	1.96429	0	0	0.134277	1.42728	0	0.145067	0	0.408355	0	0	0	0	0	0	0	0
TCONS_00036484	blue	0.514868	1.57102	1.99287	0.359673	0.002928	0.641576	0	0	0	0.00947	0	0.015356	0.023044	0	0.001835	0	0	0.06969
TCONS_00037124	black	0.767796	4.04043	0.066663	1.93723	2.87625	7.32582	0.355478	0.155904	0.160752	0.380353	0.703695	0.747259	1.84406	1.65768	2.12089	0.406618	0.253015	0.473746
TCONS_00038294	blue	1.93531	2.00096	3.25227	0.174298	0.342735	1.53606	0	0	0	0.252837	0.574368	0.912848	1.21638	0.35574	0.485958	0.142418	0	0.09839
TCONS_00040840	magenta	0.988483	1.19073	0.160939	0.193558	0	0	0	0	0	0	0	0	0	0.058624	0	0	0	0
TCONS_00046950	turquoise	0.062267	0	0.065775	1.55113	0.064917	0	8.99154	7.53585	8.27183	0.065333	0	0	0	0	0	0.550291	2.2413	0.059236
TCONS_00046951	turquoise	0.062267	0	0.065775	1.66033	0.064917	0	6.80605	6.18183	7.09399	0.065333	0	0	0	0	0	0.550291	1.9804	0.059236
TCONS_00048175	blue	1.50104	0.513474	1.34318	0	0	0.184204	0	0	0	0	0	0	0.255499	0	0	0	0	0
TCONS_00050214	turquoise	0	0	0	4.10288	1.6605	1.46438	4.52591	5.148	3.27065	1.01123	0.032674	0	0	0.497964	0.367001	2.87316	0.886787	0.617596
TCONS_00052742	blue	0	0.020824	0	5.29891	1.38659	1.87928	3.76206	6.69512	2.20256	0.990485	0.349492	0.127293	0.406827	1.41418	3.42288	10.1572	1.72105	2.55857
TCONS_00056836	black	0.086419	0	0.110487	0	0	0.393484	0	0	0	0	0	0	0	0	0	0	0	0
TCONS_00057218	black	0	0	0	1.75448	0.380577	4.24711	1.81085	0.870173	0.732619	0	0	0.036534	0	0	0	0	0	0
TCONS_00058024	turquoise	1.41819	1.70716	0.123823	1.57729	0.641931	1.68194	0	0	0	0.730911	1.07068	1.03364	0.481119	0.639211	0.358705	0	0.390994	0.793076
TCONS_00058728	greenyellow	0.280841	0.206423	0.065701	4.11648	5.68494	9.52231	1.81513	1.4141	1.10283	3.48102	1.77909	0.577195	4.20276	3.88313	6.14701	0	0	0
TCONS_00059156	turquoise	0	0	0	0	0	0	1.26914	1.90482	4.82709	0.115758	0	0	0.253292	1.29434	0.447806	0.057133	0.125275	0
TCONS_00059921	pink	0	0	0	2.38162	1.65657	0.169595	1.41195	0	0.92829	0.236127	0	0	0	0.866754	0.611094	0	0.17811	0
TCONS_00066080	turquoise	0	0	0	2.39776	0	0.728757	3.20229	4.07549	1.1094	0	0	0	0	0	0	0	0	0
TCONS_00078165	turquoise	0.565191	0.686959	0	0	0.04463	0	0.378564	0.168098	1.51316	0.583465	0.490032	0.068182	0.024819	0	0.235355	0.274494	0	0.161814
TCONS_00081006	green	0.475108	0.268762	0.324819	23.6587	12.967	16.4047	16.8206	5.5021	8.56654	0.084905	0	0	0	0.152641	0.097472	0.160514	0.085124	0.229082
TCONS_00081546	brown	4.36933	1.3894	13.5644	0.260222	0.141254	0.157187	1.64105	3.54843	3.31818	0.438108	0.881333	0.809481	0.460599	4.76507	0.18858	0.73604	0.450214	0.819812
TCONS_00085318	brown	0.28641	0.368975	1.67161	0	0	0	0	0	0	0	0.097788	0	0	0	0	0	0	0
TCONS_00088041	turquoise	1.19802	0.457585	1.36878	0.100524	2.01355	3.21868	3.50414	0.849769	0.100782	0.127693	0.275292	0.354186	0.091088	1.39211	0	0.086541	0.266372	0.003161
TCONS_00094968	grey	0	0	0.157503	2.95793	1.5861	1.71145	0.019582	0	0.943077	0	0.067523	0.188884	0.059533	0.420577	3.29087	0	0	1.4446
TCONS_00096730	red	2.65832	0	0.030794	0	0	0	0	0	0	0	0	0	0	0	0	0	0	0
TCONS_00096732	red	2.30413	0.247512	0.020014	0.187555	0.298269	0	0.014144	0.297774	0	0.698045	0.013995	0.458686	1.09692	0.149759	0.177822	0	0.041674	0.190935
TCONS_00101506	green	0.057901	0	0	3.33252	3.65915	3.15801	2.49989	2.47278	3.13318	0.924857	1.18273	1.01977	0.799451	2.55214	1.64074	0	0	0
TCONS_00101524	black	0.400502	0	0	0	0.291083	2.63684	0	0	0	0	0	0.108759	0	0	0	0	0	0
TCONS_00102686	black	0	0	0	0.000734	0.011206	1.73592	0.218379	0	0.036099	0	0	0	0	0	0	0	0	0
TCONS_00104762	turquoise	0	0	0	0	0	0	2.50772	0	1.43979	0	0	0	0	0	0	0	0	0
TCONS_00105690	pink	2085.99	3380.86	4135.27	18554.2	17595	1250.85	440.427	1062.61	1393.37	0	0	0	0	0	0	0	0	0
TCONS_00110347	purple	2.71003	0.019127	0	0.208676	1.02761	0.448948	0.485211	0	0	0.027619	0.069663	0.123311	5.33776	0.006067	2.10533	0	0	3.6651
TCONS_00111355	green	2.62907	3.19888	2.41635	6.52428	2.30104	6.59551	1.33621	0	0.207936	0.22357	0.263232	0.423423	0.79061	2.85744	0.377902	0	0.288716	0.166179
TCONS_00111718	turquoise	0	0	0	0	0	0	1.13294	0	0.745161	0	0	0	0	0	0	0	0	0
TCONS_00116254	turquoise	0	0	0	0	0	0	1.62128	0.502995	1.11676	0	0	0.609652	0	0	0	0	0	0
TCONS_00116256	pink	0	0	0	0.417713	2.10591	0	0.499664	0	0.526507	0.070804	0.098402	0	0.515798	0.378195	0.216418	0	0.248992	0
TCONS_00117750	red	1.73549	0	0.276752	0	0	0	0	0	0	0	0	0	0	0	0	0	0	0
TCONS_00118520	blue	0.051223	0.125226	0.046963	1.15533	0.779005	0.142833	1.61837	0.616637	1.61393	0.992617	1.1543	0.989047	0.743934	0.664996	1.17086	0.445374	0.801838	0.402076
TCONS_00120595	pink	0.018427	0	0	1.09823	1.13472	0.434671	0.068335	0.028513	0.276315	0.038171	0.088089	0.068787	0.120911	0.615738	0.178634	0.069046	0.050903	0
TCONS_00120704	pink	0	0.036658	0.013558	3.02238	1.73905	0	0.422352	0.732504	1.75314	0	0	0	0	0	0	0	0	0
TCONS_00123982	pink	0	0	0	4.16971	0.617192	0	0.552593	0.997736	1.02742	0	0.060863	0	0	0	0	0.05544	0.09309	0.041345
TCONS_00126614	yellow	0	0	0.03139	0.185246	0.26989	0.908385	0.56632	1.44803	0.141367	0	0.090196	0	0	0.032601	0	0.083382	0.227508	0
TCONS_00127511	grey	0	0	0	0	0	0	0	0	0.195693	1.41079	0.533437	0	0	0	0	0	2.04962	0.313531
XR_002922522.1	greenyellow	0.98128	1.03717	0.986411	1.10173	0.766536	0.008992	1.01633	0.455548	0.669991	0.218853	0.829922	0.032712	0.514651	0.527438	0.366663	0.039694	0.171148	0.308791
XR_002922569.1	turquoise	1.21333	0.79812	1.54414	1.29572	0.914509	2.68935	4.21704	2.51302	2.04345	0.590375	0.630089	0.82708	1.49639	2.2146	0.014571	0.074833	1.1784	0.739801
XR_002922807.1	purple	0.022186	0	0	0.009859	0	0	0	0	0.012161	0.073747	0.014066	0.104343	0.164793	0.069382	0	0.014781	0	0.02473
XR_002922917.1	brown	0.306001	0	1.8188	0	0	0	0.168518	0	0	0.031422	0.041669	0.220517	0.01051	0.025441	0	0	0	0
XR_002922919.1	turquoise	0	1.93005	0	0	1.09337	0.782036	0	0	0.211192	0	0.106609	1.08749	2.06464	0	0	0.515748	0	1.06348
XR_002923148.1	blue	1.3758	1.6947	1.76588	0	0	0	0.276661	0	0.545575	0	0.108496	0.660427	0.095548	0	0	0.043379	0.045446	0
XR_002923165.1	blue	0	0	0	1.33607	0.693699	0.72864	0	0.250667	1.09646	0.576637	0.220085	0.355668	0.276723	1.62847	1.10614	0.596731	0.556814	1.03716
XR_002923277.1	turquoise	0	0	0	0	0	0	1.33166	0	1.03185	0	0	0	0.003575	0.406233	0.02329	0	0.002688	0.001902
XR_002923293.1	magenta	3.34503	3.02698	1.9003	0.452389	0.321819	0.016592	0.167436	0.090594	0.16459	0.262351	0.751674	1.36072	0.564012	0.086831	0.026872	0.067564	0.29135	0.052111
XR_002923308.1	yellow	0	0	0	0	0.313377	0	0.62966	1.36903	1.22925	0	0	0	0	0	0	0	0	0
XR_002923346.1	turquoise	0	0	0.167761	4.68207	2.36348	0	38.0819	17.3657	38.0495	0.882527	0	0	0.447728	20.6135	0.898978	6.62639	19.9581	0.202129
XR_002923391.1	purple	0	0	0	3.91269	1.63789	2.52131	1.41877	0.559925	0.899749	0.451269	0	1.32644	1.96727	4.3687	9.61772	1.09886	0.555592	0
XR_002923476.1	brown	1.02038	1.10992	2.42327	0	0	0	0	0	0	0	0	0	0	0	0	0	0	0
XR_002923516.1	turquoise	0.701411	0.409221	0	0	0	0.277294	49.253	18.7547	43.6864	2.34773	0.649569	0	0	13.1032	0	1.93159	4.48652	1.21892
XR_002923517.1	turquoise	0	0	0	0.599361	0	0.335465	27.6999	14.6331	30.615	1.23152	0.164687	0	0	7.43096	0	1.29302	1.75662	0.620414
XR_002923562.1	blue	0	0	0	1.43867	1.73886	1.23523	1.27976	0.731579	0.32989	1.32939	0.2476	0	0.147444	0.53781	0.177883	1.02372	0.45113	1.01432
XR_002923566.1	yellow	0	0	0	0.002341	0.022671	0.023475	0.721219	1.76581	0.917739	0.44582	0.349055	0.120233	0.088271	0	0.050138	1.81079	0.168097	1.02418
XR_002923659.1	turquoise	0	0	0	10.2262	1.77475	4.77935	15.1836	7.41852	5.45593	8.24532	5.55969	0	0	0	0.994896	12.7087	23.6479	8.8739
XR_002923758.1	tan	1.05941	0.446508	0.650683	7.06837	11.0078	0.371648	11.3231	4.13845	10.5614	1.30768	0.622518	1.88131	5.19276	21.7954	8.25639	6.32545	26.1791	2.2492
XR_002923759.1	tan	0.599307	0.780484	1.15945	5.24644	4.78448	0.368775	8.52413	7.69608	14.5212	1.54994	1.55164	1.86345	2.30869	21.4996	7.4862	11.2352	22.0316	3.89637
XR_002923761.1	tan	0	0	0	1.29913	0.291338	0	3.65717	1.05679	3.18621	1.22862	0.573816	0.337917	1.4913	5.6843	2.61525	2.8344	7.3119	0.360479
XR_002923763.1	tan	0	0	0	0	0.785123	0	0	0.924667	0.859039	0	0	0	0	2.49043	0.647074	0.28065	1.15952	0
XR_002923766.1	turquoise	0	0	0	0	0	0	2.68739	1.21853	1.82558	0	0	0	0.439664	0	0.742489	0.391697	0.849864	0.621135
XR_002923842.1	brown	0.061144	0.015692	0.196174	0	0	0.012319	0.048492	0	0.102924	0	0.305552	0	0	0	0	0	0	0
XR_002924027.1	greenyellow	0.526325	1.34847	0	0	0	0	0.685755	0.784504	1.13054	0	0	0	1.0243	0	0	0	0	0.461831
XR_002924155.1	brown	0	0.001386	1.80051	0.000107	0.055321	0.048125	0	0.046031	0.114248	0.328383	0	0	0	0	0.600237	0.019938	0	0.040584
XR_002924185.1	greenyellow	0.471112	1.1214	0	9.65932	9.46306	19.7097	2.13787	1.13376	2.77923	10.1259	8.83859	1.27066	3.32954	7.28529	6.29777	10.9083	10.2377	8.60117
XR_002924650.1	grey	0	0	0	0	0	0	0	0	0	0	0	0.314369	0	0	0	0	0	0
XR_002924682.1	yellow	0	0	0	0	0.255156	0.130811	0.036058	0.257571	0	0	0	0	0	0	0	0	0	0
XR_002924995.1	magenta	1.48952	3.27883	0.796521	0.163953	0	0.049433	0	0.407447	0.50158	0	0	0.079766	0.082729	0.08542	0.051075	0	0	0
XR_002925020.1	turquoise	0.043844	0.173836	0.116962	1.35945	1.10125	2.45719	3.50206	1.05693	3.6765	0.48893	2.0424	0.319608	0.229795	0.295366	0.236447	0.018449	0.072631	0
XR_002925300.1	yellow	0	0	0	0	0	0	0	2.0376	1.2301	0	0	0	0	0	0	0	0	0
XR_002925309.1	blue	1.46475	1.03606	1.12139	0	0	0	0	0	0.091116	0	0.079013	0.294078	0.650754	0	0.006747	0.230629	0.235712	0.595702
XR_002925379.1	blue	0	0	0	3.46029	2.29559	0.659686	0	1.39176	1.69314	3.38376	1.99159	2.41662	1.10818	0.836748	4.80968	1.8042	1.45672	0.808208
XR_002925417.1	yellow	0	0	0	0	0	0	0	0.879261	0.406028	0	0	0.169194	0	0	0.510448	0	0	0
XR_002925532.1	turquoise	0.114969	0.163944	0.124345	0	0.23853	0.089916	9.31325	8.68546	14.213	0.993723	0	0.048041	0.048154	2.90166	0	0.161865	0.262855	0.054871
XR_002925539.1	brown	1.8152	4.09524	6.19967	0	2.82594	2.44211	1.44479	3.89644	4.04439	0	2.28407	0	2.51448	3.21975	0	0	0	0
XR_002925562.1	greenyellow	1.0225	0.698397	0.581154	0.482473	0.733656	0.026415	0.594405	0.915539	0.818761	0.456702	0.43337	0.871387	0.440196	0.602482	0.598585	0.266173	0.300132	0.44345
XR_002925564.1	red	1.64214	0.700966	0.703018	0.028331	0	0.645589	0	0	0	0	0	0	0.577235	0.492812	0	0	0	0
XR_002925585.1	purple	0.181792	0.003191	0	0.806361	0.377261	0.735706	0	0	0.054429	0	0	0	4.32725	1.18778	3.382	2.30824	1.05524	0
XR_002925724.1	yellow	0	0	0	4.42098	0.636913	0.211837	0.978247	9.48795	7.13275	0	0	0	0	0	0	0	0	0
XR_002925735.1	green	0.480365	0	0.217257	1.91129	1.04111	1.49592	1.32125	0	0.3021	0.222299	0	0.24809	0	0	0.394784	0	0	0
XR_002925747.1	brown	0.731763	1.509	13.5284	0	0.213641	0	0.066701	0.190537	0.288013	0.336763	0.650511	0.924709	0	0	0	0	0	0.122629
XR_002925767.1	yellow	0.247757	0.481919	0.74467	3.87048	8.64038	10.0222	8.30138	10.4662	5.87305	0	0	0	2.62718	4.99628	2.74046	0	0	0
XR_002925813.1	magenta	1.63359	2.0446	0	0.493205	0	0.129536	0	0	0.339456	0	0	0.800082	0	0	0	0	0	0
XR_002926000.1	blue	0	0.193458	0.44745	11.1228	2.76319	2.93556	9.81047	6.19857	2.46294	10.5926	4.56851	0.33312	0	0	0	19.3515	4.4649	13.3069
XR_002926113.1	grey	0	1.32375	0	1.10114	0	0	0	0	1.56388	0	1.4026	0.001221	0.234263	0.810906	0.047431	1.20996	0.49179	0.753036
XR_002926435.1	greenyellow	6.25022	4.19488	3.78248	26.63	26.5748	36.7514	13.0539	9.63745	4.51404	21.8023	15.209	7.93999	16.1435	19.0242	18.6715	19.4377	13.1099	12.735
XR_002926461.1	tan	0	0	0	0.109728	3.48257	0	0.131918	0	0.215776	0	0	0	0.137852	4.68725	0.131479	0	0.000263	0
XR_002926499.1	tan	0	0	0	0.993357	0.281757	0.354213	0.272552	0	0.264938	0.779811	0.338531	0	0.387341	1.0768	1.21227	0.227788	1.23508	0.262871
XR_002926672.1	magenta	1.47814	1.51845	0.87998	0.132136	0	0	0.151271	0.172321	0	0.169352	0.300005	1.01187	0	0	0	0	0	0
XR_002926686.1	red	2.24093	0.872169	0.559316	0	0	0	0.437566	0	0.629401	0.079778	0.113386	0.351922	0.176914	0	0.391714	0	0	0
XR_002926696.1	turquoise	0	0	0	0	0.284311	0	1.22801	1.8436	0.65238	0.892708	0.487655	0	1.55943	0.812721	1.55687	1.48979	1.17027	0
XR_002926765.1	turquoise	0	0	0	0.886657	0	0	0.908642	1.45859	0.459402	0	0.021064	0	0	2.10031	0	0	0.598305	0
XR_002926870.1	turquoise	0	0	0	0.620847	1.19324	0.297669	1.95975	1.43218	1.57756	0.241061	0.461699	0	0	0	0.123352	0.748377	1.01789	0.595592
XR_002926984.1	turquoise	0	0	0	0	0.066521	0	0.297898	0.292638	0.511288	0	0.274039	0.2691	0	0	0	0	0.201388	0
XR_002927176.1	green	0	0	0	2.81187	1.22041	1.38003	2.21505	0.986168	0	0.555839	0.240926	0	0.355107	0.329536	0.1232	0.86813	0.452527	0.360552
XR_002927259.1	black	0.786695	0.263443	0.695665	0.010635	0	0.892278	0	0	0	0.157776	0	0.225169	0.124399	0	0.153232	0	0.069941	0
XR_002927538.1	brown	0.498753	0.635763	1.44012	0.055306	0.52691	0.611258	0	0	0	0.042534	0	0.192187	0.008483	0	0	0	0.124434	0
XR_002927698.1	brown	0	0.526445	1.15695	0.788036	0	0.724509	0	0	0	0.50703	1.04208	0.51622	0	0	0	0.769099	0.276122	0.302209
XR_002927709.1	blue	107.679	59.285	121.938	7.96395	4.85318	4.5312	8.95952	11.9821	13.4565	3.41877	10.5553	8.69898	18.3367	20.6817	20.9016	10.7947	10.1097	5.40018
XR_002927752.1	pink	0	0	0	1.60967	1.80062	0.092342	0.215428	0.272236	0.321529	0	0	0	0	0.090697	0	0	0	0
XR_002927769.1	green	0.519726	0.800889	0.584524	0.188786	0.139049	0.184757	0.445037	0.450728	0.653313	1.81675	2.10279	1.78519	0.70274	1.31965	0.554739	0.455357	0.981665	0.602604
XR_002927885.1	yellow	0	0	0	0.331257	0	0	0.906146	4.78858	6.84815	7.13669	0	0	0.741967	2.0234	0.13163	1.74322	0.601237	0
XR_002927896.1	turquoise	0	0	0	1.02561	0.468051	0.487045	2.06444	0.69128	0	0	0	0	0.113648	1.29256	0.899064	0	0	0
XR_002927924.1	red	2.55848	0.419723	0.356195	0	0	0	0	0.28922	0.291736	0.466176	0.299483	0	0.518948	0.315022	0.834195	0.272033	0.28886	0.222131
XR_002928142.1	yellow	0	0	0	0	0.224869	0	0.404625	1.38349	1.3398	0	0	0	0	0	0.270449	0	0.21066	0
XR_002928193.1	yellow	0	0.087467	0	0.333626	0	0	0.299731	1.88801	0.906286	0.261117	0	0	0	0	0	0	0.470239	0
XR_002928194.1	turquoise	0	0	0	0.746781	0	0	0.469566	0.357298	0.432411	0.155448	0.213888	0	0	0	0	0.067885	0.73078	0
XR_002928812.1	turquoise	0.207264	1.72294	0.203007	0.235057	0.299918	5.31464	8.41958	0.635577	6.87515	0	0.121894	0.207201	0	0.51348	0.255368	0.154144	0.031895	0.017785
XR_002928971.1	turquoise	0	0	0.000325	0	0	0.537092	2.26832	1.58542	0.666847	0.637294	0.813468	0.839158	0	0	0	0.712583	0.836939	0.212622
XR_002929046.1	yellow	0	0	0	0	0.16956	0.688684	0.423886	1.16722	0.304784	0.561665	0.408299	0	0	0	0	0.24678	0.778239	0.471105
XR_002929055.1	grey	0.394606	0.058847	0	0	0	0	0	0	0.547969	0	0	0	0.136625	0.059372	0.218041	0.072129	0.153044	0.15209
XR_002929168.1	blue	0.016392	0.056875	0.497191	0.52634	1.19421	0.841756	1.26734	0.79998	1.30747	1.58777	0.063501	0.889036	0.278419	0.229213	0.24518	1.09344	1.50745	0.945248
XR_002929169.1	turquoise	0.15248	0	0	1.64476	0	0.528013	1.07913	0.462473	1.44024	0	1.32733	0	0	0	0	0	0	0
XR_002929901.1	yellow	0	0.108284	0.16776	2.76396	2.42369	1.22941	6.13878	9.33285	5.86578	3.97422	0.461466	0.752404	0.884154	2.4133	1.24113	3.1495	1.13676	5.66831
XR_002929995.1	turquoise	1.001	0	1.52637	0	0	0	2.63289	0	1.6831	0	0	0	0	0	1.04559	0	0	0
XR_002930013.1	blue	4.32527	5.86881	9.12792	0.082278	0.572255	0.727705	0.068081	0.00228	0.215671	0.009322	0.027133	0.043457	0.022696	0	0	0.010798	0	0.049717
XR_002930074.1	blue	0.157534	0.101693	0.296227	24.1801	10.7061	7.79469	10.0755	26.6672	20.8918	36.9584	35.2138	1.7093	0.820106	4.96682	2.33863	9.28271	28.5	21.7233
XR_002930098.1	green	0.028996	3.43197	2.76492	0	0	0	0	0	0.018368	3.65992	1.818	1.83718	1.88356	1.13905	4.34532	0	2.49456	3.11864
XR_002930104.1	purple	0	1.14741	3.10188	0	0	0	1.69363	2.94127	0.829572	1.12757	0	0	3.18709	2.0937	8.53397	0	0	0
XR_002930197.1	grey	0	0.065597	0.083206	0.123289	0.154334	0.793395	0	0	0	0.038333	0.891265	0	0.19519	0	0.440399	0.132265	0	0
XR_002930439.1	black	0.558004	0	0.018453	0.368537	0	0.660346	0.000993	0	0.001006	0.010563	0.029236	0.026741	0	0.017314	0.046206	0.046437	0.253529	0
XR_002930608.1	blue	0.552254	0.442319	0.87972	0	0	0.479374	0	0	0	0	0	0	1.26183	0	0	0.33406	0	0
XR_002930743.1	red	1.54789	0.823491	0.519655	0.686361	0	0	0	0	0	0	0.60843	0.545002	1.28664	0.077724	0.263362	0	0.738499	0
XR_002930769.1	green	0.048636	0.618593	0.495914	0	0	0	0	0	0.025922	0.286559	0.226859	0.125036	0.332466	0.282247	0.422526	0.116941	0.165068	0.203747
XR_002930775.1	green	0.166227	0.643529	0.307754	0	0	0.175646	0	0	0	0.233796	0.228269	0	0.384364	0.50102	0.578537	1.28548	0.126452	0.923216
XR_002930776.1	yellow	0	0	0	0	0	0	0	0.077632	0.00208	0	0	0	0	0	0	0	0	0
XR_002930820.1	turquoise	0.149237	0.122329	0.267636	0.37664	0.390332	0.134968	2.16557	0.429062	0.632581	0.15433	0.092703	0.295988	0.1954	0.451598	0.018367	0.212717	0.344332	0.289131
XR_002930923.1	blue	0	0	0	0	0	0	0.505814	0.352388	0.380538	0	0.728832	0.05716	0	0.652347	0	1.08634	0.451954	0
XR_002930991.1	brown	0	0	1.06041	0	0	0.789349	0	0	0.197609	0	0	1.42005	1.29279	0	0	0	0	0
XR_002931022.1	blue	0	0	0	5.35387	9.28345	8.14632	2.32843	4.56924	4.91165	7.67922	13.7646	0	0	1.63835	0	5.75176	3.81424	8.71267
XR_002931164.1	turquoise	0	0.249317	0.365518	0	0.034575	0	1.7856	2.22976	4.04971	1.5754	2.96438	0.399767	0	0.085659	0.37765	1.66551	7.21259	3.43195
XR_002931169.1	yellow	0	0	0	0	1.05615	1.02261	0.03494	0.827097	1.1376	0	0	0	1.30005	0	0	0	0	0
XR_002931247.1	grey	0	0	0	0	0.017895	1.26327	0.734444	0	0	0	0	0.857919	0	2.37232	1.79905	0	0	3.21495
XR_002931251.1	blue	1.17192	0.890331	1.0463	0.15549	0.452503	0.13134	0.257751	0.482981	0.334043	0.185597	0.1682	0.5015	0.608552	0.533946	0.656779	0.462017	1.13965	0.64502
XR_002931290.1	grey	0	0	0	0	0	0	0	0	0	0	0	0	0	0	0	0	0	0
XR_002931291.1	pink	1.41904	0.81785	1.35132	5.71313	0.297974	0	0.093143	0	0	0.07707	0.161553	0.168686	0.418917	0	0	0	0	0
XR_002931327.1	brown	0	0	0.244342	0	0	0	0	0	0	0	0	0	0	0	0	0	0	0
XR_002931350.1	turquoise	12.7207	7.87386	7.84738	17.7351	18.3506	17.7405	102.579	54.6441	41.6679	25.5672	22.2593	11.2136	6.71649	6.69221	5.9536	15.5073	21.1778	13.2503
XR_002931402.1	blue	0.713314	0.691589	0.790228	0	0	0	0	0.002551	0	0.575843	0.435658	0.829095	0	0	0.559005	0.125949	0	0
XR_002931444.1	greenyellow	0	1.3486	0.334599	11.0658	14.7066	42.675	1.75282	2.64724	1.25872	6.76296	11.9808	17.88	14.8687	7.08211	23.3029	29.189	8.88819	13.315
XR_002931455.1	blue	0.390919	0.320681	0.489961	0.085998	0	0	0.341782	0.302624	0.230597	0	0	0	0.190731	0.392457	0.161156	0.229807	0.183746	0.168385
XR_002931466.1	yellow	7.38418	2.73762	12.6447	4.31623	9.14738	5.28834	41.7157	83.7506	52.8816	10.2413	16.5252	9.92551	3.28702	47.6591	2.48672	18.445	9.6147	16.7796
XR_002931560.1	green	2.20247	1.52371	2.11679	3.67184	1.94473	2.58635	1.55032	1.28476	2.1064	1.50672	1.24688	1.7392	0.491208	0.847396	0.575292	0.913689	1.00085	0.69682
XR_002931641.1	purple	2.89359	1.92799	1.04425	0	0	0	0.806631	0.351599	0.711513	0.351774	1.69485	3.05863	3.19415	5.98313	6.21894	0	0.391817	0
XR_002931718.1	turquoise	0.215985	0.017411	0	1.96702	2.09257	0.983241	3.20556	1.5284	2.38725	0.319341	0.243634	0.027906	0.207177	0	0.622536	1.75199	2.40848	1.05831
XR_002931755.1	brown	39.3905	17.7086	118.459	20.6978	7.38843	8.08838	3.69134	2.01892	1.31064	5.9558	9.98117	16.5263	8.45667	3.37169	7.49286	7.20538	4.16337	23.647
XR_002931929.1	magenta	1.58709	1.0046	0.416148	0	0	0.161623	0	0	0	0.682098	0.612409	1.0705	0	0	0.114797	0	0.195835	0
XR_002931950.1	red	1.78075	1.14453	0.811147	0	0	0	0	0	0	0	0.173122	0	0.226407	0	0.084942	0	0	0
XR_002932020.1	brown	0	0	0.137856	0	0	0	0	0	0	0	0	0	0	0	0	0	0.009983	0.050365
XR_002932188.1	greenyellow	0	0	0	0.262132	0.427113	0.999047	0	0.029251	0.033447	0.440006	0.271746	0.471381	0.196599	0.700531	0.286148	0.625805	0.493545	0.439317
XR_002932259.1	turquoise	0	0	0	2.75233	0.045882	0.408432	3.35435	3.66856	4.75883	0.912198	0.286552	0	0	0	0	0.674634	1.5175	0
XR_002932296.1	green	0.976613	0.8543	0.86898	3.24549	1.32868	3.99097	2.61273	3.8641	1.10182	0	0.021557	0	0.710521	1.14837	0.617352	0.202034	0.327096	0.031037
XR_002932389.1	red	2.21012	1.16561	0.718862	0	0	0	0	0	0	0	0.181004	0.754534	0.419624	0.265017	0.157808	0	0	0
XR_002932430.1	turquoise	6.17461	3.81756	4.23462	3.56954	0.647136	0.054963	8.10146	1.52636	5.87958	0	1.71375	0.803233	1.46551	4.14297	2.22716	1.72806	0	0
XR_002932712.1	turquoise	0	0	0	0	0	0	4.28507	4.90975	3.30077	0	0	0	0	0	0	1.91838	3.43963	0
XR_002932894.1	blue	1.51046	0.435607	1.40465	0	0	0	0	0	0.123808	0	0	0	0.149961	0	0	0.178029	0.134507	0
XR_002932960.1	brown	0	0.124095	0.217948	0	0.006721	0	0.067508	0	0.030917	0	0	0.004354	0	0.033437	0	0.032647	0.032986	0
XR_002932978.1	blue	0.172548	0.183233	0.13757	0	0	0	0	0	0	0	0	0	0.25318	0	0	0	0	0.063271
XR_002933107.1	blue	0	0	0	0.097205	0.132319	0.646645	0.269191	0.099396	0.057532	0.434253	0.404457	0	0	0	0	0.04357	0.433285	0.857393
XR_002933122.1	brown	0.001487	0.581287	3.80551	0	0	0	0.228782	1.43013	0.179193	0.102575	0.295493	0.000341	0.104996	0.393192	0	0	0	0.093002
XR_002933128.1	black	3.71156	1.66892	2.25765	2.11735	0	2.33657	0	0	0	0.47946	1.12415	0.426785	1.63	0.873932	1.42439	0	0	0
XR_002933187.1	yellow	0	0	0	0.637824	0	0	0	0.85817	0.811533	0	0.022874	0	0	0	0	0	0	0
XR_002933391.1	brown	1.3989	0.080339	5.56274	0	0.131135	0	0	0	0	0	0	0	0.328888	0.078893	0.180487	0.068098	0.071812	0
XR_002933393.1	brown	6.31884	2.30105	14.2732	0	0	0	0	0	0	0	0	0.432986	0	0	0.222026	0.172427	0	0.101219
XR_002933602.1	turquoise	0	0	0.37198	4.94579	4.81236	0.367493	19.7203	19.5721	18.9404	6.90686	2.64263	0.409473	0.931	5.25328	2.28864	13.6711	8.90613	10.617
XR_002933819.1	turquoise	0	0	0	1.03948	0.188809	0	1.0305	0.476764	1.18995	0	0	0	0.019406	1.57391	0.533902	0	0.196746	0
XR_002933980.1	red	0.883453	0.24636	0.569444	0	0.071101	0	0	0	0.013798	0.086065	0.195896	0.272778	0.188532	0.3411	0.095363	0	0.02375	0
XR_002934059.1	blue	13.0139	17.9414	22.3089	1.08709	1.63561	0.703041	1.51387	3.98352	4.07294	0.557148	0.386581	3.4359	5.11025	6.25099	3.55889	1.39039	0.753406	0.499416
XR_002934282.1	turquoise	0.097395	0	0	0.213419	0	0	0.318065	0.328598	0	0.011894	0	0	0	0	0	0	0	0
XR_002934288.1	turquoise	0	0	0	0.196023	0	0	0.395241	0.347853	0.205275	0	0	0	0	0	0	0	0	0
XR_002934473.1	black	0.938927	0.071226	1.21027	0	0	2.01717	0	0	0	0	0	0	0.517122	0	0	0	0	0.287566
XR_002934496.1	grey	0.685844	0	0	0	0.364111	0	0.880797	1.52335	0.112711	0.578257	0	3.42373	0.689919	0.905227	0.84199	1.31865	0	0.491451
XR_002934753.1	pink	0	0	0	2.14384	0	0	0	0.908298	0.861569	0	0	0	0	0	0.860417	0.969845	0.619537	0.812406
XR_002934754.1	yellow	0	0	0	1.4294	0	0	0	2.06794	1.03471	0	0	0	0	0	0.765577	0.522864	0.674386	0.756047
XR_002934763.1	blue	0.673618	0.843527	0.539752	0	0.589344	0.00136	0.010004	0	0	0.007896	0.24242	0	0	0	0	0.269366	0	0
XR_002935023.1	blue	0.064911	0.540467	0.364393	0	0	0	0	0	0	0.943856	0.036847	0	0	0	0	0	0	0
XR_002935150.1	grey	0	0	0	0	0	0	0	0	0	0	0.736053	0	0	0	0	0	0	0
XR_002935295.1	brown	0.288011	0.06435	0.692682	0.131291	0	0.130287	0	0	0	0	0	0	0.060722	0	0	0	0	0
XR_002935297.1	blue	0.374398	0.716273	0.849282	0	0	0	0	0	0	0	0	0	0	0	0	0	0	0
XR_002935403.1	magenta	2.12369	1.88916	0	0	0	0	0	0	0	1.30499	0.628299	1.58062	0	0	0	0.171264	0.257101	0
XR_002935455.1	green	0.664885	1.87752	0.426152	0	0	0	0	0	0	2.24754	0	2.4523	1.11972	0.532798	1.00619	0	1.63727	1.1583
XR_002935509.1	purple	0.95283	0.785173	0.268029	0.24878	0.822146	0.561858	1.04021	0.849502	0.937721	0.322288	1.09601	0.693722	0.856903	1.57816	1.87194	0.789333	0.479945	0.492687
XR_002935668.1	grey	0	0	0	1.91263	5.3044	0	0	0	0	4.06615	8.36882	1.11856	0	4.87246	3.61096	0	0	0.21608
XR_002935676.1	turquoise	0	0	0	0.481305	0	1.03144	1.20305	0	0.372301	0	0	0	0	0	0	0	0.611262	0
XR_002935807.1	blue	0.622579	0.520441	0.503333	0	0	0	0.011428	0	0	0.13008	0.113972	0	0	0	0.046929	0	0	0.057919
XR_002936072.1	grey	0	0	0	0.118363	0.050952	0	0	0	0	0.431205	0	0	0	0	0	0	0	0
XR_002936079.1	grey	0	0	0	0	0	0.32927	0.238049	0	0.260666	0	0	0	0	0	0	0.556982	0	0
XR_002936195.1	brown	3.54904	1.46103	6.4324	0.958527	1.67308	4.05964	0.769057	0.024184	0	1.25038	1.39646	0	0	0.607452	0.627706	0	0	0
XR_002936215.1	brown	1.07966	0.496402	4.11668	0	0	0.120426	0	0	0	0.119932	0	0.519067	0.407179	0	0	0	0	0.224206
XR_002936281.1	brown	3.24647	2.37711	6.23225	2.94154	2.28025	3.2913	0	0.476208	0.8811	0	0	0	2.81301	0	2.66729	1.12529	1.15906	0.35221
XR_002936388.1	turquoise	0	0	0	0	0	0	0.454669	0	0	0	0	0	0	0	0	0	0	0
XR_002936502.1	magenta	0.14307	0.541785	0.539548	0.206836	0	0.319727	0	0.312062	0	0.506457	0	1.55178	0.337254	0	0.640171	0.197186	0.275668	0
XR_002936509.1	blue	0.571432	0.560806	0.59465	0.241363	0.28203	0	0	0.023485	0	0	0	0.299448	0.41122	0.681704	0.678442	0	0.368308	0.192368
XR_002936510.1	blue	0.515695	0.440565	0.503367	0.178118	0	0.22307	0	0	0	0	0	0	0.30528	0	0	0.181144	0.353881	0
XR_002936724.1	grey	0	1.68412	0.617403	0	0	0	0	0	0	0	0	0	0	0	0.072831	40.5405	0	0
XR_002936891.1	green	0.65668	0.678393	0.811587	0	0	0	0	0	1.33499	0.31395	0.158471	0.403826	1.55596	0.562187	0.329475	0.813709	0.357866	1.11538
XR_002937089.1	turquoise	1.21871	0.308028	0.846487	8.46437	9.42281	2.05672	52.9955	33.0042	36.7785	8.44161	6.53531	0.890913	1.05934	3.94369	2.6896	21.5031	20.3442	14.7985
XR_002937155.1	blue	1.93734	1.63288	1.59548	0	0	0	0.897869	0	0.201377	0	0.175648	1.12949	0.194274	0	0	0	0	0
XR_002937182.1	magenta	0.965866	1.94477	0	0	0.022237	0	0	0	0	0	0.015501	0.544056	0.024501	0.351064	0	0	0.010439	0
XR_002937202.1	red	2.0083	0.085381	0	0	0	0	0	0	0	0	0	0.218673	0.048911	0	0	0	0	0
XR_002937225.1	brown	0.342879	0.224574	0.830124	0	0	0	0	0.305098	0.136214	0.029078	0.00448	0.394093	0.234619	0	0	0	0	0
XR_002937430.1	blue	0.792788	0.52691	0.715088	0	0	0	0	0	0	0	0	0	0.204862	0	0	0	0	0
XR_002937463.1	brown	1.1004	0.66213	1.85321	0	0	0	0.115701	0.18349	0.584918	0.172979	0	1.63325	0.478828	1.10322	0.331133	0.234939	0.150724	0
XR_002937502.1	green	1.66718	2.81615	1.30187	12.5897	3.72779	14.0072	6.50469	10.9314	9.13047	0.979221	0	0	2.43496	3.43893	0.457488	0.217257	0.052485	2.89304
XR_002937516.1	purple	0.927401	0.659985	0.354902	0.386143	0.173234	0.320024	0.571669	0.900143	0.835069	0.84798	0.837421	1.42028	0.985152	0.899267	1.06405	0.299902	0.308982	0.318928
