# Supplementary material for: Identification of long non-coding RNAs involved in floral scent of Rosa hybrida
Source: Front Plant Sci. 2022 Oct 4;13:996474. doi: 10.3389/fpls.2022.996474 (PMC9577252; doi:10.3389/fpls.2022.996474)
Supplement: Supplementary Figure 1 — qRT-PCR validation of selected lncRNAs expression across flowering stages in rose ‘Tianmidemeng’. Expression levels of selected transcripts measured by qRT-PCR and RNA-Seq are showed in the same histograms. Black columns indicate relative gene expression levels detected by qRT-PCR (left y-axis; normalized units). Grey columns represent expression determined by RNA-Seq in RPKM units (right y-axis). [file DataSheet_1.zip › Supplementary files/Supplementary Table 2. Floral volatile changes during flower development in rose 'Tianmidemeng'.xlsx]

## Sheet: Sheet1
Retention time (min)	Compounds	Category	Emission amount of flower scent (ug•g-1•h-1)
			Early-flowering	Semi-flowering	Late-flowering
8.56	β-Pinene	terpenoids	--	0.308±0.071	0.103±0.072
8.91	4-Hexen-1-ol, acetate	fatty acid derivatives	0.078±0.024	1.302±0.921	0.687±0.055
9.19	2-Hexen-1-ol, acetate, (Z) -	fatty acid derivatives	--	1.092±0.539	1.521±0.186
9.72	Cyclohexanol, 1-methyl-4- (1-methylethenyl) -, acetate	terpenoids	--	0.102±0.028	--
9.82	α-Pinene	terpenoids	--	0.094±0.028	0.052±0.022
10.15	trans-β-Ocimene	terpenoids	0.234±0.123	0.159±0.033	0.084±0.028
11.3	1-methyl-4- (1-methylethenyl) -Cyclohexene	terpenoids	--	0.024±0.006	0.048±0.021
12.22	Phenylethyl alcohol	phenylpropanoids /benzenoids	--	0.389±0.135	0.128±0.048
12.9	Geranyl phenylacetate	terpenoids	--	0.016±0.002	--
13.09	Camphor	terpenoids	0.074±0.018	--	--
13.18	Citronellal	terpenoids	--	--	0.020±0.0057
13.49	Acetic acid, phenylmethyl ester	phenylpropanoids /benzenoids	--	0.102±0.033	0.049±0.006
13.98	cis-Verbenol	terpenoids	--	0.035±0.008	0.025±0.006
14.57	Cyclohexanol, 2-methyl-5- (1-methylethenyl) -, (1α,2β,5α) -	terpenoids	--	0.006±0.004	--
15.12	4-Hexen-1-ol, 5-methyl-2- (1-methylethenyl) -, (R) -	terpenoids	--	0.037±0.001	0.040±0.015
15.48	2,6-Octadien-1-ol, 3,7-dimethyl-, (Z) -	terpenoids	0.124±0.085	4.225±0.520	3.075±0.879
15.69	2,6-Octadienal, 3,7-dimethyl-, (Z) -	terpenoids	--	0.231±0.115	0.120±0.019
15.84	7-Oxabicyclo[4.1.0]heptane, 1-methyl-4- (1-methylethenyl) -	terpenoids	--	0.016±0.009	5.533±1.236
15.93	Bicyclo[2.2.1]heptane,2,2-dimethyl-3-methylene-	terpenoids	--	0.029±0.021	--
16.17	Megastigma-7 (E) ,9,13-triene	terpenoids	0.190±0.090	--	--
16.25	Geraniol	terpenoids	--	13.972±1.319	5.533±1.236
16.29	Acetic acid, 2-phenylethyl ester	phenylpropanoids /benzenoids	--	6.009±1.467	2.771±0.438
16.54	Citral	terpenoids	--	0.513±0.280	0.240±0.027
17.03	3-Cyclohexene-1-ethanol, β,4-dimethyl-, [S- (R*,S*) ]-	terpenoids	--	0.010±0.009	--
17.83	1-Oxaspiro[4.5]dec-6-ene, 2,6,10,10-tetramethyl-	terpenoids	--	0.071±0.023	0.042±0.006
17.92	2,6-Octadienoic acid, 3,7-dimethyl-, methyl ester	terpenoids	--	0.107±0.047	0.158±0.085
18.3	3-Buten-2-one, 4- (2,6,6-trimethyl-1-cyclohexen-1-yl) -	terpenoids	0.270±0.130	--	--
18.4	Megastigma-4,6 (Z) ,8 (E) -triene	terpenoids	0.196±0.108	--	--
18.69	6-Octen-1-ol, 3,7-dimethyl-, propanoate	terpenoids	--	2.216±0.895	0.199±0.088
18.87	2,6,10-Dodecatrien-1-ol, 3,7,11-trimethyl-, acetate, (E,E) -	terpenoids	0.142±0.039	--	--
18.96	2,6-Octadien-1-ol, 3,7-dimethyl-, acetate, (Z) -	terpenoids	--	6.857±2.286	0.550±0.238
18.97	Megastigma-4,6 (Z) ,8 (Z) -triene	terpenoids	1.302±0.152	--	--
19.29	cis-α-Bisabolene	terpenoids	--	--	0.024±0.012
19.3	3-Carene	terpenoids	--	0.102±0.058	--
19.53	2,6-Octadien-1-ol, 3,7-dimethyl-, acetate	terpenoids	0.245±0.053	8.455±2.419	2.293±0.462
20.04	Methyleugenol	phenylpropanoids /benzenoids	--	0.275±0.066	0.078±0.039
20.4	γ-Elemene	terpenoids	--	0.269±0.133	0.020±0.009
20.63	Bicyclo[7.2.0]undec-4-ene, 4,11,11-trimethyl-8-methylene-,[1R- (1R*,4Z,9S*) ]-	terpenoids	0.196±0.104	0.182±0.115	--
20.84	Aromandendrene	terpenoids	--	--	0.558±0.126
20.89	2-Butanone, 4- (2,6,6-trimethyl-1-cyclohexen-1-yl) -	terpenoids	3.243±0.761	0.533±0.219	0.011±0.008
21.22	4- (2,6,6-Trimethyl-cyclohex-1-enyl) -butan-2-ol	terpenoids	0.962±0.298	2.565±0.757	0.100±0.028
21.24	β-ylangene	terpenoids	--	--	0.199±0.071
21.5	cis-Z-α-Bisabolene epoxide	terpenoids	--	0.010±0.004	0.029±0.012
22.04	trans-β-Ionone	terpenoids	10.448±0.708	1.390±1.350	0.214±0.025
22.16	β-copaene	terpenoids	--	0.109±0.104	0.343±0.106
23.05	Naphthalene, 1,2,3,5,6,8a-hexahydro-4,7-dimethyl-1- (1-methylethyl) -, (1S-cis) -	terpenoids	--	0.022±0.013	0.021±0.008
27.44	E-2-Hexenyl benzoate		0.074±0.034	--	--
30.08	Isopinocarveol	terpenoids	0.0734±0.027	--	--
35.52	Limonen-6-ol, pivalate	terpenoids	--	--	0.038±0.015
36.07	cis-p-mentha-1 (7) ,8-dien-2-ol	terpenoids	--	--	0.009±0.005
36.11	Bicyclo[3.1.1]heptan-3-ol, 6,6-dimethyl-2-methylene-, [1S- (1α,3α,5α) ]-	terpenoids	--	--	0.009±0.005
36.2	7-epi-trans-sesquisabinene hydrate	terpenoids	--	--	0.007±0.002
36.73	3 (10) -Caren-4-ol, acetoacetic acid ester	terpenoids	--	--	0.121±0.046
36.87	Cyclohexanol, 2-methylene-3- (1-methylethenyl) -, acetate, cis-	terpenoids	--	--	0.016±0.007
36.98	p-Mentha-6,8-dien-2-ol	terpenoids	--	--	0.009±0.005
37.01	Bicyclo[3.1.1]hept-2-en-4-ol, 2,6,6-trimethyl-, acetate	terpenoids	--	--	0.079±0.0183
37.88	(-) -trans-Pinocarvyl acetate	terpenoids	--	--	0.051±0.023
40.73	Farnesene epoxide, E-	terpenoids	--	--	0.013±0.004
41.62	cis-p-Mentha-2,8-dien-1-ol	terpenoids	--	--	0.052±0.008
