# Supplementary material for: Identification of long non-coding RNAs involved in floral scent of Rosa hybrida
Source: Front Plant Sci. 2022 Oct 4;13:996474. doi: 10.3389/fpls.2022.996474 (PMC9577252; doi:10.3389/fpls.2022.996474)
Supplement: Supplementary Figure 1 — qRT-PCR validation of selected lncRNAs expression across flowering stages in rose ‘Tianmidemeng’. Expression levels of selected transcripts measured by qRT-PCR and RNA-Seq are showed in the same histograms. Black columns indicate relative gene expression levels detected by qRT-PCR (left y-axis; normalized units). Grey columns represent expression determined by RNA-Seq in RPKM units (right y-axis). [file DataSheet_1.zip › Supplementary files/Supplementary Table 3. List of lncRNAs in rose..xls]

## Sheet: novel_lncRNA
LncRNA Id	Chromosome	Start	End	Strand	Type	Status
TCONS_00000071	NC_037088.1	569401	569445	+	lincRNA	Novel_lncRNA
TCONS_00000071	NC_037088.1	570194	570401	+	lincRNA	Novel_lncRNA
TCONS_00000074	NC_037088.1	623300	623349	+	lincRNA	Novel_lncRNA
TCONS_00000074	NC_037088.1	623453	623618	+	lincRNA	Novel_lncRNA
TCONS_00000075	NC_037088.1	641070	641381	+	lincRNA	Novel_lncRNA
TCONS_00000075	NC_037088.1	641478	641721	+	lincRNA	Novel_lncRNA
TCONS_00000077	NC_037088.1	641832	642012	+	sense_overlapping	Novel_lncRNA
TCONS_00000077	NC_037088.1	644231	644433	+	sense_overlapping	Novel_lncRNA
TCONS_00000099	NC_037088.1	1001420	1001876	+	lincRNA	Novel_lncRNA
TCONS_00000099	NC_037088.1	1002427	1002519	+	lincRNA	Novel_lncRNA
TCONS_00000246	NC_037088.1	2108119	2108704	+	sense_overlapping	Novel_lncRNA
TCONS_00000246	NC_037088.1	2109230	2109845	+	sense_overlapping	Novel_lncRNA
TCONS_00000246	NC_037088.1	2109931	2110491	+	sense_overlapping	Novel_lncRNA
TCONS_00000246	NC_037088.1	2110875	2110935	+	sense_overlapping	Novel_lncRNA
TCONS_00000246	NC_037088.1	2111015	2111080	+	sense_overlapping	Novel_lncRNA
TCONS_00000246	NC_037088.1	2111806	2112071	+	sense_overlapping	Novel_lncRNA
TCONS_00000288	NC_037088.1	2294397	2294540	+	sense_overlapping	Novel_lncRNA
TCONS_00000288	NC_037088.1	2461375	2462103	+	sense_overlapping	Novel_lncRNA
TCONS_00000291	NC_037088.1	2294879	2295045	+	sense_overlapping	Novel_lncRNA
TCONS_00000291	NC_037088.1	2461882	2462103	+	sense_overlapping	Novel_lncRNA
TCONS_00000296	NC_037088.1	2326328	2326459	+	sense_overlapping	Novel_lncRNA
TCONS_00000296	NC_037088.1	2406798	2407323	+	sense_overlapping	Novel_lncRNA
TCONS_00000296	NC_037088.1	2407405	2407729	+	sense_overlapping	Novel_lncRNA
TCONS_00000296	NC_037088.1	2603600	2603681	+	sense_overlapping	Novel_lncRNA
TCONS_00000300	NC_037088.1	2329016	2329049	+	sense_overlapping	Novel_lncRNA
TCONS_00000300	NC_037088.1	2329421	2329660	+	sense_overlapping	Novel_lncRNA
TCONS_00000300	NC_037088.1	2346435	2346465	+	sense_overlapping	Novel_lncRNA
TCONS_00000300	NC_037088.1	2370665	2371062	+	sense_overlapping	Novel_lncRNA
TCONS_00000316	NC_037088.1	2345428	2345496	+	sense_overlapping	Novel_lncRNA
TCONS_00000316	NC_037088.1	2369609	2369907	+	sense_overlapping	Novel_lncRNA
TCONS_00000316	NC_037088.1	2462804	2462829	+	sense_overlapping	Novel_lncRNA
TCONS_00000333	NC_037088.1	2424113	2424145	+	lincRNA	Novel_lncRNA
TCONS_00000333	NC_037088.1	2424335	2424577	+	lincRNA	Novel_lncRNA
TCONS_00000349	NC_037088.1	2494150	2494184	+	sense_overlapping	Novel_lncRNA
TCONS_00000349	NC_037088.1	2529415	2529775	+	sense_overlapping	Novel_lncRNA
TCONS_00000358	NC_037088.1	2603957	2604058	+	lincRNA	Novel_lncRNA
TCONS_00000358	NC_037088.1	2604194	2604316	+	lincRNA	Novel_lncRNA
TCONS_00000360	NC_037088.1	2605156	2605207	+	lincRNA	Novel_lncRNA
TCONS_00000360	NC_037088.1	2605328	2605422	+	lincRNA	Novel_lncRNA
TCONS_00000360	NC_037088.1	2605751	2605860	+	lincRNA	Novel_lncRNA
TCONS_00000362	NC_037088.1	2605189	2605246	+	lincRNA	Novel_lncRNA
TCONS_00000362	NC_037088.1	2605328	2605422	+	lincRNA	Novel_lncRNA
TCONS_00000362	NC_037088.1	2605751	2605860	+	lincRNA	Novel_lncRNA
TCONS_00000371	NC_037088.1	2632647	2632784	+	lincRNA	Novel_lncRNA
TCONS_00000371	NC_037088.1	2632913	2633109	+	lincRNA	Novel_lncRNA
TCONS_00000372	NC_037088.1	2632647	2632784	+	lincRNA	Novel_lncRNA
TCONS_00000372	NC_037088.1	2632930	2633109	+	lincRNA	Novel_lncRNA
TCONS_00000373	NC_037088.1	2632647	2632796	+	lincRNA	Novel_lncRNA
TCONS_00000373	NC_037088.1	2632930	2633109	+	lincRNA	Novel_lncRNA
TCONS_00000476	NC_037088.1	3636097	3636319	+	lincRNA	Novel_lncRNA
TCONS_00000476	NC_037088.1	3636480	3636526	+	lincRNA	Novel_lncRNA
TCONS_00000476	NC_037088.1	3639031	3639324	+	lincRNA	Novel_lncRNA
TCONS_00000478	NC_037088.1	3656199	3656797	+	sense_overlapping	Novel_lncRNA
TCONS_00000478	NC_037088.1	3657363	3657425	+	sense_overlapping	Novel_lncRNA
TCONS_00000478	NC_037088.1	3658528	3658588	+	sense_overlapping	Novel_lncRNA
TCONS_00000478	NC_037088.1	3658820	3659091	+	sense_overlapping	Novel_lncRNA
TCONS_00000482	NC_037088.1	3656566	3657425	+	sense_overlapping	Novel_lncRNA
TCONS_00000482	NC_037088.1	3658528	3658588	+	sense_overlapping	Novel_lncRNA
TCONS_00000482	NC_037088.1	3658820	3659091	+	sense_overlapping	Novel_lncRNA
TCONS_00000568	NC_037088.1	4825578	4826036	+	lincRNA	Novel_lncRNA
TCONS_00000568	NC_037088.1	4826175	4826338	+	lincRNA	Novel_lncRNA
TCONS_00000568	NC_037088.1	4826423	4826627	+	lincRNA	Novel_lncRNA
TCONS_00000568	NC_037088.1	4827476	4827655	+	lincRNA	Novel_lncRNA
TCONS_00000592	NC_037088.1	4930465	4930647	+	sense_overlapping	Novel_lncRNA
TCONS_00000592	NC_037088.1	4937364	4937463	+	sense_overlapping	Novel_lncRNA
TCONS_00000596	NC_037088.1	4944930	4944960	+	lincRNA	Novel_lncRNA
TCONS_00000596	NC_037088.1	4965813	4966047	+	lincRNA	Novel_lncRNA
TCONS_00000597	NC_037088.1	4950838	4950900	+	lincRNA	Novel_lncRNA
TCONS_00000597	NC_037088.1	4964618	4964996	+	lincRNA	Novel_lncRNA
TCONS_00000612	NC_037088.1	5191664	5192523	+	sense_overlapping	Novel_lncRNA
TCONS_00000612	NC_037088.1	5192668	5193091	+	sense_overlapping	Novel_lncRNA
TCONS_00000691	NC_037088.1	5886783	5887142	+	sense_overlapping	Novel_lncRNA
TCONS_00000691	NC_037088.1	5887212	5887567	+	sense_overlapping	Novel_lncRNA
TCONS_00000691	NC_037088.1	5887638	5888375	+	sense_overlapping	Novel_lncRNA
TCONS_00000771	NC_037088.1	6931836	6931965	+	lincRNA	Novel_lncRNA
TCONS_00000771	NC_037088.1	6932486	6933047	+	lincRNA	Novel_lncRNA
TCONS_00000796	NC_037088.1	7075552	7075589	+	lincRNA	Novel_lncRNA
TCONS_00000796	NC_037088.1	7079694	7079879	+	lincRNA	Novel_lncRNA
TCONS_00000830	NC_037088.1	7817857	7817986	+	sense_overlapping	Novel_lncRNA
TCONS_00000830	NC_037088.1	8091879	8092755	+	sense_overlapping	Novel_lncRNA
TCONS_00000937	NC_037088.1	8937130	8937325	+	sense_overlapping	Novel_lncRNA
TCONS_00000937	NC_037088.1	8937626	8938119	+	sense_overlapping	Novel_lncRNA
TCONS_00000938	NC_037088.1	8937130	8937361	+	sense_overlapping	Novel_lncRNA
TCONS_00000938	NC_037088.1	8937626	8938119	+	sense_overlapping	Novel_lncRNA
TCONS_00000939	NC_037088.1	8937133	8937435	+	sense_overlapping	Novel_lncRNA
TCONS_00000939	NC_037088.1	8937626	8938119	+	sense_overlapping	Novel_lncRNA
TCONS_00001007	NC_037088.1	9531325	9531344	+	lincRNA	Novel_lncRNA
TCONS_00001007	NC_037088.1	9531934	9532119	+	lincRNA	Novel_lncRNA
TCONS_00001063	NC_037088.1	10012770	10013014	+	sense_overlapping	Novel_lncRNA
TCONS_00001063	NC_037088.1	9983656	9983690	+	sense_overlapping	Novel_lncRNA
TCONS_00001122	NC_037088.1	10827949	10828217	+	antisense	Novel_lncRNA
TCONS_00001122	NC_037088.1	10832603	10832646	+	antisense	Novel_lncRNA
TCONS_00001126	NC_037088.1	10871948	10872138	+	sense_overlapping	Novel_lncRNA
TCONS_00001126	NC_037088.1	10899403	10899612	+	sense_overlapping	Novel_lncRNA
TCONS_00001213	NC_037088.1	11454642	11454802	+	lincRNA	Novel_lncRNA
TCONS_00001213	NC_037088.1	11454909	11454959	+	lincRNA	Novel_lncRNA
TCONS_00001230	NC_037088.1	11522218	11522480	+	lincRNA	Novel_lncRNA
TCONS_00001230	NC_037088.1	11522699	11523047	+	lincRNA	Novel_lncRNA
TCONS_00001253	NC_037088.1	11804206	11804404	+	lincRNA	Novel_lncRNA
TCONS_00001253	NC_037088.1	11804563	11804590	+	lincRNA	Novel_lncRNA
TCONS_00001254	NC_037088.1	11805682	11805831	+	lincRNA	Novel_lncRNA
TCONS_00001254	NC_037088.1	11806901	11806960	+	lincRNA	Novel_lncRNA
TCONS_00001335	NC_037088.1	12446468	12447026	+	lincRNA	Novel_lncRNA
TCONS_00001335	NC_037088.1	12447737	12447884	+	lincRNA	Novel_lncRNA
TCONS_00001338	NC_037088.1	12476367	12476763	+	lincRNA	Novel_lncRNA
TCONS_00001338	NC_037088.1	12476893	12477007	+	lincRNA	Novel_lncRNA
TCONS_00001383	NC_037088.1	12729215	12729694	+	sense_overlapping	Novel_lncRNA
TCONS_00001383	NC_037088.1	12729807	12729921	+	sense_overlapping	Novel_lncRNA
TCONS_00001383	NC_037088.1	12730243	12730341	+	sense_overlapping	Novel_lncRNA
TCONS_00001383	NC_037088.1	12730564	12730657	+	sense_overlapping	Novel_lncRNA
TCONS_00001383	NC_037088.1	12730979	12731134	+	sense_overlapping	Novel_lncRNA
TCONS_00001384	NC_037088.1	12729215	12729694	+	sense_overlapping	Novel_lncRNA
TCONS_00001384	NC_037088.1	12729807	12729931	+	sense_overlapping	Novel_lncRNA
TCONS_00001384	NC_037088.1	12730243	12730341	+	sense_overlapping	Novel_lncRNA
TCONS_00001384	NC_037088.1	12730564	12730657	+	sense_overlapping	Novel_lncRNA
TCONS_00001384	NC_037088.1	12730979	12731134	+	sense_overlapping	Novel_lncRNA
TCONS_00001385	NC_037088.1	12729215	12729691	+	sense_overlapping	Novel_lncRNA
TCONS_00001385	NC_037088.1	12729807	12729931	+	sense_overlapping	Novel_lncRNA
TCONS_00001385	NC_037088.1	12730243	12730341	+	sense_overlapping	Novel_lncRNA
TCONS_00001385	NC_037088.1	12730536	12731134	+	sense_overlapping	Novel_lncRNA
TCONS_00001389	NC_037088.1	12730023	12730341	+	sense_overlapping	Novel_lncRNA
TCONS_00001389	NC_037088.1	12730564	12731134	+	sense_overlapping	Novel_lncRNA
TCONS_00001421	NC_037088.1	13360518	13360623	+	lincRNA	Novel_lncRNA
TCONS_00001421	NC_037088.1	13360878	13361149	+	lincRNA	Novel_lncRNA
TCONS_00001509	NC_037088.1	14563845	14564587	+	lincRNA	Novel_lncRNA
TCONS_00001509	NC_037088.1	14564654	14564681	+	lincRNA	Novel_lncRNA
TCONS_00001523	NC_037088.1	14931800	14932168	+	sense_overlapping	Novel_lncRNA
TCONS_00001523	NC_037088.1	15131767	15131978	+	sense_overlapping	Novel_lncRNA
TCONS_00001544	NC_037088.1	15047027	15047449	+	sense_overlapping	Novel_lncRNA
TCONS_00001544	NC_037088.1	15047483	15047531	+	sense_overlapping	Novel_lncRNA
TCONS_00001544	NC_037088.1	15073214	15073600	+	sense_overlapping	Novel_lncRNA
TCONS_00001592	NC_037088.1	15730175	15730192	+	sense_overlapping	Novel_lncRNA
TCONS_00001592	NC_037088.1	15801720	15802913	+	sense_overlapping	Novel_lncRNA
TCONS_00001674	NC_037088.1	16718492	16718638	+	lincRNA	Novel_lncRNA
TCONS_00001674	NC_037088.1	16718765	16719568	+	lincRNA	Novel_lncRNA
TCONS_00001762	NC_037088.1	17840130	17840444	+	lincRNA	Novel_lncRNA
TCONS_00001762	NC_037088.1	17848250	17848382	+	lincRNA	Novel_lncRNA
TCONS_00001763	NC_037088.1	17840708	17840807	+	lincRNA	Novel_lncRNA
TCONS_00001763	NC_037088.1	17848611	17848844	+	lincRNA	Novel_lncRNA
TCONS_00001812	NC_037088.1	18486474	18486716	+	lincRNA	Novel_lncRNA
TCONS_00001812	NC_037088.1	18486855	18487139	+	lincRNA	Novel_lncRNA
TCONS_00001879	NC_037088.1	19199481	19199791	+	sense_overlapping	Novel_lncRNA
TCONS_00001879	NC_037088.1	19200672	19200860	+	sense_overlapping	Novel_lncRNA
TCONS_00001879	NC_037088.1	19201221	19201254	+	sense_overlapping	Novel_lncRNA
TCONS_00001879	NC_037088.1	19201347	19201550	+	sense_overlapping	Novel_lncRNA
TCONS_00001941	NC_037088.1	19768294	19768554	+	antisense	Novel_lncRNA
TCONS_00001941	NC_037088.1	19780786	19781075	+	antisense	Novel_lncRNA
TCONS_00001943	NC_037088.1	19780522	19780785	+	antisense	Novel_lncRNA
TCONS_00001943	NC_037088.1	19795145	19795156	+	antisense	Novel_lncRNA
TCONS_00002002	NC_037088.1	20338032	20339479	+	lincRNA	Novel_lncRNA
TCONS_00002002	NC_037088.1	20359408	20359491	+	lincRNA	Novel_lncRNA
TCONS_00002032	NC_037088.1	20490099	20490319	+	lincRNA	Novel_lncRNA
TCONS_00002032	NC_037088.1	20495166	20495391	+	lincRNA	Novel_lncRNA
TCONS_00002132	NC_037088.1	21119808	21119898	+	sense_overlapping	Novel_lncRNA
TCONS_00002132	NC_037088.1	21120096	21120166	+	sense_overlapping	Novel_lncRNA
TCONS_00002132	NC_037088.1	21120265	21120576	+	sense_overlapping	Novel_lncRNA
TCONS_00002132	NC_037088.1	21142387	21142669	+	sense_overlapping	Novel_lncRNA
TCONS_00002149	NC_037088.1	21268550	21268727	+	lincRNA	Novel_lncRNA
TCONS_00002149	NC_037088.1	21270559	21270998	+	lincRNA	Novel_lncRNA
TCONS_00002157	NC_037088.1	21291005	21291201	+	sense_overlapping	Novel_lncRNA
TCONS_00002157	NC_037088.1	21291798	21291917	+	sense_overlapping	Novel_lncRNA
TCONS_00002157	NC_037088.1	21292031	21292393	+	sense_overlapping	Novel_lncRNA
TCONS_00002318	NC_037088.1	23288840	23289281	+	sense_overlapping	Novel_lncRNA
TCONS_00002318	NC_037088.1	23289391	23289559	+	sense_overlapping	Novel_lncRNA
TCONS_00002318	NC_037088.1	23289654	23289821	+	sense_overlapping	Novel_lncRNA
TCONS_00002363	NC_037088.1	24141934	24141970	+	lincRNA	Novel_lncRNA
TCONS_00002363	NC_037088.1	24142061	24142290	+	lincRNA	Novel_lncRNA
TCONS_00002470	NC_037088.1	25583687	25584094	+	lincRNA	Novel_lncRNA
TCONS_00002470	NC_037088.1	25584269	25584965	+	lincRNA	Novel_lncRNA
TCONS_00002470	NC_037088.1	25585057	25585197	+	lincRNA	Novel_lncRNA
TCONS_00002501	NC_037088.1	25945869	25946069	+	lincRNA	Novel_lncRNA
TCONS_00002501	NC_037088.1	25946212	25946274	+	lincRNA	Novel_lncRNA
TCONS_00002501	NC_037088.1	25946363	25946438	+	lincRNA	Novel_lncRNA
TCONS_00002530	NC_037088.1	26293826	26294172	+	lincRNA	Novel_lncRNA
TCONS_00002530	NC_037088.1	26294270	26294396	+	lincRNA	Novel_lncRNA
TCONS_00002585	NC_037088.1	26737738	26737810	+	antisense	Novel_lncRNA
TCONS_00002585	NC_037088.1	26738078	26738213	+	antisense	Novel_lncRNA
TCONS_00002596	NC_037088.1	26801271	26801348	+	lincRNA	Novel_lncRNA
TCONS_00002596	NC_037088.1	26807952	26808106	+	lincRNA	Novel_lncRNA
TCONS_00002625	NC_037088.1	27141064	27141267	+	lincRNA	Novel_lncRNA
TCONS_00002625	NC_037088.1	27141875	27143224	+	lincRNA	Novel_lncRNA
TCONS_00002626	NC_037088.1	27143607	27143886	+	sense_overlapping	Novel_lncRNA
TCONS_00002626	NC_037088.1	27145327	27145590	+	sense_overlapping	Novel_lncRNA
TCONS_00002660	NC_037088.1	27321762	27322204	+	sense_overlapping	Novel_lncRNA
TCONS_00002660	NC_037088.1	27322227	27322583	+	sense_overlapping	Novel_lncRNA
TCONS_00002815	NC_037088.1	28253344	28253786	+	sense_overlapping	Novel_lncRNA
TCONS_00002815	NC_037088.1	28253895	28253984	+	sense_overlapping	Novel_lncRNA
TCONS_00002815	NC_037088.1	28254539	28254765	+	sense_overlapping	Novel_lncRNA
TCONS_00002815	NC_037088.1	28254905	28257457	+	sense_overlapping	Novel_lncRNA
TCONS_00002828	NC_037088.1	28382086	28382246	+	sense_overlapping	Novel_lncRNA
TCONS_00002828	NC_037088.1	28387508	28387571	+	sense_overlapping	Novel_lncRNA
TCONS_00002926	NC_037088.1	29214486	29214581	+	sense_overlapping	Novel_lncRNA
TCONS_00002926	NC_037088.1	29227259	29227640	+	sense_overlapping	Novel_lncRNA
TCONS_00002937	NC_037088.1	29319168	29319360	+	lincRNA	Novel_lncRNA
TCONS_00002937	NC_037088.1	29319448	29319506	+	lincRNA	Novel_lncRNA
TCONS_00002937	NC_037088.1	29319750	29319786	+	lincRNA	Novel_lncRNA
TCONS_00002937	NC_037088.1	29324953	29326301	+	lincRNA	Novel_lncRNA
TCONS_00002938	NC_037088.1	29319184	29319360	+	lincRNA	Novel_lncRNA
TCONS_00002938	NC_037088.1	29319448	29322699	+	lincRNA	Novel_lncRNA
TCONS_00003040	NC_037088.1	30643889	30643975	+	lincRNA	Novel_lncRNA
TCONS_00003040	NC_037088.1	30644577	30644943	+	lincRNA	Novel_lncRNA
TCONS_00003059	NC_037088.1	30930170	30930190	+	lincRNA	Novel_lncRNA
TCONS_00003059	NC_037088.1	30938320	30938553	+	lincRNA	Novel_lncRNA
TCONS_00003117	NC_037088.1	31507691	31508170	+	sense_overlapping	Novel_lncRNA
TCONS_00003117	NC_037088.1	31509370	31509459	+	sense_overlapping	Novel_lncRNA
TCONS_00003117	NC_037088.1	31509745	31509821	+	sense_overlapping	Novel_lncRNA
TCONS_00003117	NC_037088.1	31510394	31510483	+	sense_overlapping	Novel_lncRNA
TCONS_00003117	NC_037088.1	31510917	31510981	+	sense_overlapping	Novel_lncRNA
TCONS_00003117	NC_037088.1	31511236	31512102	+	sense_overlapping	Novel_lncRNA
TCONS_00003117	NC_037088.1	31512232	31512287	+	sense_overlapping	Novel_lncRNA
TCONS_00003118	NC_037088.1	31507719	31508170	+	sense_overlapping	Novel_lncRNA
TCONS_00003118	NC_037088.1	31509370	31509459	+	sense_overlapping	Novel_lncRNA
TCONS_00003118	NC_037088.1	31509745	31509821	+	sense_overlapping	Novel_lncRNA
TCONS_00003118	NC_037088.1	31510394	31510483	+	sense_overlapping	Novel_lncRNA
TCONS_00003118	NC_037088.1	31510917	31510981	+	sense_overlapping	Novel_lncRNA
TCONS_00003118	NC_037088.1	31511236	31511386	+	sense_overlapping	Novel_lncRNA
TCONS_00003118	NC_037088.1	31511741	31511844	+	sense_overlapping	Novel_lncRNA
TCONS_00003118	NC_037088.1	31512041	31512287	+	sense_overlapping	Novel_lncRNA
TCONS_00003119	NC_037088.1	31507724	31508170	+	sense_overlapping	Novel_lncRNA
TCONS_00003119	NC_037088.1	31509370	31509459	+	sense_overlapping	Novel_lncRNA
TCONS_00003119	NC_037088.1	31509556	31509589	+	sense_overlapping	Novel_lncRNA
TCONS_00003121	NC_037088.1	31507724	31508170	+	sense_overlapping	Novel_lncRNA
TCONS_00003121	NC_037088.1	31509370	31509459	+	sense_overlapping	Novel_lncRNA
TCONS_00003121	NC_037088.1	31509745	31509821	+	sense_overlapping	Novel_lncRNA
TCONS_00003121	NC_037088.1	31510394	31510981	+	sense_overlapping	Novel_lncRNA
TCONS_00003121	NC_037088.1	31511236	31511386	+	sense_overlapping	Novel_lncRNA
TCONS_00003121	NC_037088.1	31512041	31512287	+	sense_overlapping	Novel_lncRNA
TCONS_00003166	NC_037088.1	32084893	32084979	+	sense_overlapping	Novel_lncRNA
TCONS_00003166	NC_037088.1	32085235	32085412	+	sense_overlapping	Novel_lncRNA
TCONS_00003166	NC_037088.1	32085502	32085568	+	sense_overlapping	Novel_lncRNA
TCONS_00003166	NC_037088.1	32085675	32085877	+	sense_overlapping	Novel_lncRNA
TCONS_00003238	NC_037088.1	32515578	32515597	+	lincRNA	Novel_lncRNA
TCONS_00003238	NC_037088.1	32515731	32516001	+	lincRNA	Novel_lncRNA
TCONS_00003262	NC_037088.1	32768467	32768662	+	lincRNA	Novel_lncRNA
TCONS_00003262	NC_037088.1	32768746	32768811	+	lincRNA	Novel_lncRNA
TCONS_00003262	NC_037088.1	32768932	32769769	+	lincRNA	Novel_lncRNA
TCONS_00003295	NC_037088.1	33045744	33046105	+	lincRNA	Novel_lncRNA
TCONS_00003295	NC_037088.1	33049636	33050145	+	lincRNA	Novel_lncRNA
TCONS_00003296	NC_037088.1	33045779	33046105	+	lincRNA	Novel_lncRNA
TCONS_00003296	NC_037088.1	33046319	33046483	+	lincRNA	Novel_lncRNA
TCONS_00003296	NC_037088.1	33049636	33050145	+	lincRNA	Novel_lncRNA
TCONS_00003314	NC_037088.1	33203601	33203625	+	lincRNA	Novel_lncRNA
TCONS_00003314	NC_037088.1	33204939	33205556	+	lincRNA	Novel_lncRNA
TCONS_00003459	NC_037088.1	34632708	34632914	+	lincRNA	Novel_lncRNA
TCONS_00003459	NC_037088.1	34633462	34633484	+	lincRNA	Novel_lncRNA
TCONS_00003494	NC_037088.1	35118321	35118405	+	lincRNA	Novel_lncRNA
TCONS_00003494	NC_037088.1	35118454	35119057	+	lincRNA	Novel_lncRNA
TCONS_00003497	NC_037088.1	35140480	35140889	+	lincRNA	Novel_lncRNA
TCONS_00003497	NC_037088.1	35141020	35141514	+	lincRNA	Novel_lncRNA
TCONS_00003497	NC_037088.1	35141540	35141761	+	lincRNA	Novel_lncRNA
TCONS_00003682	NC_037088.1	36952894	36953172	+	sense_overlapping	Novel_lncRNA
TCONS_00003682	NC_037088.1	36979068	36979221	+	sense_overlapping	Novel_lncRNA
TCONS_00003727	NC_037088.1	37027683	37027836	+	sense_overlapping	Novel_lncRNA
TCONS_00003727	NC_037088.1	37027986	37028282	+	sense_overlapping	Novel_lncRNA
TCONS_00003727	NC_037088.1	37029216	37029298	+	sense_overlapping	Novel_lncRNA
TCONS_00003727	NC_037088.1	37036406	37037000	+	sense_overlapping	Novel_lncRNA
TCONS_00003727	NC_037088.1	37037270	37037368	+	sense_overlapping	Novel_lncRNA
TCONS_00003727	NC_037088.1	37037466	37037874	+	sense_overlapping	Novel_lncRNA
TCONS_00003728	NC_037088.1	37027683	37027836	+	sense_overlapping	Novel_lncRNA
TCONS_00003728	NC_037088.1	37027986	37028282	+	sense_overlapping	Novel_lncRNA
TCONS_00003728	NC_037088.1	37035675	37037000	+	sense_overlapping	Novel_lncRNA
TCONS_00003728	NC_037088.1	37037099	37037169	+	sense_overlapping	Novel_lncRNA
TCONS_00003728	NC_037088.1	37037268	37037874	+	sense_overlapping	Novel_lncRNA
TCONS_00003732	NC_037088.1	37035723	37037000	+	sense_overlapping	Novel_lncRNA
TCONS_00003732	NC_037088.1	37037099	37037163	+	sense_overlapping	Novel_lncRNA
TCONS_00003732	NC_037088.1	37037270	37037368	+	sense_overlapping	Novel_lncRNA
TCONS_00003732	NC_037088.1	37037466	37037874	+	sense_overlapping	Novel_lncRNA
TCONS_00003754	NC_037088.1	37204184	37204244	+	antisense	Novel_lncRNA
TCONS_00003754	NC_037088.1	37273988	37274486	+	antisense	Novel_lncRNA
TCONS_00003877	NC_037088.1	38010856	38010890	+	sense_overlapping	Novel_lncRNA
TCONS_00003877	NC_037088.1	38011058	38011524	+	sense_overlapping	Novel_lncRNA
TCONS_00004021	NC_037088.1	38507471	38507676	+	lincRNA	Novel_lncRNA
TCONS_00004021	NC_037088.1	38507841	38508417	+	lincRNA	Novel_lncRNA
TCONS_00004031	NC_037088.1	38668155	38668487	+	lincRNA	Novel_lncRNA
TCONS_00004031	NC_037088.1	38668527	38668610	+	lincRNA	Novel_lncRNA
TCONS_00004035	NC_037088.1	38688577	38688940	+	lincRNA	Novel_lncRNA
TCONS_00004035	NC_037088.1	38689114	38690138	+	lincRNA	Novel_lncRNA
TCONS_00004077	NC_037088.1	39022245	39022315	+	sense_overlapping	Novel_lncRNA
TCONS_00004077	NC_037088.1	39034224	39034289	+	sense_overlapping	Novel_lncRNA
TCONS_00004077	NC_037088.1	39035577	39035992	+	sense_overlapping	Novel_lncRNA
TCONS_00004078	NC_037088.1	39022255	39022315	+	sense_overlapping	Novel_lncRNA
TCONS_00004078	NC_037088.1	39034214	39034695	+	sense_overlapping	Novel_lncRNA
TCONS_00004083	NC_037088.1	39037536	39037869	+	sense_overlapping	Novel_lncRNA
TCONS_00004083	NC_037088.1	39038060	39038407	+	sense_overlapping	Novel_lncRNA
TCONS_00004092	NC_037088.1	39102281	39102341	+	lincRNA	Novel_lncRNA
TCONS_00004092	NC_037088.1	39102553	39102726	+	lincRNA	Novel_lncRNA
TCONS_00004096	NC_037088.1	39208995	39209771	+	sense_overlapping	Novel_lncRNA
TCONS_00004096	NC_037088.1	39209995	39210095	+	sense_overlapping	Novel_lncRNA
TCONS_00004096	NC_037088.1	39210250	39210612	+	sense_overlapping	Novel_lncRNA
TCONS_00004096	NC_037088.1	39211170	39211328	+	sense_overlapping	Novel_lncRNA
TCONS_00004096	NC_037088.1	39211434	39211500	+	sense_overlapping	Novel_lncRNA
TCONS_00004096	NC_037088.1	39211741	39212003	+	sense_overlapping	Novel_lncRNA
TCONS_00004097	NC_037088.1	39208995	39209771	+	sense_overlapping	Novel_lncRNA
TCONS_00004097	NC_037088.1	39209995	39210095	+	sense_overlapping	Novel_lncRNA
TCONS_00004097	NC_037088.1	39210250	39211328	+	sense_overlapping	Novel_lncRNA
TCONS_00004097	NC_037088.1	39211434	39211500	+	sense_overlapping	Novel_lncRNA
TCONS_00004097	NC_037088.1	39211741	39212003	+	sense_overlapping	Novel_lncRNA
TCONS_00004098	NC_037088.1	39208995	39209771	+	sense_overlapping	Novel_lncRNA
TCONS_00004098	NC_037088.1	39209995	39210095	+	sense_overlapping	Novel_lncRNA
TCONS_00004098	NC_037088.1	39210250	39211328	+	sense_overlapping	Novel_lncRNA
TCONS_00004098	NC_037088.1	39211460	39211500	+	sense_overlapping	Novel_lncRNA
TCONS_00004098	NC_037088.1	39211741	39212003	+	sense_overlapping	Novel_lncRNA
TCONS_00004099	NC_037088.1	39208995	39209771	+	sense_overlapping	Novel_lncRNA
TCONS_00004099	NC_037088.1	39209995	39210095	+	sense_overlapping	Novel_lncRNA
TCONS_00004099	NC_037088.1	39210250	39210612	+	sense_overlapping	Novel_lncRNA
TCONS_00004099	NC_037088.1	39211170	39212003	+	sense_overlapping	Novel_lncRNA
TCONS_00004100	NC_037088.1	39208995	39209771	+	sense_overlapping	Novel_lncRNA
TCONS_00004100	NC_037088.1	39209995	39210095	+	sense_overlapping	Novel_lncRNA
TCONS_00004100	NC_037088.1	39210250	39210340	+	sense_overlapping	Novel_lncRNA
TCONS_00004100	NC_037088.1	39211170	39212003	+	sense_overlapping	Novel_lncRNA
TCONS_00004101	NC_037088.1	39208995	39209771	+	sense_overlapping	Novel_lncRNA
TCONS_00004101	NC_037088.1	39209995	39210095	+	sense_overlapping	Novel_lncRNA
TCONS_00004101	NC_037088.1	39210250	39212003	+	sense_overlapping	Novel_lncRNA
TCONS_00004249	NC_037088.1	40863822	40863973	+	lincRNA	Novel_lncRNA
TCONS_00004249	NC_037088.1	40864335	40864397	+	lincRNA	Novel_lncRNA
TCONS_00004354	NC_037088.1	41413771	41414409	+	lincRNA	Novel_lncRNA
TCONS_00004354	NC_037088.1	41414938	41415035	+	lincRNA	Novel_lncRNA
TCONS_00004378	NC_037088.1	41742590	41742738	+	lincRNA	Novel_lncRNA
TCONS_00004378	NC_037088.1	41742912	41742968	+	lincRNA	Novel_lncRNA
TCONS_00004399	NC_037088.1	41898111	41898303	+	lincRNA	Novel_lncRNA
TCONS_00004399	NC_037088.1	41901029	41901075	+	lincRNA	Novel_lncRNA
TCONS_00004405	NC_037088.1	41930956	41931261	+	sense_overlapping	Novel_lncRNA
TCONS_00004405	NC_037088.1	41981033	41981069	+	sense_overlapping	Novel_lncRNA
TCONS_00004406	NC_037088.1	41930956	41931305	+	sense_overlapping	Novel_lncRNA
TCONS_00004406	NC_037088.1	41981078	41981169	+	sense_overlapping	Novel_lncRNA
TCONS_00004407	NC_037088.1	41930956	41931301	+	sense_overlapping	Novel_lncRNA
TCONS_00004407	NC_037088.1	41981074	41981169	+	sense_overlapping	Novel_lncRNA
TCONS_00004480	NC_037088.1	42562764	42562853	+	lincRNA	Novel_lncRNA
TCONS_00004480	NC_037088.1	42562967	42563086	+	lincRNA	Novel_lncRNA
TCONS_00004480	NC_037088.1	42564070	42564167	+	lincRNA	Novel_lncRNA
TCONS_00004535	NC_037088.1	42937023	42937385	+	lincRNA	Novel_lncRNA
TCONS_00004535	NC_037088.1	42937550	42937636	+	lincRNA	Novel_lncRNA
TCONS_00004537	NC_037088.1	42952518	42952727	+	lincRNA	Novel_lncRNA
TCONS_00004537	NC_037088.1	42952817	42953162	+	lincRNA	Novel_lncRNA
TCONS_00004537	NC_037088.1	42953421	42953562	+	lincRNA	Novel_lncRNA
TCONS_00004586	NC_037088.1	43308701	43309160	+	lincRNA	Novel_lncRNA
TCONS_00004586	NC_037088.1	43309716	43310084	+	lincRNA	Novel_lncRNA
TCONS_00004652	NC_037088.1	43748480	43748683	+	sense_overlapping	Novel_lncRNA
TCONS_00004652	NC_037088.1	43795571	43795610	+	sense_overlapping	Novel_lncRNA
TCONS_00004691	NC_037088.1	44042981	44043039	+	lincRNA	Novel_lncRNA
TCONS_00004691	NC_037088.1	44048033	44048203	+	lincRNA	Novel_lncRNA
TCONS_00004731	NC_037088.1	44680531	44680575	+	lincRNA	Novel_lncRNA
TCONS_00004731	NC_037088.1	44684035	44684220	+	lincRNA	Novel_lncRNA
TCONS_00004970	NC_037088.1	46276179	46276330	+	lincRNA	Novel_lncRNA
TCONS_00004970	NC_037088.1	46284175	46284384	+	lincRNA	Novel_lncRNA
TCONS_00004972	NC_037088.1	46276570	46276902	+	lincRNA	Novel_lncRNA
TCONS_00004972	NC_037088.1	46284747	46285163	+	lincRNA	Novel_lncRNA
TCONS_00005065	NC_037088.1	46681674	46682249	+	lincRNA	Novel_lncRNA
TCONS_00005065	NC_037088.1	46682427	46683008	+	lincRNA	Novel_lncRNA
TCONS_00005066	NC_037088.1	46681674	46682249	+	lincRNA	Novel_lncRNA
TCONS_00005066	NC_037088.1	46682341	46683008	+	lincRNA	Novel_lncRNA
TCONS_00005069	NC_037088.1	46704596	46704774	+	lincRNA	Novel_lncRNA
TCONS_00005069	NC_037088.1	46705430	46705466	+	lincRNA	Novel_lncRNA
TCONS_00005132	NC_037088.1	47054616	47055166	+	antisense	Novel_lncRNA
TCONS_00005132	NC_037088.1	47056258	47056293	+	antisense	Novel_lncRNA
TCONS_00005185	NC_037088.1	47493505	47493956	+	antisense	Novel_lncRNA
TCONS_00005185	NC_037088.1	47493977	47494188	+	antisense	Novel_lncRNA
TCONS_00005185	NC_037088.1	47497130	47497580	+	antisense	Novel_lncRNA
TCONS_00005397	NC_037088.1	48597299	48597379	+	sense_overlapping	Novel_lncRNA
TCONS_00005397	NC_037088.1	48601974	48602050	+	sense_overlapping	Novel_lncRNA
TCONS_00005397	NC_037088.1	48602151	48602452	+	sense_overlapping	Novel_lncRNA
TCONS_00005450	NC_037088.1	48985241	48985306	+	sense_overlapping	Novel_lncRNA
TCONS_00005450	NC_037088.1	49012908	49013052	+	sense_overlapping	Novel_lncRNA
TCONS_00005485	NC_037088.1	49312369	49312508	+	lincRNA	Novel_lncRNA
TCONS_00005485	NC_037088.1	49312962	49313212	+	lincRNA	Novel_lncRNA
TCONS_00005597	NC_037088.1	49958692	49958866	+	lincRNA	Novel_lncRNA
TCONS_00005597	NC_037088.1	49959881	49960087	+	lincRNA	Novel_lncRNA
TCONS_00005666	NC_037088.1	50640184	50640358	+	lincRNA	Novel_lncRNA
TCONS_00005666	NC_037088.1	50641027	50641361	+	lincRNA	Novel_lncRNA
TCONS_00005671	NC_037088.1	50696938	50697170	+	lincRNA	Novel_lncRNA
TCONS_00005671	NC_037088.1	50697413	50697449	+	lincRNA	Novel_lncRNA
TCONS_00005712	NC_037088.1	50793811	50794012	+	antisense	Novel_lncRNA
TCONS_00005712	NC_037088.1	50795163	50795187	+	antisense	Novel_lncRNA
TCONS_00005859	NC_037088.1	51883268	51883483	+	lincRNA	Novel_lncRNA
TCONS_00005859	NC_037088.1	51884719	51884767	+	lincRNA	Novel_lncRNA
TCONS_00005860	NC_037088.1	51883291	51883483	+	lincRNA	Novel_lncRNA
TCONS_00005860	NC_037088.1	51893892	51893940	+	lincRNA	Novel_lncRNA
TCONS_00005861	NC_037088.1	51891404	51891480	+	lincRNA	Novel_lncRNA
TCONS_00005861	NC_037088.1	51892612	51892760	+	lincRNA	Novel_lncRNA
TCONS_00005861	NC_037088.1	51893892	51893940	+	lincRNA	Novel_lncRNA
TCONS_00005862	NC_037088.1	51891404	51891480	+	lincRNA	Novel_lncRNA
TCONS_00005862	NC_037088.1	51892612	51892760	+	lincRNA	Novel_lncRNA
TCONS_00005862	NC_037088.1	51895022	51895062	+	lincRNA	Novel_lncRNA
TCONS_00005929	NC_037088.1	52482032	52483365	+	lincRNA	Novel_lncRNA
TCONS_00005929	NC_037088.1	52483513	52483908	+	lincRNA	Novel_lncRNA
TCONS_00005938	NC_037088.1	52586676	52586992	+	lincRNA	Novel_lncRNA
TCONS_00005938	NC_037088.1	52601452	52601525	+	lincRNA	Novel_lncRNA
TCONS_00006043	NC_037088.1	53785473	53785936	+	sense_overlapping	Novel_lncRNA
TCONS_00006043	NC_037088.1	53809938	53809960	+	sense_overlapping	Novel_lncRNA
TCONS_00006071	NC_037088.1	53814837	53814869	+	sense_overlapping	Novel_lncRNA
TCONS_00006071	NC_037088.1	53839967	53841893	+	sense_overlapping	Novel_lncRNA
TCONS_00006083	NC_037088.1	53935531	53936152	+	antisense	Novel_lncRNA
TCONS_00006083	NC_037088.1	53936550	53936591	+	antisense	Novel_lncRNA
TCONS_00006114	NC_037088.1	54087593	54087706	+	sense_overlapping	Novel_lncRNA
TCONS_00006114	NC_037088.1	54098431	54098554	+	sense_overlapping	Novel_lncRNA
TCONS_00006114	NC_037088.1	54101934	54101989	+	sense_overlapping	Novel_lncRNA
TCONS_00006119	NC_037088.1	54094444	54094579	+	lincRNA	Novel_lncRNA
TCONS_00006119	NC_037088.1	54096176	54096267	+	lincRNA	Novel_lncRNA
TCONS_00006156	NC_037088.1	54320883	54320964	+	lincRNA	Novel_lncRNA
TCONS_00006156	NC_037088.1	54321061	54321244	+	lincRNA	Novel_lncRNA
TCONS_00006159	NC_037088.1	54328463	54328924	+	sense_overlapping	Novel_lncRNA
TCONS_00006159	NC_037088.1	54338509	54338672	+	sense_overlapping	Novel_lncRNA
TCONS_00006160	NC_037088.1	54330422	54330660	+	sense_overlapping	Novel_lncRNA
TCONS_00006160	NC_037088.1	54340291	54340312	+	sense_overlapping	Novel_lncRNA
TCONS_00006241	NC_037088.1	54994481	54994632	+	sense_overlapping	Novel_lncRNA
TCONS_00006241	NC_037088.1	54997561	54997757	+	sense_overlapping	Novel_lncRNA
TCONS_00006242	NC_037088.1	54994481	54994632	+	sense_overlapping	Novel_lncRNA
TCONS_00006242	NC_037088.1	55003135	55003273	+	sense_overlapping	Novel_lncRNA
TCONS_00006242	NC_037088.1	55003365	55004024	+	sense_overlapping	Novel_lncRNA
TCONS_00006249	NC_037088.1	54997830	54998128	+	sense_overlapping	Novel_lncRNA
TCONS_00006249	NC_037088.1	54999406	54999514	+	sense_overlapping	Novel_lncRNA
TCONS_00006249	NC_037088.1	54999660	54999707	+	sense_overlapping	Novel_lncRNA
TCONS_00006249	NC_037088.1	55000184	55000554	+	sense_overlapping	Novel_lncRNA
TCONS_00006262	NC_037088.1	55060250	55060541	+	lincRNA	Novel_lncRNA
TCONS_00006262	NC_037088.1	55060746	55061106	+	lincRNA	Novel_lncRNA
TCONS_00006367	NC_037088.1	55808207	55808302	+	lincRNA	Novel_lncRNA
TCONS_00006367	NC_037088.1	55813045	55813272	+	lincRNA	Novel_lncRNA
TCONS_00006374	NC_037088.1	55890476	55890499	+	sense_overlapping	Novel_lncRNA
TCONS_00006374	NC_037088.1	55890580	55890633	+	sense_overlapping	Novel_lncRNA
TCONS_00006374	NC_037088.1	55909822	55910370	+	sense_overlapping	Novel_lncRNA
TCONS_00006421	NC_037088.1	56156136	56156266	+	sense_overlapping	Novel_lncRNA
TCONS_00006421	NC_037088.1	56176712	56177141	+	sense_overlapping	Novel_lncRNA
TCONS_00006454	NC_037088.1	56396045	56396162	+	sense_overlapping	Novel_lncRNA
TCONS_00006454	NC_037088.1	56452938	56454749	+	sense_overlapping	Novel_lncRNA
TCONS_00006561	NC_037088.1	56919053	56919343	+	antisense	Novel_lncRNA
TCONS_00006561	NC_037088.1	56928973	56929047	+	antisense	Novel_lncRNA
TCONS_00006602	NC_037088.1	57183710	57183763	+	lincRNA	Novel_lncRNA
TCONS_00006602	NC_037088.1	57183863	57184214	+	lincRNA	Novel_lncRNA
TCONS_00006631	NC_037088.1	57345903	57345923	+	sense_overlapping	Novel_lncRNA
TCONS_00006631	NC_037088.1	57346243	57346309	+	sense_overlapping	Novel_lncRNA
TCONS_00006631	NC_037088.1	57346432	57346484	+	sense_overlapping	Novel_lncRNA
TCONS_00006631	NC_037088.1	57347421	57347509	+	sense_overlapping	Novel_lncRNA
TCONS_00006631	NC_037088.1	57347880	57347952	+	sense_overlapping	Novel_lncRNA
TCONS_00006631	NC_037088.1	57348483	57348895	+	sense_overlapping	Novel_lncRNA
TCONS_00006747	NC_037088.1	57928422	57928488	+	lincRNA	Novel_lncRNA
TCONS_00006747	NC_037088.1	57934817	57935102	+	lincRNA	Novel_lncRNA
TCONS_00006830	NC_037088.1	58291195	58291275	+	lincRNA	Novel_lncRNA
TCONS_00006830	NC_037088.1	58291814	58292130	+	lincRNA	Novel_lncRNA
TCONS_00006830	NC_037088.1	58292163	58292204	+	lincRNA	Novel_lncRNA
TCONS_00006843	NC_037088.1	58439697	58439841	+	lincRNA	Novel_lncRNA
TCONS_00006843	NC_037088.1	58439982	58441200	+	lincRNA	Novel_lncRNA
TCONS_00006975	NC_037088.1	59386356	59386755	+	sense_overlapping	Novel_lncRNA
TCONS_00006975	NC_037088.1	59387070	59388024	+	sense_overlapping	Novel_lncRNA
TCONS_00006975	NC_037088.1	59408077	59408095	+	sense_overlapping	Novel_lncRNA
TCONS_00006986	NC_037088.1	59415845	59416184	+	lincRNA	Novel_lncRNA
TCONS_00006986	NC_037088.1	59416217	59416602	+	lincRNA	Novel_lncRNA
TCONS_00007089	NC_037088.1	60109190	60109464	+	sense_overlapping	Novel_lncRNA
TCONS_00007089	NC_037088.1	60109590	60109658	+	sense_overlapping	Novel_lncRNA
TCONS_00007089	NC_037088.1	60109755	60110238	+	sense_overlapping	Novel_lncRNA
TCONS_00007089	NC_037088.1	60110321	60110680	+	sense_overlapping	Novel_lncRNA
TCONS_00007129	NC_037088.1	60420957	60421644	+	lincRNA	Novel_lncRNA
TCONS_00007129	NC_037088.1	60421792	60421960	+	lincRNA	Novel_lncRNA
TCONS_00007137	NC_037088.1	60465745	60465996	+	lincRNA	Novel_lncRNA
TCONS_00007137	NC_037088.1	60467612	60467657	+	lincRNA	Novel_lncRNA
TCONS_00007158	NC_037088.1	60557043	60557141	+	antisense	Novel_lncRNA
TCONS_00007158	NC_037088.1	60558814	60558924	+	antisense	Novel_lncRNA
TCONS_00007160	NC_037088.1	60558234	60558329	+	antisense	Novel_lncRNA
TCONS_00007160	NC_037088.1	60560002	60560233	+	antisense	Novel_lncRNA
TCONS_00007201	NC_037088.1	60714078	60714910	+	sense_overlapping	Novel_lncRNA
TCONS_00007201	NC_037088.1	60770109	60770179	+	sense_overlapping	Novel_lncRNA
TCONS_00007202	NC_037088.1	60714157	60714233	+	sense_overlapping	Novel_lncRNA
TCONS_00007202	NC_037088.1	60769431	60769560	+	sense_overlapping	Novel_lncRNA
TCONS_00007381	NC_037088.1	61565078	61565501	+	sense_overlapping	Novel_lncRNA
TCONS_00007381	NC_037088.1	61565637	61566458	+	sense_overlapping	Novel_lncRNA
TCONS_00007687	NC_037088.1	63658722	63659123	+	lincRNA	Novel_lncRNA
TCONS_00007687	NC_037088.1	63659682	63659933	+	lincRNA	Novel_lncRNA
TCONS_00007745	NC_037088.1	64048082	64048149	+	lincRNA	Novel_lncRNA
TCONS_00007745	NC_037088.1	64055500	64055661	+	lincRNA	Novel_lncRNA
TCONS_00008001	NC_037088.1	65634577	65634963	+	antisense	Novel_lncRNA
TCONS_00008001	NC_037088.1	65635686	65635774	+	antisense	Novel_lncRNA
TCONS_00008001	NC_037088.1	65635919	65636151	+	antisense	Novel_lncRNA
TCONS_00008001	NC_037088.1	65636269	65637525	+	antisense	Novel_lncRNA
TCONS_00008002	NC_037088.1	65634579	65634965	+	antisense	Novel_lncRNA
TCONS_00008002	NC_037088.1	65635686	65635774	+	antisense	Novel_lncRNA
TCONS_00008002	NC_037088.1	65635919	65636151	+	antisense	Novel_lncRNA
TCONS_00008002	NC_037088.1	65636269	65637525	+	antisense	Novel_lncRNA
TCONS_00008028	NC_037088.1	65729188	65730108	+	antisense	Novel_lncRNA
TCONS_00008028	NC_037088.1	65737316	65737411	+	antisense	Novel_lncRNA
TCONS_00008132	NC_037088.1	66240027	66240465	+	lincRNA	Novel_lncRNA
TCONS_00008132	NC_037088.1	66240571	66241136	+	lincRNA	Novel_lncRNA
TCONS_00008190	NC_037088.1	66460014	66460135	+	lincRNA	Novel_lncRNA
TCONS_00008190	NC_037088.1	66460498	66460597	+	lincRNA	Novel_lncRNA
TCONS_00008223	NC_037088.1	66901427	66902021	+	lincRNA	Novel_lncRNA
TCONS_00008223	NC_037088.1	66902345	66902570	+	lincRNA	Novel_lncRNA
TCONS_00008427	NC_037088.1	67757348	67757474	+	sense_overlapping	Novel_lncRNA
TCONS_00008427	NC_037088.1	67757699	67758960	+	sense_overlapping	Novel_lncRNA
TCONS_00008427	NC_037088.1	67759089	67759421	+	sense_overlapping	Novel_lncRNA
TCONS_00008427	NC_037088.1	67759653	67759742	+	sense_overlapping	Novel_lncRNA
TCONS_00008427	NC_037088.1	67759957	67760079	+	sense_overlapping	Novel_lncRNA
TCONS_00008427	NC_037088.1	67760470	67760693	+	sense_overlapping	Novel_lncRNA
TCONS_00008428	NC_037088.1	67757458	67757474	+	sense_overlapping	Novel_lncRNA
TCONS_00008428	NC_037088.1	67757699	67757870	+	sense_overlapping	Novel_lncRNA
TCONS_00008428	NC_037088.1	67758892	67758960	+	sense_overlapping	Novel_lncRNA
TCONS_00008428	NC_037088.1	67759078	67759233	+	sense_overlapping	Novel_lncRNA
TCONS_00008428	NC_037088.1	67759327	67759421	+	sense_overlapping	Novel_lncRNA
TCONS_00008428	NC_037088.1	67759653	67759742	+	sense_overlapping	Novel_lncRNA
TCONS_00008428	NC_037088.1	67759957	67760079	+	sense_overlapping	Novel_lncRNA
TCONS_00008428	NC_037088.1	67760470	67760693	+	sense_overlapping	Novel_lncRNA
TCONS_00008429	NC_037088.1	67757458	67757562	+	sense_overlapping	Novel_lncRNA
TCONS_00008429	NC_037088.1	67757699	67757870	+	sense_overlapping	Novel_lncRNA
TCONS_00008429	NC_037088.1	67758892	67758960	+	sense_overlapping	Novel_lncRNA
TCONS_00008429	NC_037088.1	67759089	67759421	+	sense_overlapping	Novel_lncRNA
TCONS_00008429	NC_037088.1	67759653	67759742	+	sense_overlapping	Novel_lncRNA
TCONS_00008429	NC_037088.1	67759957	67760079	+	sense_overlapping	Novel_lncRNA
TCONS_00008429	NC_037088.1	67760470	67760693	+	sense_overlapping	Novel_lncRNA
TCONS_00008430	NC_037088.1	67757458	67757474	+	sense_overlapping	Novel_lncRNA
TCONS_00008430	NC_037088.1	67757699	67758960	+	sense_overlapping	Novel_lncRNA
TCONS_00008430	NC_037088.1	67759089	67759421	+	sense_overlapping	Novel_lncRNA
TCONS_00008430	NC_037088.1	67759653	67759742	+	sense_overlapping	Novel_lncRNA
TCONS_00008430	NC_037088.1	67759957	67760693	+	sense_overlapping	Novel_lncRNA
TCONS_00008432	NC_037088.1	67757458	67757474	+	sense_overlapping	Novel_lncRNA
TCONS_00008432	NC_037088.1	67757699	67758960	+	sense_overlapping	Novel_lncRNA
TCONS_00008432	NC_037088.1	67759078	67759233	+	sense_overlapping	Novel_lncRNA
TCONS_00008432	NC_037088.1	67759327	67759421	+	sense_overlapping	Novel_lncRNA
TCONS_00008432	NC_037088.1	67759653	67759742	+	sense_overlapping	Novel_lncRNA
TCONS_00008432	NC_037088.1	67759957	67760079	+	sense_overlapping	Novel_lncRNA
TCONS_00008432	NC_037088.1	67760470	67760693	+	sense_overlapping	Novel_lncRNA
TCONS_00008433	NC_037088.1	67757458	67757474	+	sense_overlapping	Novel_lncRNA
TCONS_00008433	NC_037088.1	67757699	67757922	+	sense_overlapping	Novel_lncRNA
TCONS_00008433	NC_037088.1	67758892	67758960	+	sense_overlapping	Novel_lncRNA
TCONS_00008433	NC_037088.1	67759078	67759233	+	sense_overlapping	Novel_lncRNA
TCONS_00008433	NC_037088.1	67759327	67759421	+	sense_overlapping	Novel_lncRNA
TCONS_00008433	NC_037088.1	67759653	67759742	+	sense_overlapping	Novel_lncRNA
TCONS_00008433	NC_037088.1	67759957	67760079	+	sense_overlapping	Novel_lncRNA
TCONS_00008433	NC_037088.1	67760470	67760693	+	sense_overlapping	Novel_lncRNA
TCONS_00008434	NC_037088.1	67757458	67757474	+	sense_overlapping	Novel_lncRNA
TCONS_00008434	NC_037088.1	67757699	67758960	+	sense_overlapping	Novel_lncRNA
TCONS_00008434	NC_037088.1	67759089	67759421	+	sense_overlapping	Novel_lncRNA
TCONS_00008434	NC_037088.1	67759653	67759742	+	sense_overlapping	Novel_lncRNA
TCONS_00008434	NC_037088.1	67759957	67760046	+	sense_overlapping	Novel_lncRNA
TCONS_00008434	NC_037088.1	67760470	67760693	+	sense_overlapping	Novel_lncRNA
TCONS_00008446	NC_037088.1	67811959	67812097	+	sense_overlapping	Novel_lncRNA
TCONS_00008446	NC_037088.1	67850035	67851080	+	sense_overlapping	Novel_lncRNA
TCONS_00008447	NC_037088.1	67814977	67815022	+	sense_overlapping	Novel_lncRNA
TCONS_00008447	NC_037088.1	67852985	67853296	+	sense_overlapping	Novel_lncRNA
TCONS_00008448	NC_037088.1	67817624	67817649	+	sense_overlapping	Novel_lncRNA
TCONS_00008448	NC_037088.1	67848388	67848524	+	sense_overlapping	Novel_lncRNA
TCONS_00008448	NC_037088.1	67855673	67855935	+	sense_overlapping	Novel_lncRNA
TCONS_00008662	NC_037088.1	611307	611507	-	lincRNA	Novel_lncRNA
TCONS_00008662	NC_037088.1	611795	611999	-	lincRNA	Novel_lncRNA
TCONS_00008664	NC_037088.1	615163	615280	-	lincRNA	Novel_lncRNA
TCONS_00008664	NC_037088.1	615379	615465	-	lincRNA	Novel_lncRNA
TCONS_00008675	NC_037088.1	693512	693731	-	lincRNA	Novel_lncRNA
TCONS_00008675	NC_037088.1	693811	694066	-	lincRNA	Novel_lncRNA
TCONS_00008675	NC_037088.1	694294	694511	-	lincRNA	Novel_lncRNA
TCONS_00008676	NC_037088.1	693512	693731	-	lincRNA	Novel_lncRNA
TCONS_00008676	NC_037088.1	693811	693947	-	lincRNA	Novel_lncRNA
TCONS_00008676	NC_037088.1	694294	694522	-	lincRNA	Novel_lncRNA
TCONS_00008746	NC_037088.1	1852708	1852940	-	lincRNA	Novel_lncRNA
TCONS_00008746	NC_037088.1	1853107	1853615	-	lincRNA	Novel_lncRNA
TCONS_00008747	NC_037088.1	1852708	1852940	-	lincRNA	Novel_lncRNA
TCONS_00008747	NC_037088.1	1859328	1859443	-	lincRNA	Novel_lncRNA
TCONS_00008750	NC_037088.1	1859002	1859161	-	lincRNA	Novel_lncRNA
TCONS_00008750	NC_037088.1	1859328	1859462	-	lincRNA	Novel_lncRNA
TCONS_00008781	NC_037088.1	2259774	2260024	-	lincRNA	Novel_lncRNA
TCONS_00008781	NC_037088.1	2260080	2260407	-	lincRNA	Novel_lncRNA
TCONS_00008812	NC_037088.1	2437660	2437877	-	lincRNA	Novel_lncRNA
TCONS_00008812	NC_037088.1	2438294	2438372	-	lincRNA	Novel_lncRNA
TCONS_00008840	NC_037088.1	2571833	2571913	-	lincRNA	Novel_lncRNA
TCONS_00008840	NC_037088.1	2572028	2572173	-	lincRNA	Novel_lncRNA
TCONS_00008876	NC_037088.1	2729482	2729551	-	sense_overlapping	Novel_lncRNA
TCONS_00008876	NC_037088.1	2733589	2733713	-	sense_overlapping	Novel_lncRNA
TCONS_00008876	NC_037088.1	2734514	2734663	-	sense_overlapping	Novel_lncRNA
TCONS_00008877	NC_037088.1	2729482	2729551	-	sense_overlapping	Novel_lncRNA
TCONS_00008877	NC_037088.1	2733589	2733713	-	sense_overlapping	Novel_lncRNA
TCONS_00008877	NC_037088.1	2736503	2736965	-	sense_overlapping	Novel_lncRNA
TCONS_00008882	NC_037088.1	2789290	2789546	-	lincRNA	Novel_lncRNA
TCONS_00008882	NC_037088.1	2789644	2789800	-	lincRNA	Novel_lncRNA
TCONS_00008882	NC_037088.1	2790475	2790781	-	lincRNA	Novel_lncRNA
TCONS_00008895	NC_037088.1	2913713	2913966	-	lincRNA	Novel_lncRNA
TCONS_00008895	NC_037088.1	2914219	2914260	-	lincRNA	Novel_lncRNA
TCONS_00008900	NC_037088.1	2930500	2930675	-	antisense	Novel_lncRNA
TCONS_00008900	NC_037088.1	2939072	2939140	-	antisense	Novel_lncRNA
TCONS_00008906	NC_037088.1	3032038	3032176	-	lincRNA	Novel_lncRNA
TCONS_00008906	NC_037088.1	3032331	3032797	-	lincRNA	Novel_lncRNA
TCONS_00008916	NC_037088.1	3175828	3175868	-	lincRNA	Novel_lncRNA
TCONS_00008916	NC_037088.1	3175983	3176168	-	lincRNA	Novel_lncRNA
TCONS_00008947	NC_037088.1	3642042	3642228	-	lincRNA	Novel_lncRNA
TCONS_00008947	NC_037088.1	3642568	3642681	-	lincRNA	Novel_lncRNA
TCONS_00008951	NC_037088.1	3648549	3648628	-	lincRNA	Novel_lncRNA
TCONS_00008951	NC_037088.1	3648773	3649024	-	lincRNA	Novel_lncRNA
TCONS_00008991	NC_037088.1	3997828	3997880	-	lincRNA	Novel_lncRNA
TCONS_00008991	NC_037088.1	3998096	3998250	-	lincRNA	Novel_lncRNA
TCONS_00009058	NC_037088.1	4503547	4503707	-	lincRNA	Novel_lncRNA
TCONS_00009058	NC_037088.1	4505525	4505774	-	lincRNA	Novel_lncRNA
TCONS_00009094	NC_037088.1	4707492	4707831	-	lincRNA	Novel_lncRNA
TCONS_00009094	NC_037088.1	4716385	4716964	-	lincRNA	Novel_lncRNA
TCONS_00009127	NC_037088.1	5046197	5046411	-	lincRNA	Novel_lncRNA
TCONS_00009127	NC_037088.1	5046941	5046981	-	lincRNA	Novel_lncRNA
TCONS_00009155	NC_037088.1	5210349	5210457	-	lincRNA	Novel_lncRNA
TCONS_00009155	NC_037088.1	5210638	5210715	-	lincRNA	Novel_lncRNA
TCONS_00009155	NC_037088.1	5210841	5210873	-	lincRNA	Novel_lncRNA
TCONS_00009187	NC_037088.1	5315109	5315334	-	sense_overlapping	Novel_lncRNA
TCONS_00009187	NC_037088.1	5390157	5390450	-	sense_overlapping	Novel_lncRNA
TCONS_00009187	NC_037088.1	5390548	5391784	-	sense_overlapping	Novel_lncRNA
TCONS_00009187	NC_037088.1	5392438	5392518	-	sense_overlapping	Novel_lncRNA
TCONS_00009187	NC_037088.1	5392622	5392786	-	sense_overlapping	Novel_lncRNA
TCONS_00009228	NC_037088.1	5376562	5376607	-	sense_overlapping	Novel_lncRNA
TCONS_00009228	NC_037088.1	5404150	5404551	-	sense_overlapping	Novel_lncRNA
TCONS_00009246	NC_037088.1	5401041	5404153	-	lincRNA	Novel_lncRNA
TCONS_00009246	NC_037088.1	5404318	5404551	-	lincRNA	Novel_lncRNA
TCONS_00009265	NC_037088.1	5574140	5574207	-	sense_overlapping	Novel_lncRNA
TCONS_00009265	NC_037088.1	5620571	5622369	-	sense_overlapping	Novel_lncRNA
TCONS_00009282	NC_037088.1	5691686	5691810	-	lincRNA	Novel_lncRNA
TCONS_00009282	NC_037088.1	5692185	5692273	-	lincRNA	Novel_lncRNA
TCONS_00009283	NC_037088.1	5693262	5693418	-	lincRNA	Novel_lncRNA
TCONS_00009283	NC_037088.1	5693494	5693629	-	lincRNA	Novel_lncRNA
TCONS_00009325	NC_037088.1	6054539	6054708	-	lincRNA	Novel_lncRNA
TCONS_00009325	NC_037088.1	6056746	6057621	-	lincRNA	Novel_lncRNA
TCONS_00009333	NC_037088.1	6071282	6071537	-	lincRNA	Novel_lncRNA
TCONS_00009333	NC_037088.1	6071615	6071724	-	lincRNA	Novel_lncRNA
TCONS_00009443	NC_037088.1	6950260	6951008	-	sense_overlapping	Novel_lncRNA
TCONS_00009443	NC_037088.1	6951348	6951391	-	sense_overlapping	Novel_lncRNA
TCONS_00009443	NC_037088.1	6951727	6952015	-	sense_overlapping	Novel_lncRNA
TCONS_00009443	NC_037088.1	6952105	6952159	-	sense_overlapping	Novel_lncRNA
TCONS_00009443	NC_037088.1	6952259	6952330	-	sense_overlapping	Novel_lncRNA
TCONS_00009443	NC_037088.1	6952433	6952509	-	sense_overlapping	Novel_lncRNA
TCONS_00009443	NC_037088.1	6952917	6952974	-	sense_overlapping	Novel_lncRNA
TCONS_00009443	NC_037088.1	6953418	6953566	-	sense_overlapping	Novel_lncRNA
TCONS_00009443	NC_037088.1	6953712	6953790	-	sense_overlapping	Novel_lncRNA
TCONS_00009443	NC_037088.1	6953891	6954238	-	sense_overlapping	Novel_lncRNA
TCONS_00009444	NC_037088.1	6953006	6953346	-	sense_overlapping	Novel_lncRNA
TCONS_00009444	NC_037088.1	6953418	6953566	-	sense_overlapping	Novel_lncRNA
TCONS_00009444	NC_037088.1	6953712	6953790	-	sense_overlapping	Novel_lncRNA
TCONS_00009444	NC_037088.1	6953891	6954238	-	sense_overlapping	Novel_lncRNA
TCONS_00009445	NC_037088.1	6953006	6953318	-	sense_overlapping	Novel_lncRNA
TCONS_00009445	NC_037088.1	6953418	6953566	-	sense_overlapping	Novel_lncRNA
TCONS_00009445	NC_037088.1	6953712	6953790	-	sense_overlapping	Novel_lncRNA
TCONS_00009445	NC_037088.1	6953891	6954238	-	sense_overlapping	Novel_lncRNA
TCONS_00009483	NC_037088.1	7419235	7419385	-	sense_overlapping	Novel_lncRNA
TCONS_00009483	NC_037088.1	7419586	7419721	-	sense_overlapping	Novel_lncRNA
TCONS_00009483	NC_037088.1	7419838	7420005	-	sense_overlapping	Novel_lncRNA
TCONS_00009483	NC_037088.1	7421502	7421545	-	sense_overlapping	Novel_lncRNA
TCONS_00009522	NC_037088.1	7629708	7630165	-	lincRNA	Novel_lncRNA
TCONS_00009522	NC_037088.1	7630189	7630282	-	lincRNA	Novel_lncRNA
TCONS_00009548	NC_037088.1	7833945	7833973	-	lincRNA	Novel_lncRNA
TCONS_00009548	NC_037088.1	7834052	7834278	-	lincRNA	Novel_lncRNA
TCONS_00009574	NC_037088.1	7984770	7984875	-	lincRNA	Novel_lncRNA
TCONS_00009574	NC_037088.1	7985437	7985535	-	lincRNA	Novel_lncRNA
TCONS_00009574	NC_037088.1	7985649	7985846	-	lincRNA	Novel_lncRNA
TCONS_00009596	NC_037088.1	8097244	8097462	-	lincRNA	Novel_lncRNA
TCONS_00009596	NC_037088.1	8098759	8099032	-	lincRNA	Novel_lncRNA
TCONS_00009597	NC_037088.1	8097244	8097462	-	lincRNA	Novel_lncRNA
TCONS_00009597	NC_037088.1	8099483	8099565	-	lincRNA	Novel_lncRNA
TCONS_00009645	NC_037088.1	8267090	8267219	-	sense_overlapping	Novel_lncRNA
TCONS_00009645	NC_037088.1	8463866	8464171	-	sense_overlapping	Novel_lncRNA
TCONS_00009653	NC_037088.1	8303586	8303723	-	lincRNA	Novel_lncRNA
TCONS_00009653	NC_037088.1	8303842	8303946	-	lincRNA	Novel_lncRNA
TCONS_00009655	NC_037088.1	8327160	8327220	-	lincRNA	Novel_lncRNA
TCONS_00009655	NC_037088.1	8327451	8327590	-	lincRNA	Novel_lncRNA
TCONS_00009656	NC_037088.1	8348219	8348307	-	lincRNA	Novel_lncRNA
TCONS_00009656	NC_037088.1	8348505	8348725	-	lincRNA	Novel_lncRNA
TCONS_00009668	NC_037088.1	8428690	8428873	-	sense_overlapping	Novel_lncRNA
TCONS_00009668	NC_037088.1	8429000	8429186	-	sense_overlapping	Novel_lncRNA
TCONS_00009668	NC_037088.1	8472885	8472969	-	sense_overlapping	Novel_lncRNA
TCONS_00009727	NC_037088.1	8882303	8882336	-	lincRNA	Novel_lncRNA
TCONS_00009727	NC_037088.1	8882966	8883179	-	lincRNA	Novel_lncRNA
TCONS_00009759	NC_037088.1	9119581	9119711	-	antisense	Novel_lncRNA
TCONS_00009759	NC_037088.1	9119791	9119915	-	antisense	Novel_lncRNA
TCONS_00009761	NC_037088.1	9123162	9123535	-	sense_overlapping	Novel_lncRNA
TCONS_00009761	NC_037088.1	9123636	9123870	-	sense_overlapping	Novel_lncRNA
TCONS_00009849	NC_037088.1	9735384	9735999	-	lincRNA	Novel_lncRNA
TCONS_00009849	NC_037088.1	9737566	9737766	-	lincRNA	Novel_lncRNA
TCONS_00009863	NC_037088.1	9843746	9844118	-	sense_overlapping	Novel_lncRNA
TCONS_00009863	NC_037088.1	9874332	9874589	-	sense_overlapping	Novel_lncRNA
TCONS_00009882	NC_037088.1	10172735	10172896	-	sense_overlapping	Novel_lncRNA
TCONS_00009882	NC_037088.1	9877453	9877719	-	sense_overlapping	Novel_lncRNA
TCONS_00009891	NC_037088.1	9888682	9888728	-	sense_overlapping	Novel_lncRNA
TCONS_00009891	NC_037088.1	9888810	9889108	-	sense_overlapping	Novel_lncRNA
TCONS_00009903	NC_037088.1	10147877	10148416	-	sense_overlapping	Novel_lncRNA
TCONS_00009903	NC_037088.1	10148527	10148619	-	sense_overlapping	Novel_lncRNA
TCONS_00009903	NC_037088.1	10149167	10149291	-	sense_overlapping	Novel_lncRNA
TCONS_00009903	NC_037088.1	10149488	10149649	-	sense_overlapping	Novel_lncRNA
TCONS_00009903	NC_037088.1	10155226	10155763	-	sense_overlapping	Novel_lncRNA
TCONS_00009903	NC_037088.1	9945727	9945832	-	sense_overlapping	Novel_lncRNA
TCONS_00009931	NC_037088.1	10253753	10253803	-	sense_overlapping	Novel_lncRNA
TCONS_00009931	NC_037088.1	10253979	10254057	-	sense_overlapping	Novel_lncRNA
TCONS_00009931	NC_037088.1	10254542	10254654	-	sense_overlapping	Novel_lncRNA
TCONS_00009931	NC_037088.1	10254764	10254816	-	sense_overlapping	Novel_lncRNA
TCONS_00009931	NC_037088.1	10254960	10255317	-	sense_overlapping	Novel_lncRNA
TCONS_00010043	NC_037088.1	11630979	11631222	-	lincRNA	Novel_lncRNA
TCONS_00010043	NC_037088.1	11631664	11631710	-	lincRNA	Novel_lncRNA
TCONS_00010048	NC_037088.1	11675357	11675799	-	lincRNA	Novel_lncRNA
TCONS_00010048	NC_037088.1	11676366	11677740	-	lincRNA	Novel_lncRNA
TCONS_00010048	NC_037088.1	11678429	11678552	-	lincRNA	Novel_lncRNA
TCONS_00010048	NC_037088.1	11678645	11678692	-	lincRNA	Novel_lncRNA
TCONS_00010049	NC_037088.1	11678841	11678896	-	lincRNA	Novel_lncRNA
TCONS_00010049	NC_037088.1	11679161	11679391	-	lincRNA	Novel_lncRNA
TCONS_00010075	NC_037088.1	12091661	12091732	-	lincRNA	Novel_lncRNA
TCONS_00010075	NC_037088.1	12092152	12092391	-	lincRNA	Novel_lncRNA
TCONS_00010110	NC_037088.1	12517057	12517208	-	lincRNA	Novel_lncRNA
TCONS_00010110	NC_037088.1	12517422	12517487	-	lincRNA	Novel_lncRNA
TCONS_00010128	NC_037088.1	12582181	12582699	-	sense_overlapping	Novel_lncRNA
TCONS_00010128	NC_037088.1	12587975	12588039	-	sense_overlapping	Novel_lncRNA
TCONS_00010222	NC_037088.1	13994604	13994722	-	lincRNA	Novel_lncRNA
TCONS_00010222	NC_037088.1	13995618	13995939	-	lincRNA	Novel_lncRNA
TCONS_00010223	NC_037088.1	13994738	13994837	-	lincRNA	Novel_lncRNA
TCONS_00010223	NC_037088.1	13995618	13995923	-	lincRNA	Novel_lncRNA
TCONS_00010224	NC_037088.1	13994738	13994831	-	lincRNA	Novel_lncRNA
TCONS_00010224	NC_037088.1	13995618	13995939	-	lincRNA	Novel_lncRNA
TCONS_00010280	NC_037088.1	14853656	14854043	-	sense_overlapping	Novel_lncRNA
TCONS_00010280	NC_037088.1	14854326	14854334	-	sense_overlapping	Novel_lncRNA
TCONS_00010280	NC_037088.1	14854429	14854520	-	sense_overlapping	Novel_lncRNA
TCONS_00010323	NC_037088.1	15256788	15257325	-	lincRNA	Novel_lncRNA
TCONS_00010323	NC_037088.1	15257395	15257923	-	lincRNA	Novel_lncRNA
TCONS_00010329	NC_037088.1	15305821	15306414	-	sense_overlapping	Novel_lncRNA
TCONS_00010329	NC_037088.1	15306532	15306875	-	sense_overlapping	Novel_lncRNA
TCONS_00010340	NC_037088.1	15381451	15381746	-	lincRNA	Novel_lncRNA
TCONS_00010340	NC_037088.1	15381980	15382134	-	lincRNA	Novel_lncRNA
TCONS_00010341	NC_037088.1	15381451	15381746	-	lincRNA	Novel_lncRNA
TCONS_00010341	NC_037088.1	15382448	15382505	-	lincRNA	Novel_lncRNA
TCONS_00010341	NC_037088.1	15382595	15382631	-	lincRNA	Novel_lncRNA
TCONS_00010346	NC_037088.1	15410301	15410421	-	lincRNA	Novel_lncRNA
TCONS_00010346	NC_037088.1	15410670	15410728	-	lincRNA	Novel_lncRNA
TCONS_00010346	NC_037088.1	15410817	15410969	-	lincRNA	Novel_lncRNA
TCONS_00010357	NC_037088.1	15592299	15592619	-	sense_overlapping	Novel_lncRNA
TCONS_00010357	NC_037088.1	15592718	15593678	-	sense_overlapping	Novel_lncRNA
TCONS_00010495	NC_037088.1	16649082	16649549	-	lincRNA	Novel_lncRNA
TCONS_00010495	NC_037088.1	16652574	16652673	-	lincRNA	Novel_lncRNA
TCONS_00010495	NC_037088.1	16652695	16652873	-	lincRNA	Novel_lncRNA
TCONS_00010498	NC_037088.1	16655712	16655992	-	lincRNA	Novel_lncRNA
TCONS_00010498	NC_037088.1	16656155	16656249	-	lincRNA	Novel_lncRNA
TCONS_00010506	NC_037088.1	16696774	16696881	-	lincRNA	Novel_lncRNA
TCONS_00010506	NC_037088.1	16697256	16697327	-	lincRNA	Novel_lncRNA
TCONS_00010506	NC_037088.1	16698086	16698271	-	lincRNA	Novel_lncRNA
TCONS_00010518	NC_037088.1	16825380	16825580	-	lincRNA	Novel_lncRNA
TCONS_00010518	NC_037088.1	16825672	16825737	-	lincRNA	Novel_lncRNA
TCONS_00010518	NC_037088.1	16826021	16826177	-	lincRNA	Novel_lncRNA
TCONS_00010541	NC_037088.1	17261265	17261352	-	lincRNA	Novel_lncRNA
TCONS_00010541	NC_037088.1	17262104	17262245	-	lincRNA	Novel_lncRNA
TCONS_00010565	NC_037088.1	17630242	17630287	-	sense_overlapping	Novel_lncRNA
TCONS_00010565	NC_037088.1	17819990	17820142	-	sense_overlapping	Novel_lncRNA
TCONS_00010565	NC_037088.1	17821200	17821329	-	sense_overlapping	Novel_lncRNA
TCONS_00010566	NC_037088.1	17630242	17630287	-	sense_overlapping	Novel_lncRNA
TCONS_00010566	NC_037088.1	17819990	17820175	-	sense_overlapping	Novel_lncRNA
TCONS_00010566	NC_037088.1	17821200	17821329	-	sense_overlapping	Novel_lncRNA
TCONS_00010567	NC_037088.1	17630242	17630287	-	sense_overlapping	Novel_lncRNA
TCONS_00010567	NC_037088.1	17911399	17911551	-	sense_overlapping	Novel_lncRNA
TCONS_00010567	NC_037088.1	17911658	17911799	-	sense_overlapping	Novel_lncRNA
TCONS_00010567	NC_037088.1	17914431	17914555	-	sense_overlapping	Novel_lncRNA
TCONS_00010568	NC_037088.1	17630242	17630287	-	sense_overlapping	Novel_lncRNA
TCONS_00010568	NC_037088.1	17911399	17911551	-	sense_overlapping	Novel_lncRNA
TCONS_00010568	NC_037088.1	17911658	17911772	-	sense_overlapping	Novel_lncRNA
TCONS_00010568	NC_037088.1	17913659	17913748	-	sense_overlapping	Novel_lncRNA
TCONS_00010568	NC_037088.1	17914431	17914555	-	sense_overlapping	Novel_lncRNA
TCONS_00010569	NC_037088.1	17630242	17630287	-	sense_overlapping	Novel_lncRNA
TCONS_00010569	NC_037088.1	17911399	17911551	-	sense_overlapping	Novel_lncRNA
TCONS_00010569	NC_037088.1	17911658	17911799	-	sense_overlapping	Novel_lncRNA
TCONS_00010569	NC_037088.1	17913659	17913748	-	sense_overlapping	Novel_lncRNA
TCONS_00010569	NC_037088.1	17914431	17914555	-	sense_overlapping	Novel_lncRNA
TCONS_00010570	NC_037088.1	17651526	17651594	-	lincRNA	Novel_lncRNA
TCONS_00010570	NC_037088.1	17652327	17652577	-	lincRNA	Novel_lncRNA
TCONS_00010570	NC_037088.1	17652691	17652845	-	lincRNA	Novel_lncRNA
TCONS_00010578	NC_037088.1	17818108	17819397	-	sense_overlapping	Novel_lncRNA
TCONS_00010578	NC_037088.1	17819990	17820142	-	sense_overlapping	Novel_lncRNA
TCONS_00010578	NC_037088.1	17821200	17821329	-	sense_overlapping	Novel_lncRNA
TCONS_00010622	NC_037088.1	17910533	17911551	-	sense_overlapping	Novel_lncRNA
TCONS_00010622	NC_037088.1	17911658	17911772	-	sense_overlapping	Novel_lncRNA
TCONS_00010622	NC_037088.1	17913659	17913741	-	sense_overlapping	Novel_lncRNA
TCONS_00010622	NC_037088.1	17914431	17914544	-	sense_overlapping	Novel_lncRNA
TCONS_00010623	NC_037088.1	17910533	17911551	-	sense_overlapping	Novel_lncRNA
TCONS_00010623	NC_037088.1	17911658	17911763	-	sense_overlapping	Novel_lncRNA
TCONS_00010623	NC_037088.1	17913659	17914544	-	sense_overlapping	Novel_lncRNA
TCONS_00010624	NC_037088.1	17910533	17911551	-	sense_overlapping	Novel_lncRNA
TCONS_00010624	NC_037088.1	17911658	17911913	-	sense_overlapping	Novel_lncRNA
TCONS_00010624	NC_037088.1	17911938	17914544	-	sense_overlapping	Novel_lncRNA
TCONS_00010625	NC_037088.1	17910533	17911551	-	sense_overlapping	Novel_lncRNA
TCONS_00010625	NC_037088.1	17911658	17911799	-	sense_overlapping	Novel_lncRNA
TCONS_00010625	NC_037088.1	17914431	17914544	-	sense_overlapping	Novel_lncRNA
TCONS_00010627	NC_037088.1	17910533	17911551	-	sense_overlapping	Novel_lncRNA
TCONS_00010627	NC_037088.1	17911658	17911913	-	sense_overlapping	Novel_lncRNA
TCONS_00010627	NC_037088.1	17911938	17913748	-	sense_overlapping	Novel_lncRNA
TCONS_00010627	NC_037088.1	17914431	17914621	-	sense_overlapping	Novel_lncRNA
TCONS_00010654	NC_037088.1	18284196	18284799	-	lincRNA	Novel_lncRNA
TCONS_00010654	NC_037088.1	18284894	18284952	-	lincRNA	Novel_lncRNA
TCONS_00010655	NC_037088.1	18284196	18284455	-	lincRNA	Novel_lncRNA
TCONS_00010655	NC_037088.1	18284695	18284764	-	lincRNA	Novel_lncRNA
TCONS_00010655	NC_037088.1	18284894	18285200	-	lincRNA	Novel_lncRNA
TCONS_00010656	NC_037088.1	18284196	18284455	-	lincRNA	Novel_lncRNA
TCONS_00010656	NC_037088.1	18284695	18284799	-	lincRNA	Novel_lncRNA
TCONS_00010656	NC_037088.1	18284894	18285205	-	lincRNA	Novel_lncRNA
TCONS_00010666	NC_037088.1	18397462	18397961	-	sense_overlapping	Novel_lncRNA
TCONS_00010666	NC_037088.1	18398084	18398201	-	sense_overlapping	Novel_lncRNA
TCONS_00010666	NC_037088.1	18398606	18399191	-	sense_overlapping	Novel_lncRNA
TCONS_00010683	NC_037088.1	18580677	18580894	-	lincRNA	Novel_lncRNA
TCONS_00010683	NC_037088.1	18582795	18583130	-	lincRNA	Novel_lncRNA
TCONS_00010686	NC_037088.1	18616005	18616049	-	antisense	Novel_lncRNA
TCONS_00010686	NC_037088.1	18616577	18616855	-	antisense	Novel_lncRNA
TCONS_00010730	NC_037088.1	18812143	18812299	-	lincRNA	Novel_lncRNA
TCONS_00010730	NC_037088.1	18812395	18812539	-	lincRNA	Novel_lncRNA
TCONS_00010733	NC_037088.1	18819379	18819562	-	sense_overlapping	Novel_lncRNA
TCONS_00010733	NC_037088.1	18819590	18819790	-	sense_overlapping	Novel_lncRNA
TCONS_00010733	NC_037088.1	18819883	18819995	-	sense_overlapping	Novel_lncRNA
TCONS_00010733	NC_037088.1	18820151	18820434	-	sense_overlapping	Novel_lncRNA
TCONS_00010821	NC_037088.1	19767968	19768394	-	sense_overlapping	Novel_lncRNA
TCONS_00010821	NC_037088.1	19844795	19844871	-	sense_overlapping	Novel_lncRNA
TCONS_00010855	NC_037088.1	19898039	19898123	-	lincRNA	Novel_lncRNA
TCONS_00010855	NC_037088.1	19898299	19898476	-	lincRNA	Novel_lncRNA
TCONS_00010920	NC_037088.1	20515124	20515336	-	lincRNA	Novel_lncRNA
TCONS_00010920	NC_037088.1	20517773	20517817	-	lincRNA	Novel_lncRNA
TCONS_00010920	NC_037088.1	20518327	20518403	-	lincRNA	Novel_lncRNA
TCONS_00010920	NC_037088.1	20519163	20519715	-	lincRNA	Novel_lncRNA
TCONS_00010922	NC_037088.1	20517831	20518403	-	lincRNA	Novel_lncRNA
TCONS_00010922	NC_037088.1	20519163	20519715	-	lincRNA	Novel_lncRNA
TCONS_00010988	NC_037088.1	20870329	20870513	-	sense_overlapping	Novel_lncRNA
TCONS_00010988	NC_037088.1	20877354	20877539	-	sense_overlapping	Novel_lncRNA
TCONS_00010989	NC_037088.1	20871146	20871233	-	sense_overlapping	Novel_lncRNA
TCONS_00010989	NC_037088.1	20878074	20878252	-	sense_overlapping	Novel_lncRNA
TCONS_00011008	NC_037088.1	21002969	21004016	-	sense_overlapping	Novel_lncRNA
TCONS_00011008	NC_037088.1	21004797	21004975	-	sense_overlapping	Novel_lncRNA
TCONS_00011009	NC_037088.1	21015131	21015350	-	sense_overlapping	Novel_lncRNA
TCONS_00011009	NC_037088.1	21140110	21140761	-	sense_overlapping	Novel_lncRNA
TCONS_00011055	NC_037088.1	21338232	21338327	-	lincRNA	Novel_lncRNA
TCONS_00011055	NC_037088.1	21338559	21338671	-	lincRNA	Novel_lncRNA
TCONS_00011055	NC_037088.1	21338825	21338849	-	lincRNA	Novel_lncRNA
TCONS_00011105	NC_037088.1	21758619	21758733	-	lincRNA	Novel_lncRNA
TCONS_00011105	NC_037088.1	21758762	21758882	-	lincRNA	Novel_lncRNA
TCONS_00011120	NC_037088.1	22766707	22766832	-	sense_overlapping	Novel_lncRNA
TCONS_00011120	NC_037088.1	22982870	22982966	-	sense_overlapping	Novel_lncRNA
TCONS_00011146	NC_037088.1	23198737	23198900	-	lincRNA	Novel_lncRNA
TCONS_00011146	NC_037088.1	23200229	23200455	-	lincRNA	Novel_lncRNA
TCONS_00011180	NC_037088.1	23521746	23521899	-	lincRNA	Novel_lncRNA
TCONS_00011180	NC_037088.1	23521992	23522225	-	lincRNA	Novel_lncRNA
TCONS_00011216	NC_037088.1	23873893	23874686	-	lincRNA	Novel_lncRNA
TCONS_00011216	NC_037088.1	23874917	23875226	-	lincRNA	Novel_lncRNA
TCONS_00011254	NC_037088.1	24333020	24333124	-	lincRNA	Novel_lncRNA
TCONS_00011254	NC_037088.1	24333785	24333932	-	lincRNA	Novel_lncRNA
TCONS_00011259	NC_037088.1	24338355	24339085	-	lincRNA	Novel_lncRNA
TCONS_00011259	NC_037088.1	24339395	24340227	-	lincRNA	Novel_lncRNA
TCONS_00011260	NC_037088.1	24338355	24339092	-	lincRNA	Novel_lncRNA
TCONS_00011260	NC_037088.1	24358902	24359384	-	lincRNA	Novel_lncRNA
TCONS_00011261	NC_037088.1	24354724	24354890	-	lincRNA	Novel_lncRNA
TCONS_00011261	NC_037088.1	24391170	24391249	-	lincRNA	Novel_lncRNA
TCONS_00011335	NC_037088.1	25359650	25359781	-	lincRNA	Novel_lncRNA
TCONS_00011335	NC_037088.1	25360047	25360079	-	lincRNA	Novel_lncRNA
TCONS_00011335	NC_037088.1	25360541	25360631	-	lincRNA	Novel_lncRNA
TCONS_00011335	NC_037088.1	25360730	25360967	-	lincRNA	Novel_lncRNA
TCONS_00011336	NC_037088.1	25359650	25359828	-	lincRNA	Novel_lncRNA
TCONS_00011336	NC_037088.1	25360047	25360079	-	lincRNA	Novel_lncRNA
TCONS_00011336	NC_037088.1	25360541	25360631	-	lincRNA	Novel_lncRNA
TCONS_00011336	NC_037088.1	25360730	25360972	-	lincRNA	Novel_lncRNA
TCONS_00011337	NC_037088.1	25360329	25360631	-	lincRNA	Novel_lncRNA
TCONS_00011337	NC_037088.1	25360730	25360967	-	lincRNA	Novel_lncRNA
TCONS_00011432	NC_037088.1	26263252	26263402	-	antisense	Novel_lncRNA
TCONS_00011432	NC_037088.1	26263479	26264569	-	antisense	Novel_lncRNA
TCONS_00011479	NC_037088.1	26593192	26593965	-	sense_overlapping	Novel_lncRNA
TCONS_00011479	NC_037088.1	26596854	26597081	-	sense_overlapping	Novel_lncRNA
TCONS_00011636	NC_037088.1	27707463	27707486	-	lincRNA	Novel_lncRNA
TCONS_00011636	NC_037088.1	27707568	27707763	-	lincRNA	Novel_lncRNA
TCONS_00011644	NC_037088.1	27826742	27827192	-	sense_overlapping	Novel_lncRNA
TCONS_00011644	NC_037088.1	27828118	27828175	-	sense_overlapping	Novel_lncRNA
TCONS_00011644	NC_037088.1	27829091	27829441	-	sense_overlapping	Novel_lncRNA
TCONS_00011676	NC_037088.1	28037535	28037590	-	lincRNA	Novel_lncRNA
TCONS_00011676	NC_037088.1	28037713	28038062	-	lincRNA	Novel_lncRNA
TCONS_00011748	NC_037088.1	28677670	28677991	-	sense_overlapping	Novel_lncRNA
TCONS_00011748	NC_037088.1	28680999	28681131	-	sense_overlapping	Novel_lncRNA
TCONS_00011797	NC_037088.1	28780685	28780806	-	sense_overlapping	Novel_lncRNA
TCONS_00011797	NC_037088.1	28817223	28817372	-	sense_overlapping	Novel_lncRNA
TCONS_00011881	NC_037088.1	29542860	29542919	-	lincRNA	Novel_lncRNA
TCONS_00011881	NC_037088.1	29543625	29543692	-	lincRNA	Novel_lncRNA
TCONS_00011881	NC_037088.1	29544310	29544732	-	lincRNA	Novel_lncRNA
TCONS_00012049	NC_037088.1	30427003	30427076	-	sense_overlapping	Novel_lncRNA
TCONS_00012049	NC_037088.1	30435987	30436136	-	sense_overlapping	Novel_lncRNA
TCONS_00012101	NC_037088.1	30965148	30966036	-	antisense	Novel_lncRNA
TCONS_00012101	NC_037088.1	30977312	30977349	-	antisense	Novel_lncRNA
TCONS_00012211	NC_037088.1	31793249	31795263	-	lincRNA	Novel_lncRNA
TCONS_00012211	NC_037088.1	31795359	31795503	-	lincRNA	Novel_lncRNA
TCONS_00012240	NC_037088.1	31967539	31968979	-	sense_overlapping	Novel_lncRNA
TCONS_00012240	NC_037088.1	31969406	31969455	-	sense_overlapping	Novel_lncRNA
TCONS_00012240	NC_037088.1	31970996	31971299	-	sense_overlapping	Novel_lncRNA
TCONS_00012243	NC_037088.1	31967539	31968085	-	sense_overlapping	Novel_lncRNA
TCONS_00012243	NC_037088.1	31988037	31988206	-	sense_overlapping	Novel_lncRNA
TCONS_00012243	NC_037088.1	32022860	32022913	-	sense_overlapping	Novel_lncRNA
TCONS_00012252	NC_037088.1	31980293	31980399	-	sense_overlapping	Novel_lncRNA
TCONS_00012252	NC_037088.1	32227032	32227595	-	sense_overlapping	Novel_lncRNA
TCONS_00012263	NC_037088.1	32024896	32025136	-	sense_overlapping	Novel_lncRNA
TCONS_00012263	NC_037088.1	32145907	32146001	-	sense_overlapping	Novel_lncRNA
TCONS_00012267	NC_037088.1	32038549	32038764	-	sense_overlapping	Novel_lncRNA
TCONS_00012267	NC_037088.1	32123704	32123754	-	sense_overlapping	Novel_lncRNA
TCONS_00012279	NC_037088.1	32042948	32043448	-	sense_overlapping	Novel_lncRNA
TCONS_00012279	NC_037088.1	32171965	32172351	-	sense_overlapping	Novel_lncRNA
TCONS_00012299	NC_037088.1	32167116	32167728	-	sense_overlapping	Novel_lncRNA
TCONS_00012299	NC_037088.1	32168857	32168937	-	sense_overlapping	Novel_lncRNA
TCONS_00012299	NC_037088.1	32170618	32170715	-	sense_overlapping	Novel_lncRNA
TCONS_00012299	NC_037088.1	32171135	32172375	-	sense_overlapping	Novel_lncRNA
TCONS_00012302	NC_037088.1	32168629	32168937	-	sense_overlapping	Novel_lncRNA
TCONS_00012302	NC_037088.1	32170618	32171959	-	sense_overlapping	Novel_lncRNA
TCONS_00012303	NC_037088.1	32170343	32170617	-	sense_overlapping	Novel_lncRNA
TCONS_00012303	NC_037088.1	32172766	32172825	-	sense_overlapping	Novel_lncRNA
TCONS_00012310	NC_037088.1	32205155	32205396	-	sense_overlapping	Novel_lncRNA
TCONS_00012310	NC_037088.1	32205527	32205626	-	sense_overlapping	Novel_lncRNA
TCONS_00012310	NC_037088.1	32206069	32206167	-	sense_overlapping	Novel_lncRNA
TCONS_00012310	NC_037088.1	32206279	32207159	-	sense_overlapping	Novel_lncRNA
TCONS_00012354	NC_037088.1	32257483	32257770	-	lincRNA	Novel_lncRNA
TCONS_00012354	NC_037088.1	32257885	32258516	-	lincRNA	Novel_lncRNA
TCONS_00012356	NC_037088.1	32257483	32258000	-	lincRNA	Novel_lncRNA
TCONS_00012356	NC_037088.1	32258568	32259010	-	lincRNA	Novel_lncRNA
TCONS_00012367	NC_037088.1	32390721	32390792	-	sense_overlapping	Novel_lncRNA
TCONS_00012367	NC_037088.1	32427569	32427817	-	sense_overlapping	Novel_lncRNA
TCONS_00012372	NC_037088.1	32429033	32429114	-	sense_overlapping	Novel_lncRNA
TCONS_00012372	NC_037088.1	32436377	32436513	-	sense_overlapping	Novel_lncRNA
TCONS_00012372	NC_037088.1	32474939	32475006	-	sense_overlapping	Novel_lncRNA
TCONS_00012375	NC_037088.1	32486658	32486801	-	lincRNA	Novel_lncRNA
TCONS_00012375	NC_037088.1	32486990	32487206	-	lincRNA	Novel_lncRNA
TCONS_00012449	NC_037088.1	33153585	33153825	-	lincRNA	Novel_lncRNA
TCONS_00012449	NC_037088.1	33154440	33155206	-	lincRNA	Novel_lncRNA
TCONS_00012489	NC_037088.1	33668743	33668804	-	antisense	Novel_lncRNA
TCONS_00012489	NC_037088.1	33675318	33675737	-	antisense	Novel_lncRNA
TCONS_00012510	NC_037088.1	34094247	34095323	-	antisense	Novel_lncRNA
TCONS_00012510	NC_037088.1	34103236	34103377	-	antisense	Novel_lncRNA
TCONS_00012548	NC_037088.1	34326501	34326620	-	lincRNA	Novel_lncRNA
TCONS_00012548	NC_037088.1	34326703	34326826	-	lincRNA	Novel_lncRNA
TCONS_00012582	NC_037088.1	34478821	34480156	-	antisense	Novel_lncRNA
TCONS_00012582	NC_037088.1	34480266	34480511	-	antisense	Novel_lncRNA
TCONS_00012610	NC_037088.1	34998883	34999055	-	lincRNA	Novel_lncRNA
TCONS_00012610	NC_037088.1	34999184	34999221	-	lincRNA	Novel_lncRNA
TCONS_00012610	NC_037088.1	34999392	34999419	-	lincRNA	Novel_lncRNA
TCONS_00012772	NC_037088.1	36345714	36345750	-	sense_overlapping	Novel_lncRNA
TCONS_00012772	NC_037088.1	36431179	36431432	-	sense_overlapping	Novel_lncRNA
TCONS_00012772	NC_037088.1	36431529	36431791	-	sense_overlapping	Novel_lncRNA
TCONS_00012772	NC_037088.1	36431885	36432371	-	sense_overlapping	Novel_lncRNA
TCONS_00012773	NC_037088.1	36373658	36373840	-	lincRNA	Novel_lncRNA
TCONS_00012773	NC_037088.1	36374043	36374635	-	lincRNA	Novel_lncRNA
TCONS_00012824	NC_037088.1	36474398	36474433	-	lincRNA	Novel_lncRNA
TCONS_00012824	NC_037088.1	36474621	36474820	-	lincRNA	Novel_lncRNA
TCONS_00012890	NC_037088.1	36944502	36944570	-	lincRNA	Novel_lncRNA
TCONS_00012890	NC_037088.1	36944667	36944835	-	lincRNA	Novel_lncRNA
TCONS_00012908	NC_037088.1	37179668	37179800	-	sense_overlapping	Novel_lncRNA
TCONS_00012908	NC_037088.1	37280305	37280383	-	sense_overlapping	Novel_lncRNA
TCONS_00012910	NC_037088.1	37180973	37181348	-	lincRNA	Novel_lncRNA
TCONS_00012910	NC_037088.1	37181895	37181917	-	lincRNA	Novel_lncRNA
TCONS_00012912	NC_037088.1	37190783	37190835	-	sense_overlapping	Novel_lncRNA
TCONS_00012912	NC_037088.1	37261020	37261229	-	sense_overlapping	Novel_lncRNA
TCONS_00012985	NC_037088.1	37781801	37782940	-	sense_overlapping	Novel_lncRNA
TCONS_00012985	NC_037088.1	37784880	37785067	-	sense_overlapping	Novel_lncRNA
TCONS_00012985	NC_037088.1	37785491	37785610	-	sense_overlapping	Novel_lncRNA
TCONS_00013000	NC_037088.1	37904526	37905394	-	sense_overlapping	Novel_lncRNA
TCONS_00013000	NC_037088.1	37988591	37989787	-	sense_overlapping	Novel_lncRNA
TCONS_00013000	NC_037088.1	37990340	37990504	-	sense_overlapping	Novel_lncRNA
TCONS_00013000	NC_037088.1	37990932	37991157	-	sense_overlapping	Novel_lncRNA
TCONS_00013001	NC_037088.1	37904526	37905394	-	sense_overlapping	Novel_lncRNA
TCONS_00013001	NC_037088.1	37988591	37989328	-	sense_overlapping	Novel_lncRNA
TCONS_00013001	NC_037088.1	37990340	37990504	-	sense_overlapping	Novel_lncRNA
TCONS_00013001	NC_037088.1	37990932	37991157	-	sense_overlapping	Novel_lncRNA
TCONS_00013011	NC_037088.1	37962256	37962323	-	lincRNA	Novel_lncRNA
TCONS_00013011	NC_037088.1	37962608	37962732	-	lincRNA	Novel_lncRNA
TCONS_00013011	NC_037088.1	37962847	37962871	-	lincRNA	Novel_lncRNA
TCONS_00013020	NC_037088.1	37988649	37989328	-	sense_overlapping	Novel_lncRNA
TCONS_00013020	NC_037088.1	37990340	37990504	-	sense_overlapping	Novel_lncRNA
TCONS_00013020	NC_037088.1	37990655	37990748	-	sense_overlapping	Novel_lncRNA
TCONS_00013020	NC_037088.1	37990932	37991157	-	sense_overlapping	Novel_lncRNA
TCONS_00013071	NC_037088.1	38470979	38471080	-	lincRNA	Novel_lncRNA
TCONS_00013071	NC_037088.1	38471161	38471355	-	lincRNA	Novel_lncRNA
TCONS_00013080	NC_037088.1	38631600	38631659	-	lincRNA	Novel_lncRNA
TCONS_00013080	NC_037088.1	38632677	38632755	-	lincRNA	Novel_lncRNA
TCONS_00013080	NC_037088.1	38633365	38633576	-	lincRNA	Novel_lncRNA
TCONS_00013087	NC_037088.1	38726522	38726577	-	lincRNA	Novel_lncRNA
TCONS_00013087	NC_037088.1	38727333	38727777	-	lincRNA	Novel_lncRNA
TCONS_00013113	NC_037088.1	39020443	39020859	-	sense_overlapping	Novel_lncRNA
TCONS_00013113	NC_037088.1	39039578	39039603	-	sense_overlapping	Novel_lncRNA
TCONS_00013316	NC_037088.1	40863791	40863973	-	lincRNA	Novel_lncRNA
TCONS_00013316	NC_037088.1	40864335	40864383	-	lincRNA	Novel_lncRNA
TCONS_00013320	NC_037088.1	40959610	40959747	-	lincRNA	Novel_lncRNA
TCONS_00013320	NC_037088.1	40959955	40960120	-	lincRNA	Novel_lncRNA
TCONS_00013334	NC_037088.1	41264500	41265018	-	antisense	Novel_lncRNA
TCONS_00013334	NC_037088.1	41303042	41303317	-	antisense	Novel_lncRNA
TCONS_00013343	NC_037088.1	41377095	41377144	-	lincRNA	Novel_lncRNA
TCONS_00013343	NC_037088.1	41378844	41378889	-	lincRNA	Novel_lncRNA
TCONS_00013343	NC_037088.1	41379002	41379472	-	lincRNA	Novel_lncRNA
TCONS_00013344	NC_037088.1	41378438	41378889	-	lincRNA	Novel_lncRNA
TCONS_00013344	NC_037088.1	41379002	41379196	-	lincRNA	Novel_lncRNA
TCONS_00013518	NC_037088.1	42817865	42817876	-	sense_overlapping	Novel_lncRNA
TCONS_00013518	NC_037088.1	42829970	42829998	-	sense_overlapping	Novel_lncRNA
TCONS_00013518	NC_037088.1	42831137	42831331	-	sense_overlapping	Novel_lncRNA
TCONS_00013565	NC_037088.1	43377813	43378138	-	lincRNA	Novel_lncRNA
TCONS_00013565	NC_037088.1	43378224	43378374	-	lincRNA	Novel_lncRNA
TCONS_00013610	NC_037088.1	43853082	43853244	-	lincRNA	Novel_lncRNA
TCONS_00013610	NC_037088.1	43853418	43853493	-	lincRNA	Novel_lncRNA
TCONS_00013786	NC_037088.1	45403291	45405625	-	sense_overlapping	Novel_lncRNA
TCONS_00013786	NC_037088.1	45405735	45406117	-	sense_overlapping	Novel_lncRNA
TCONS_00013875	NC_037088.1	46361279	46361412	-	antisense	Novel_lncRNA
TCONS_00013875	NC_037088.1	46361581	46361969	-	antisense	Novel_lncRNA
TCONS_00013878	NC_037088.1	46363212	46363753	-	sense_overlapping	Novel_lncRNA
TCONS_00013878	NC_037088.1	46364806	46365958	-	sense_overlapping	Novel_lncRNA
TCONS_00013888	NC_037088.1	46463700	46463926	-	sense_overlapping	Novel_lncRNA
TCONS_00013888	NC_037088.1	46565425	46565717	-	sense_overlapping	Novel_lncRNA
TCONS_00014068	NC_037088.1	47470403	47470469	-	antisense	Novel_lncRNA
TCONS_00014068	NC_037088.1	47470552	47470718	-	antisense	Novel_lncRNA
TCONS_00014199	NC_037088.1	48061216	48061372	-	sense_overlapping	Novel_lncRNA
TCONS_00014199	NC_037088.1	48062108	48062266	-	sense_overlapping	Novel_lncRNA
TCONS_00014199	NC_037088.1	48100276	48100389	-	sense_overlapping	Novel_lncRNA
TCONS_00014287	NC_037088.1	48538798	48539188	-	lincRNA	Novel_lncRNA
TCONS_00014287	NC_037088.1	48539456	48539541	-	lincRNA	Novel_lncRNA
TCONS_00014303	NC_037088.1	48738399	48738925	-	lincRNA	Novel_lncRNA
TCONS_00014303	NC_037088.1	48739086	48739153	-	lincRNA	Novel_lncRNA
TCONS_00014303	NC_037088.1	48740365	48740402	-	lincRNA	Novel_lncRNA
TCONS_00014303	NC_037088.1	48740427	48740471	-	lincRNA	Novel_lncRNA
TCONS_00014303	NC_037088.1	48740519	48740753	-	lincRNA	Novel_lncRNA
TCONS_00014304	NC_037088.1	48738399	48738925	-	lincRNA	Novel_lncRNA
TCONS_00014304	NC_037088.1	48739091	48739153	-	lincRNA	Novel_lncRNA
TCONS_00014304	NC_037088.1	48740365	48740396	-	lincRNA	Novel_lncRNA
TCONS_00014304	NC_037088.1	48740434	48740754	-	lincRNA	Novel_lncRNA
TCONS_00014305	NC_037088.1	48738399	48738913	-	lincRNA	Novel_lncRNA
TCONS_00014305	NC_037088.1	48739091	48739153	-	lincRNA	Novel_lncRNA
TCONS_00014305	NC_037088.1	48740365	48740402	-	lincRNA	Novel_lncRNA
TCONS_00014305	NC_037088.1	48740427	48740755	-	lincRNA	Novel_lncRNA
TCONS_00014452	NC_037088.1	49951980	49951989	-	antisense	Novel_lncRNA
TCONS_00014452	NC_037088.1	49952404	49952479	-	antisense	Novel_lncRNA
TCONS_00014452	NC_037088.1	49953006	49953556	-	antisense	Novel_lncRNA
TCONS_00014513	NC_037088.1	50194942	50195104	-	sense_overlapping	Novel_lncRNA
TCONS_00014513	NC_037088.1	50209684	50209969	-	sense_overlapping	Novel_lncRNA
TCONS_00014534	NC_037088.1	50350790	50350935	-	antisense	Novel_lncRNA
TCONS_00014534	NC_037088.1	50352824	50354217	-	antisense	Novel_lncRNA
TCONS_00014536	NC_037088.1	50381351	50381496	-	lincRNA	Novel_lncRNA
TCONS_00014536	NC_037088.1	50381658	50381933	-	lincRNA	Novel_lncRNA
TCONS_00014552	NC_037088.1	50504223	50504479	-	lincRNA	Novel_lncRNA
TCONS_00014552	NC_037088.1	50504826	50504899	-	lincRNA	Novel_lncRNA
TCONS_00014552	NC_037088.1	50505002	50505039	-	lincRNA	Novel_lncRNA
TCONS_00014621	NC_037088.1	51036489	51037252	-	lincRNA	Novel_lncRNA
TCONS_00014621	NC_037088.1	51037373	51037631	-	lincRNA	Novel_lncRNA
TCONS_00014741	NC_037088.1	51891414	51891480	-	lincRNA	Novel_lncRNA
TCONS_00014741	NC_037088.1	51892612	51892760	-	lincRNA	Novel_lncRNA
TCONS_00014741	NC_037088.1	51893892	51893931	-	lincRNA	Novel_lncRNA
TCONS_00014761	NC_037088.1	52008256	52008329	-	lincRNA	Novel_lncRNA
TCONS_00014761	NC_037088.1	52008628	52008754	-	lincRNA	Novel_lncRNA
TCONS_00014804	NC_037088.1	52225894	52226025	-	lincRNA	Novel_lncRNA
TCONS_00014804	NC_037088.1	52226223	52226316	-	lincRNA	Novel_lncRNA
TCONS_00015007	NC_037088.1	53786795	53786873	-	sense_overlapping	Novel_lncRNA
TCONS_00015007	NC_037088.1	53810916	53810942	-	sense_overlapping	Novel_lncRNA
TCONS_00015007	NC_037088.1	53811046	53811140	-	sense_overlapping	Novel_lncRNA
TCONS_00015007	NC_037088.1	53811227	53811361	-	sense_overlapping	Novel_lncRNA
TCONS_00015008	NC_037088.1	53786795	53786873	-	sense_overlapping	Novel_lncRNA
TCONS_00015008	NC_037088.1	53810916	53810942	-	sense_overlapping	Novel_lncRNA
TCONS_00015008	NC_037088.1	53811046	53811130	-	sense_overlapping	Novel_lncRNA
TCONS_00015008	NC_037088.1	53811227	53811361	-	sense_overlapping	Novel_lncRNA
TCONS_00015143	NC_037088.1	54613477	54613772	-	lincRNA	Novel_lncRNA
TCONS_00015143	NC_037088.1	54614224	54614327	-	lincRNA	Novel_lncRNA
TCONS_00015143	NC_037088.1	54615200	54615251	-	lincRNA	Novel_lncRNA
TCONS_00015152	NC_037088.1	54689481	54689625	-	lincRNA	Novel_lncRNA
TCONS_00015152	NC_037088.1	54690201	54690288	-	lincRNA	Novel_lncRNA
TCONS_00015154	NC_037088.1	54690422	54691226	-	lincRNA	Novel_lncRNA
TCONS_00015154	NC_037088.1	54691639	54692029	-	lincRNA	Novel_lncRNA
TCONS_00015155	NC_037088.1	54690422	54691530	-	lincRNA	Novel_lncRNA
TCONS_00015155	NC_037088.1	54691639	54692297	-	lincRNA	Novel_lncRNA
TCONS_00015156	NC_037088.1	54690422	54691226	-	lincRNA	Novel_lncRNA
TCONS_00015156	NC_037088.1	54692454	54692574	-	lincRNA	Novel_lncRNA
TCONS_00015205	NC_037088.1	55060008	55060118	-	lincRNA	Novel_lncRNA
TCONS_00015205	NC_037088.1	55065319	55065440	-	lincRNA	Novel_lncRNA
TCONS_00015355	NC_037088.1	55986095	55986556	-	lincRNA	Novel_lncRNA
TCONS_00015355	NC_037088.1	55986790	55987066	-	lincRNA	Novel_lncRNA
TCONS_00015417	NC_037088.1	56396281	56396705	-	lincRNA	Novel_lncRNA
TCONS_00015417	NC_037088.1	56403205	56403326	-	lincRNA	Novel_lncRNA
TCONS_00015491	NC_037088.1	56872929	56872955	-	sense_overlapping	Novel_lncRNA
TCONS_00015491	NC_037088.1	56873329	56873482	-	sense_overlapping	Novel_lncRNA
TCONS_00015491	NC_037088.1	56884416	56884478	-	sense_overlapping	Novel_lncRNA
TCONS_00015537	NC_037088.1	57054522	57054574	-	lincRNA	Novel_lncRNA
TCONS_00015537	NC_037088.1	57055234	57055336	-	lincRNA	Novel_lncRNA
TCONS_00015537	NC_037088.1	57055682	57055768	-	lincRNA	Novel_lncRNA
TCONS_00015589	NC_037088.1	57928382	57928488	-	lincRNA	Novel_lncRNA
TCONS_00015589	NC_037088.1	57934817	57935143	-	lincRNA	Novel_lncRNA
TCONS_00015591	NC_037088.1	57928493	57928635	-	lincRNA	Novel_lncRNA
TCONS_00015591	NC_037088.1	57934964	57935104	-	lincRNA	Novel_lncRNA
TCONS_00015624	NC_037088.1	58212676	58212940	-	lincRNA	Novel_lncRNA
TCONS_00015624	NC_037088.1	58213608	58213656	-	lincRNA	Novel_lncRNA
TCONS_00015624	NC_037088.1	58213799	58213828	-	lincRNA	Novel_lncRNA
TCONS_00015624	NC_037088.1	58213923	58213964	-	lincRNA	Novel_lncRNA
TCONS_00015698	NC_037088.1	58640647	58641926	-	sense_overlapping	Novel_lncRNA
TCONS_00015698	NC_037088.1	58642066	58642111	-	sense_overlapping	Novel_lncRNA
TCONS_00015698	NC_037088.1	58642732	58642983	-	sense_overlapping	Novel_lncRNA
TCONS_00015724	NC_037088.1	58745538	58745682	-	antisense	Novel_lncRNA
TCONS_00015724	NC_037088.1	58745863	58745943	-	antisense	Novel_lncRNA
TCONS_00015796	NC_037088.1	59257060	59257194	-	lincRNA	Novel_lncRNA
TCONS_00015796	NC_037088.1	59257299	59257367	-	lincRNA	Novel_lncRNA
TCONS_00015974	NC_037088.1	60496691	60496894	-	lincRNA	Novel_lncRNA
TCONS_00015974	NC_037088.1	60497253	60497402	-	lincRNA	Novel_lncRNA
TCONS_00016007	NC_037088.1	60713891	60714636	-	sense_overlapping	Novel_lncRNA
TCONS_00016007	NC_037088.1	60769835	60770171	-	sense_overlapping	Novel_lncRNA
TCONS_00016008	NC_037088.1	60713891	60714233	-	sense_overlapping	Novel_lncRNA
TCONS_00016008	NC_037088.1	60769431	60771036	-	sense_overlapping	Novel_lncRNA
TCONS_00016009	NC_037088.1	60713891	60714734	-	sense_overlapping	Novel_lncRNA
TCONS_00016009	NC_037088.1	60769933	60771036	-	sense_overlapping	Novel_lncRNA
TCONS_00016052	NC_037088.1	60975250	60975395	-	lincRNA	Novel_lncRNA
TCONS_00016052	NC_037088.1	60975588	60975885	-	lincRNA	Novel_lncRNA
TCONS_00016097	NC_037088.1	61238598	61238750	-	lincRNA	Novel_lncRNA
TCONS_00016097	NC_037088.1	61238837	61238885	-	lincRNA	Novel_lncRNA
TCONS_00016124	NC_037088.1	61324337	61324761	-	sense_overlapping	Novel_lncRNA
TCONS_00016124	NC_037088.1	61324845	61325142	-	sense_overlapping	Novel_lncRNA
TCONS_00016151	NC_037088.1	61549531	61550206	-	lincRNA	Novel_lncRNA
TCONS_00016151	NC_037088.1	61550262	61550566	-	lincRNA	Novel_lncRNA
TCONS_00016163	NC_037088.1	61639214	61639265	-	antisense	Novel_lncRNA
TCONS_00016163	NC_037088.1	61640658	61640883	-	antisense	Novel_lncRNA
TCONS_00016180	NC_037088.1	61749679	61750098	-	sense_overlapping	Novel_lncRNA
TCONS_00016180	NC_037088.1	61750677	61750788	-	sense_overlapping	Novel_lncRNA
TCONS_00016200	NC_037088.1	61834168	61834257	-	lincRNA	Novel_lncRNA
TCONS_00016200	NC_037088.1	61834407	61834546	-	lincRNA	Novel_lncRNA
TCONS_00016398	NC_037088.1	63092234	63092351	-	sense_overlapping	Novel_lncRNA
TCONS_00016398	NC_037088.1	63163853	63164029	-	sense_overlapping	Novel_lncRNA
TCONS_00016398	NC_037088.1	63164119	63164647	-	sense_overlapping	Novel_lncRNA
TCONS_00016492	NC_037088.1	63639171	63640018	-	lincRNA	Novel_lncRNA
TCONS_00016492	NC_037088.1	63641668	63641713	-	lincRNA	Novel_lncRNA
TCONS_00016519	NC_037088.1	63881752	63881793	-	lincRNA	Novel_lncRNA
TCONS_00016519	NC_037088.1	63881816	63881985	-	lincRNA	Novel_lncRNA
TCONS_00016779	NC_037088.1	65357739	65358661	-	lincRNA	Novel_lncRNA
TCONS_00016779	NC_037088.1	65358750	65358794	-	lincRNA	Novel_lncRNA
TCONS_00016780	NC_037088.1	65359405	65359454	-	lincRNA	Novel_lncRNA
TCONS_00016780	NC_037088.1	65359508	65359710	-	lincRNA	Novel_lncRNA
TCONS_00016894	NC_037088.1	66009361	66009414	-	lincRNA	Novel_lncRNA
TCONS_00016894	NC_037088.1	66014024	66014176	-	lincRNA	Novel_lncRNA
TCONS_00016895	NC_037088.1	66010490	66010904	-	lincRNA	Novel_lncRNA
TCONS_00016895	NC_037088.1	66011090	66011146	-	lincRNA	Novel_lncRNA
TCONS_00016929	NC_037088.1	66132538	66132704	-	sense_overlapping	Novel_lncRNA
TCONS_00016929	NC_037088.1	66158701	66158865	-	sense_overlapping	Novel_lncRNA
TCONS_00016930	NC_037088.1	66133119	66133265	-	sense_overlapping	Novel_lncRNA
TCONS_00016930	NC_037088.1	66159262	66159347	-	sense_overlapping	Novel_lncRNA
TCONS_00016957	NC_037088.1	66295857	66296259	-	lincRNA	Novel_lncRNA
TCONS_00016957	NC_037088.1	66296418	66296872	-	lincRNA	Novel_lncRNA
TCONS_00017081	NC_037088.1	67068267	67068367	-	sense_overlapping	Novel_lncRNA
TCONS_00017081	NC_037088.1	67237013	67237113	-	sense_overlapping	Novel_lncRNA
TCONS_00017091	NC_037088.1	67090935	67090995	-	sense_overlapping	Novel_lncRNA
TCONS_00017091	NC_037088.1	67211002	67211249	-	sense_overlapping	Novel_lncRNA
TCONS_00017098	NC_037088.1	67094171	67094554	-	sense_overlapping	Novel_lncRNA
TCONS_00017098	NC_037088.1	67214751	67214955	-	sense_overlapping	Novel_lncRNA
TCONS_00017143	NC_037088.1	67357975	67358020	-	antisense	Novel_lncRNA
TCONS_00017143	NC_037088.1	67368816	67368973	-	antisense	Novel_lncRNA
TCONS_00017189	NC_037088.1	67498618	67498697	-	lincRNA	Novel_lncRNA
TCONS_00017189	NC_037088.1	67498839	67499033	-	lincRNA	Novel_lncRNA
TCONS_00017249	NC_037088.1	67633401	67633637	-	sense_overlapping	Novel_lncRNA
TCONS_00017249	NC_037088.1	67634401	67634435	-	sense_overlapping	Novel_lncRNA
TCONS_00017249	NC_037088.1	67634567	67634662	-	sense_overlapping	Novel_lncRNA
TCONS_00017249	NC_037088.1	67634820	67634893	-	sense_overlapping	Novel_lncRNA
TCONS_00017249	NC_037088.1	67635001	67635088	-	sense_overlapping	Novel_lncRNA
TCONS_00017249	NC_037088.1	67635279	67635350	-	sense_overlapping	Novel_lncRNA
TCONS_00017249	NC_037088.1	67635555	67635710	-	sense_overlapping	Novel_lncRNA
TCONS_00017250	NC_037088.1	67633401	67633637	-	sense_overlapping	Novel_lncRNA
TCONS_00017250	NC_037088.1	67634401	67634438	-	sense_overlapping	Novel_lncRNA
TCONS_00017250	NC_037088.1	67634567	67634662	-	sense_overlapping	Novel_lncRNA
TCONS_00017250	NC_037088.1	67634820	67634893	-	sense_overlapping	Novel_lncRNA
TCONS_00017250	NC_037088.1	67635001	67635101	-	sense_overlapping	Novel_lncRNA
TCONS_00017250	NC_037088.1	67635279	67635350	-	sense_overlapping	Novel_lncRNA
TCONS_00017250	NC_037088.1	67635555	67635710	-	sense_overlapping	Novel_lncRNA
TCONS_00017251	NC_037088.1	67633401	67633637	-	sense_overlapping	Novel_lncRNA
TCONS_00017251	NC_037088.1	67634567	67634662	-	sense_overlapping	Novel_lncRNA
TCONS_00017251	NC_037088.1	67634820	67634893	-	sense_overlapping	Novel_lncRNA
TCONS_00017251	NC_037088.1	67635001	67635133	-	sense_overlapping	Novel_lncRNA
TCONS_00017251	NC_037088.1	67635279	67635350	-	sense_overlapping	Novel_lncRNA
TCONS_00017251	NC_037088.1	67635555	67635710	-	sense_overlapping	Novel_lncRNA
TCONS_00017252	NC_037088.1	67633401	67633637	-	sense_overlapping	Novel_lncRNA
TCONS_00017252	NC_037088.1	67634567	67634662	-	sense_overlapping	Novel_lncRNA
TCONS_00017252	NC_037088.1	67634820	67634925	-	sense_overlapping	Novel_lncRNA
TCONS_00017252	NC_037088.1	67635001	67635088	-	sense_overlapping	Novel_lncRNA
TCONS_00017252	NC_037088.1	67635279	67635350	-	sense_overlapping	Novel_lncRNA
TCONS_00017252	NC_037088.1	67635555	67635710	-	sense_overlapping	Novel_lncRNA
TCONS_00017253	NC_037088.1	67633401	67633637	-	sense_overlapping	Novel_lncRNA
TCONS_00017253	NC_037088.1	67634401	67634438	-	sense_overlapping	Novel_lncRNA
TCONS_00017253	NC_037088.1	67634567	67634662	-	sense_overlapping	Novel_lncRNA
TCONS_00017253	NC_037088.1	67634820	67634893	-	sense_overlapping	Novel_lncRNA
TCONS_00017253	NC_037088.1	67635001	67635088	-	sense_overlapping	Novel_lncRNA
TCONS_00017253	NC_037088.1	67635279	67635350	-	sense_overlapping	Novel_lncRNA
TCONS_00017253	NC_037088.1	67635555	67635710	-	sense_overlapping	Novel_lncRNA
TCONS_00017295	NC_037088.1	67897227	67897325	-	lincRNA	Novel_lncRNA
TCONS_00017295	NC_037088.1	67897370	67897635	-	lincRNA	Novel_lncRNA
TCONS_00017789	NC_037089.1	1758678	1758942	+	lincRNA	Novel_lncRNA
TCONS_00017789	NC_037089.1	1758964	1759413	+	lincRNA	Novel_lncRNA
TCONS_00017834	NC_037089.1	1908506	1909044	+	lincRNA	Novel_lncRNA
TCONS_00017834	NC_037089.1	1909190	1909570	+	lincRNA	Novel_lncRNA
TCONS_00018102	NC_037089.1	3303712	3303802	+	sense_overlapping	Novel_lncRNA
TCONS_00018102	NC_037089.1	3354484	3354706	+	sense_overlapping	Novel_lncRNA
TCONS_00018102	NC_037089.1	3354859	3354953	+	sense_overlapping	Novel_lncRNA
TCONS_00018122	NC_037089.1	3386494	3387154	+	sense_overlapping	Novel_lncRNA
TCONS_00018122	NC_037089.1	3387292	3387362	+	sense_overlapping	Novel_lncRNA
TCONS_00018157	NC_037089.1	3488142	3488238	+	antisense	Novel_lncRNA
TCONS_00018157	NC_037089.1	3488291	3488654	+	antisense	Novel_lncRNA
TCONS_00018256	NC_037089.1	3950485	3950677	+	lincRNA	Novel_lncRNA
TCONS_00018256	NC_037089.1	3951566	3951620	+	lincRNA	Novel_lncRNA
TCONS_00018328	NC_037089.1	4251846	4252086	+	sense_overlapping	Novel_lncRNA
TCONS_00018328	NC_037089.1	4252173	4252248	+	sense_overlapping	Novel_lncRNA
TCONS_00018328	NC_037089.1	4252740	4252854	+	sense_overlapping	Novel_lncRNA
TCONS_00018328	NC_037089.1	4253691	4253944	+	sense_overlapping	Novel_lncRNA
TCONS_00018329	NC_037089.1	4251846	4252086	+	sense_overlapping	Novel_lncRNA
TCONS_00018329	NC_037089.1	4252173	4252248	+	sense_overlapping	Novel_lncRNA
TCONS_00018329	NC_037089.1	4252740	4252854	+	sense_overlapping	Novel_lncRNA
TCONS_00018329	NC_037089.1	4253704	4253944	+	sense_overlapping	Novel_lncRNA
TCONS_00018468	NC_037089.1	4940455	4940626	+	lincRNA	Novel_lncRNA
TCONS_00018468	NC_037089.1	4940745	4941025	+	lincRNA	Novel_lncRNA
TCONS_00018578	NC_037089.1	5590806	5591390	+	lincRNA	Novel_lncRNA
TCONS_00018578	NC_037089.1	5591492	5591528	+	lincRNA	Novel_lncRNA
TCONS_00018884	NC_037089.1	7360426	7360486	+	lincRNA	Novel_lncRNA
TCONS_00018884	NC_037089.1	7360582	7361035	+	lincRNA	Novel_lncRNA
TCONS_00018965	NC_037089.1	8077784	8078017	+	lincRNA	Novel_lncRNA
TCONS_00018965	NC_037089.1	8078094	8078192	+	lincRNA	Novel_lncRNA
TCONS_00018967	NC_037089.1	8106487	8106676	+	lincRNA	Novel_lncRNA
TCONS_00018967	NC_037089.1	8106776	8106914	+	lincRNA	Novel_lncRNA
TCONS_00019011	NC_037089.1	8458902	8459009	+	lincRNA	Novel_lncRNA
TCONS_00019011	NC_037089.1	8459272	8459400	+	lincRNA	Novel_lncRNA
TCONS_00019070	NC_037089.1	8791442	8791473	+	sense_overlapping	Novel_lncRNA
TCONS_00019070	NC_037089.1	8791842	8792121	+	sense_overlapping	Novel_lncRNA
TCONS_00019213	NC_037089.1	9629503	9629803	+	sense_overlapping	Novel_lncRNA
TCONS_00019213	NC_037089.1	9630214	9630299	+	sense_overlapping	Novel_lncRNA
TCONS_00019213	NC_037089.1	9630392	9632106	+	sense_overlapping	Novel_lncRNA
TCONS_00019213	NC_037089.1	9633148	9633212	+	sense_overlapping	Novel_lncRNA
TCONS_00019213	NC_037089.1	9633466	9633715	+	sense_overlapping	Novel_lncRNA
TCONS_00019213	NC_037089.1	9633867	9634401	+	sense_overlapping	Novel_lncRNA
TCONS_00019214	NC_037089.1	9629503	9629803	+	sense_overlapping	Novel_lncRNA
TCONS_00019214	NC_037089.1	9630214	9630299	+	sense_overlapping	Novel_lncRNA
TCONS_00019214	NC_037089.1	9630392	9630534	+	sense_overlapping	Novel_lncRNA
TCONS_00019214	NC_037089.1	9631567	9631583	+	sense_overlapping	Novel_lncRNA
TCONS_00019214	NC_037089.1	9631664	9631694	+	sense_overlapping	Novel_lncRNA
TCONS_00019214	NC_037089.1	9632059	9632106	+	sense_overlapping	Novel_lncRNA
TCONS_00019214	NC_037089.1	9633148	9633212	+	sense_overlapping	Novel_lncRNA
TCONS_00019214	NC_037089.1	9633466	9633715	+	sense_overlapping	Novel_lncRNA
TCONS_00019214	NC_037089.1	9633867	9634401	+	sense_overlapping	Novel_lncRNA
TCONS_00019215	NC_037089.1	9629503	9629803	+	sense_overlapping	Novel_lncRNA
TCONS_00019215	NC_037089.1	9630214	9630299	+	sense_overlapping	Novel_lncRNA
TCONS_00019215	NC_037089.1	9630392	9631694	+	sense_overlapping	Novel_lncRNA
TCONS_00019215	NC_037089.1	9632059	9633198	+	sense_overlapping	Novel_lncRNA
TCONS_00019215	NC_037089.1	9633466	9633715	+	sense_overlapping	Novel_lncRNA
TCONS_00019215	NC_037089.1	9633867	9634401	+	sense_overlapping	Novel_lncRNA
TCONS_00019217	NC_037089.1	9629503	9629803	+	sense_overlapping	Novel_lncRNA
TCONS_00019217	NC_037089.1	9630214	9630299	+	sense_overlapping	Novel_lncRNA
TCONS_00019217	NC_037089.1	9630392	9630558	+	sense_overlapping	Novel_lncRNA
TCONS_00019217	NC_037089.1	9631567	9633212	+	sense_overlapping	Novel_lncRNA
TCONS_00019217	NC_037089.1	9633466	9633715	+	sense_overlapping	Novel_lncRNA
TCONS_00019217	NC_037089.1	9633867	9634401	+	sense_overlapping	Novel_lncRNA
TCONS_00019218	NC_037089.1	9629503	9629803	+	sense_overlapping	Novel_lncRNA
TCONS_00019218	NC_037089.1	9630214	9630299	+	sense_overlapping	Novel_lncRNA
TCONS_00019218	NC_037089.1	9630392	9630534	+	sense_overlapping	Novel_lncRNA
TCONS_00019218	NC_037089.1	9631567	9633198	+	sense_overlapping	Novel_lncRNA
TCONS_00019218	NC_037089.1	9633466	9633715	+	sense_overlapping	Novel_lncRNA
TCONS_00019218	NC_037089.1	9633867	9634401	+	sense_overlapping	Novel_lncRNA
TCONS_00019219	NC_037089.1	9629503	9629803	+	sense_overlapping	Novel_lncRNA
TCONS_00019219	NC_037089.1	9630214	9630299	+	sense_overlapping	Novel_lncRNA
TCONS_00019219	NC_037089.1	9630392	9630558	+	sense_overlapping	Novel_lncRNA
TCONS_00019219	NC_037089.1	9631567	9631694	+	sense_overlapping	Novel_lncRNA
TCONS_00019219	NC_037089.1	9632059	9633036	+	sense_overlapping	Novel_lncRNA
TCONS_00019219	NC_037089.1	9633148	9633212	+	sense_overlapping	Novel_lncRNA
TCONS_00019219	NC_037089.1	9633466	9633715	+	sense_overlapping	Novel_lncRNA
TCONS_00019219	NC_037089.1	9633867	9634401	+	sense_overlapping	Novel_lncRNA
TCONS_00019220	NC_037089.1	9629503	9629803	+	sense_overlapping	Novel_lncRNA
TCONS_00019220	NC_037089.1	9630214	9630299	+	sense_overlapping	Novel_lncRNA
TCONS_00019220	NC_037089.1	9630392	9630534	+	sense_overlapping	Novel_lncRNA
TCONS_00019220	NC_037089.1	9631567	9631694	+	sense_overlapping	Novel_lncRNA
TCONS_00019220	NC_037089.1	9632059	9633036	+	sense_overlapping	Novel_lncRNA
TCONS_00019220	NC_037089.1	9633148	9633212	+	sense_overlapping	Novel_lncRNA
TCONS_00019220	NC_037089.1	9633466	9633715	+	sense_overlapping	Novel_lncRNA
TCONS_00019220	NC_037089.1	9633867	9634401	+	sense_overlapping	Novel_lncRNA
TCONS_00019221	NC_037089.1	9629503	9629803	+	sense_overlapping	Novel_lncRNA
TCONS_00019221	NC_037089.1	9630214	9630299	+	sense_overlapping	Novel_lncRNA
TCONS_00019221	NC_037089.1	9630392	9633212	+	sense_overlapping	Novel_lncRNA
TCONS_00019221	NC_037089.1	9633466	9633715	+	sense_overlapping	Novel_lncRNA
TCONS_00019221	NC_037089.1	9633867	9634401	+	sense_overlapping	Novel_lncRNA
TCONS_00019224	NC_037089.1	9629503	9629803	+	sense_overlapping	Novel_lncRNA
TCONS_00019224	NC_037089.1	9630214	9630299	+	sense_overlapping	Novel_lncRNA
TCONS_00019224	NC_037089.1	9630392	9630451	+	sense_overlapping	Novel_lncRNA
TCONS_00019224	NC_037089.1	9631567	9631694	+	sense_overlapping	Novel_lncRNA
TCONS_00019224	NC_037089.1	9632059	9633036	+	sense_overlapping	Novel_lncRNA
TCONS_00019224	NC_037089.1	9633148	9633198	+	sense_overlapping	Novel_lncRNA
TCONS_00019224	NC_037089.1	9633466	9633715	+	sense_overlapping	Novel_lncRNA
TCONS_00019224	NC_037089.1	9633867	9634401	+	sense_overlapping	Novel_lncRNA
TCONS_00019225	NC_037089.1	9629503	9629803	+	sense_overlapping	Novel_lncRNA
TCONS_00019225	NC_037089.1	9630214	9630299	+	sense_overlapping	Novel_lncRNA
TCONS_00019225	NC_037089.1	9630392	9630451	+	sense_overlapping	Novel_lncRNA
TCONS_00019225	NC_037089.1	9631567	9633212	+	sense_overlapping	Novel_lncRNA
TCONS_00019225	NC_037089.1	9633466	9633715	+	sense_overlapping	Novel_lncRNA
TCONS_00019225	NC_037089.1	9633867	9634401	+	sense_overlapping	Novel_lncRNA
TCONS_00019307	NC_037089.1	9863416	9863568	+	lincRNA	Novel_lncRNA
TCONS_00019307	NC_037089.1	9863662	9863942	+	lincRNA	Novel_lncRNA
TCONS_00019318	NC_037089.1	9942442	9942661	+	lincRNA	Novel_lncRNA
TCONS_00019318	NC_037089.1	9947479	9947557	+	lincRNA	Novel_lncRNA
TCONS_00019371	NC_037089.1	10274116	10275403	+	sense_overlapping	Novel_lncRNA
TCONS_00019371	NC_037089.1	10275562	10275718	+	sense_overlapping	Novel_lncRNA
TCONS_00019371	NC_037089.1	10276025	10276066	+	sense_overlapping	Novel_lncRNA
TCONS_00019371	NC_037089.1	10276214	10276298	+	sense_overlapping	Novel_lncRNA
TCONS_00019371	NC_037089.1	10276575	10276609	+	sense_overlapping	Novel_lncRNA
TCONS_00019371	NC_037089.1	10276972	10277145	+	sense_overlapping	Novel_lncRNA
TCONS_00019398	NC_037089.1	10505998	10506056	+	lincRNA	Novel_lncRNA
TCONS_00019398	NC_037089.1	10512585	10512752	+	lincRNA	Novel_lncRNA
TCONS_00019513	NC_037089.1	11151434	11151902	+	sense_overlapping	Novel_lncRNA
TCONS_00019513	NC_037089.1	11152009	11152139	+	sense_overlapping	Novel_lncRNA
TCONS_00019513	NC_037089.1	11160829	11161043	+	sense_overlapping	Novel_lncRNA
TCONS_00019513	NC_037089.1	11161140	11168862	+	sense_overlapping	Novel_lncRNA
TCONS_00019514	NC_037089.1	11151509	11151902	+	sense_overlapping	Novel_lncRNA
TCONS_00019514	NC_037089.1	11152009	11152139	+	sense_overlapping	Novel_lncRNA
TCONS_00019514	NC_037089.1	11161000	11161043	+	sense_overlapping	Novel_lncRNA
TCONS_00019514	NC_037089.1	11161140	11168375	+	sense_overlapping	Novel_lncRNA
TCONS_00019514	NC_037089.1	11168552	11168862	+	sense_overlapping	Novel_lncRNA
TCONS_00019515	NC_037089.1	11160371	11161043	+	sense_overlapping	Novel_lncRNA
TCONS_00019515	NC_037089.1	11161140	11161344	+	sense_overlapping	Novel_lncRNA
TCONS_00019515	NC_037089.1	11161419	11168862	+	sense_overlapping	Novel_lncRNA
TCONS_00019599	NC_037089.1	11750981	11751147	+	sense_overlapping	Novel_lncRNA
TCONS_00019599	NC_037089.1	11751396	11751741	+	sense_overlapping	Novel_lncRNA
TCONS_00019600	NC_037089.1	11752022	11752369	+	lincRNA	Novel_lncRNA
TCONS_00019600	NC_037089.1	11752490	11752938	+	lincRNA	Novel_lncRNA
TCONS_00019624	NC_037089.1	11893727	11894163	+	antisense	Novel_lncRNA
TCONS_00019624	NC_037089.1	11895257	11895349	+	antisense	Novel_lncRNA
TCONS_00019752	NC_037089.1	12829241	12829432	+	lincRNA	Novel_lncRNA
TCONS_00019752	NC_037089.1	12829512	12829846	+	lincRNA	Novel_lncRNA
TCONS_00019957	NC_037089.1	14054682	14054723	+	lincRNA	Novel_lncRNA
TCONS_00019957	NC_037089.1	14054805	14055047	+	lincRNA	Novel_lncRNA
TCONS_00019971	NC_037089.1	14176762	14177022	+	lincRNA	Novel_lncRNA
TCONS_00019971	NC_037089.1	14177126	14177620	+	lincRNA	Novel_lncRNA
TCONS_00020028	NC_037089.1	14697453	14697624	+	lincRNA	Novel_lncRNA
TCONS_00020028	NC_037089.1	14697667	14697728	+	lincRNA	Novel_lncRNA
TCONS_00020194	NC_037089.1	15798287	15798453	+	lincRNA	Novel_lncRNA
TCONS_00020194	NC_037089.1	15798580	15798755	+	lincRNA	Novel_lncRNA
TCONS_00020338	NC_037089.1	17147068	17147129	+	lincRNA	Novel_lncRNA
TCONS_00020338	NC_037089.1	17152993	17153320	+	lincRNA	Novel_lncRNA
TCONS_00020338	NC_037089.1	17153421	17153468	+	lincRNA	Novel_lncRNA
TCONS_00020401	NC_037089.1	17862405	17862570	+	antisense	Novel_lncRNA
TCONS_00020401	NC_037089.1	17869223	17869272	+	antisense	Novel_lncRNA
TCONS_00020427	NC_037089.1	18178295	18178434	+	lincRNA	Novel_lncRNA
TCONS_00020427	NC_037089.1	18196768	18197551	+	lincRNA	Novel_lncRNA
TCONS_00020498	NC_037089.1	19122321	19122641	+	lincRNA	Novel_lncRNA
TCONS_00020498	NC_037089.1	19122736	19122808	+	lincRNA	Novel_lncRNA
TCONS_00020498	NC_037089.1	19122973	19123024	+	lincRNA	Novel_lncRNA
TCONS_00020498	NC_037089.1	19123606	19124132	+	lincRNA	Novel_lncRNA
TCONS_00020590	NC_037089.1	20037995	20038095	+	lincRNA	Novel_lncRNA
TCONS_00020590	NC_037089.1	20038323	20038482	+	lincRNA	Novel_lncRNA
TCONS_00020591	NC_037089.1	20037995	20038095	+	lincRNA	Novel_lncRNA
TCONS_00020591	NC_037089.1	20039792	20040414	+	lincRNA	Novel_lncRNA
TCONS_00020613	NC_037089.1	20244649	20244892	+	lincRNA	Novel_lncRNA
TCONS_00020613	NC_037089.1	20245092	20245174	+	lincRNA	Novel_lncRNA
TCONS_00020658	NC_037089.1	20637848	20638005	+	sense_overlapping	Novel_lncRNA
TCONS_00020658	NC_037089.1	20647862	20648151	+	sense_overlapping	Novel_lncRNA
TCONS_00020662	NC_037089.1	20655883	20656005	+	sense_overlapping	Novel_lncRNA
TCONS_00020662	NC_037089.1	20656328	20656399	+	sense_overlapping	Novel_lncRNA
TCONS_00020662	NC_037089.1	20656811	20657351	+	sense_overlapping	Novel_lncRNA
TCONS_00020675	NC_037089.1	20690106	20690381	+	lincRNA	Novel_lncRNA
TCONS_00020675	NC_037089.1	20690598	20691042	+	lincRNA	Novel_lncRNA
TCONS_00020681	NC_037089.1	20744004	20744151	+	antisense	Novel_lncRNA
TCONS_00020681	NC_037089.1	20744369	20744557	+	antisense	Novel_lncRNA
TCONS_00020780	NC_037089.1	21549078	21549158	+	lincRNA	Novel_lncRNA
TCONS_00020780	NC_037089.1	21549320	21549501	+	lincRNA	Novel_lncRNA
TCONS_00020868	NC_037089.1	22497358	22497406	+	lincRNA	Novel_lncRNA
TCONS_00020868	NC_037089.1	22497638	22498350	+	lincRNA	Novel_lncRNA
TCONS_00020874	NC_037089.1	22595765	22595814	+	sense_overlapping	Novel_lncRNA
TCONS_00020874	NC_037089.1	22596222	22596389	+	sense_overlapping	Novel_lncRNA
TCONS_00020933	NC_037089.1	23222336	23222446	+	lincRNA	Novel_lncRNA
TCONS_00020933	NC_037089.1	23223588	23223698	+	lincRNA	Novel_lncRNA
TCONS_00020949	NC_037089.1	23363210	23363488	+	lincRNA	Novel_lncRNA
TCONS_00020949	NC_037089.1	23363571	23363673	+	lincRNA	Novel_lncRNA
TCONS_00020986	NC_037089.1	23766020	23766197	+	lincRNA	Novel_lncRNA
TCONS_00020986	NC_037089.1	23767199	23767271	+	lincRNA	Novel_lncRNA
TCONS_00020986	NC_037089.1	23767843	23767881	+	lincRNA	Novel_lncRNA
TCONS_00021035	NC_037089.1	24280878	24281263	+	lincRNA	Novel_lncRNA
TCONS_00021035	NC_037089.1	24281814	24281876	+	lincRNA	Novel_lncRNA
TCONS_00021052	NC_037089.1	24405750	24405938	+	lincRNA	Novel_lncRNA
TCONS_00021052	NC_037089.1	24406175	24406536	+	lincRNA	Novel_lncRNA
TCONS_00021218	NC_037089.1	25866143	25866830	+	sense_overlapping	Novel_lncRNA
TCONS_00021218	NC_037089.1	25867302	25867589	+	sense_overlapping	Novel_lncRNA
TCONS_00021218	NC_037089.1	25872889	25872934	+	sense_overlapping	Novel_lncRNA
TCONS_00021245	NC_037089.1	25867621	25867788	+	sense_overlapping	Novel_lncRNA
TCONS_00021245	NC_037089.1	25873088	25873147	+	sense_overlapping	Novel_lncRNA
TCONS_00021252	NC_037089.1	25938494	25939449	+	antisense	Novel_lncRNA
TCONS_00021252	NC_037089.1	25940125	25940195	+	antisense	Novel_lncRNA
TCONS_00021252	NC_037089.1	25941001	25941541	+	antisense	Novel_lncRNA
TCONS_00021271	NC_037089.1	25994820	25994942	+	lincRNA	Novel_lncRNA
TCONS_00021271	NC_037089.1	25995082	25995252	+	lincRNA	Novel_lncRNA
TCONS_00021323	NC_037089.1	26160805	26161220	+	sense_overlapping	Novel_lncRNA
TCONS_00021323	NC_037089.1	26178137	26178267	+	sense_overlapping	Novel_lncRNA
TCONS_00021366	NC_037089.1	26529868	26530261	+	lincRNA	Novel_lncRNA
TCONS_00021366	NC_037089.1	26530511	26530938	+	lincRNA	Novel_lncRNA
TCONS_00021380	NC_037089.1	26616566	26616755	+	lincRNA	Novel_lncRNA
TCONS_00021380	NC_037089.1	26624582	26624970	+	lincRNA	Novel_lncRNA
TCONS_00021425	NC_037089.1	27055239	27055376	+	lincRNA	Novel_lncRNA
TCONS_00021425	NC_037089.1	27055873	27056103	+	lincRNA	Novel_lncRNA
TCONS_00021426	NC_037089.1	27055245	27055376	+	lincRNA	Novel_lncRNA
TCONS_00021426	NC_037089.1	27055870	27056103	+	lincRNA	Novel_lncRNA
TCONS_00021557	NC_037089.1	28335907	28336015	+	sense_overlapping	Novel_lncRNA
TCONS_00021557	NC_037089.1	28338551	28338698	+	sense_overlapping	Novel_lncRNA
TCONS_00021557	NC_037089.1	28338837	28338881	+	sense_overlapping	Novel_lncRNA
TCONS_00021558	NC_037089.1	28338985	28339668	+	lincRNA	Novel_lncRNA
TCONS_00021558	NC_037089.1	28339793	28339881	+	lincRNA	Novel_lncRNA
TCONS_00021583	NC_037089.1	28632670	28632951	+	sense_overlapping	Novel_lncRNA
TCONS_00021583	NC_037089.1	28633326	28633495	+	sense_overlapping	Novel_lncRNA
TCONS_00021583	NC_037089.1	28635243	28635493	+	sense_overlapping	Novel_lncRNA
TCONS_00021583	NC_037089.1	28658048	28658446	+	sense_overlapping	Novel_lncRNA
TCONS_00021622	NC_037089.1	28634273	28634494	+	sense_overlapping	Novel_lncRNA
TCONS_00021622	NC_037089.1	28657063	28657482	+	sense_overlapping	Novel_lncRNA
TCONS_00021637	NC_037089.1	28719671	28720244	+	antisense	Novel_lncRNA
TCONS_00021637	NC_037089.1	28720301	28720345	+	antisense	Novel_lncRNA
TCONS_00021658	NC_037089.1	28938671	28938723	+	lincRNA	Novel_lncRNA
TCONS_00021658	NC_037089.1	28938848	28939041	+	lincRNA	Novel_lncRNA
TCONS_00021708	NC_037089.1	29103127	29103263	+	lincRNA	Novel_lncRNA
TCONS_00021708	NC_037089.1	29103375	29103669	+	lincRNA	Novel_lncRNA
TCONS_00021727	NC_037089.1	29144519	29144624	+	lincRNA	Novel_lncRNA
TCONS_00021727	NC_037089.1	29144749	29144888	+	lincRNA	Novel_lncRNA
TCONS_00021806	NC_037089.1	29994505	29994771	+	lincRNA	Novel_lncRNA
TCONS_00021806	NC_037089.1	29999538	29999575	+	lincRNA	Novel_lncRNA
TCONS_00021807	NC_037089.1	29994505	29994590	+	lincRNA	Novel_lncRNA
TCONS_00021807	NC_037089.1	29999357	29999575	+	lincRNA	Novel_lncRNA
TCONS_00021808	NC_037089.1	29994505	29994580	+	lincRNA	Novel_lncRNA
TCONS_00021808	NC_037089.1	29999347	29999575	+	lincRNA	Novel_lncRNA
TCONS_00021854	NC_037089.1	30441475	30441697	+	lincRNA	Novel_lncRNA
TCONS_00021854	NC_037089.1	30441922	30442036	+	lincRNA	Novel_lncRNA
TCONS_00021859	NC_037089.1	30462969	30463041	+	lincRNA	Novel_lncRNA
TCONS_00021859	NC_037089.1	30463239	30463502	+	lincRNA	Novel_lncRNA
TCONS_00021912	NC_037089.1	30816057	30816340	+	lincRNA	Novel_lncRNA
TCONS_00021912	NC_037089.1	30816864	30816934	+	lincRNA	Novel_lncRNA
TCONS_00021951	NC_037089.1	31152729	31152897	+	lincRNA	Novel_lncRNA
TCONS_00021951	NC_037089.1	31154339	31154600	+	lincRNA	Novel_lncRNA
TCONS_00021952	NC_037089.1	31152743	31152896	+	lincRNA	Novel_lncRNA
TCONS_00021952	NC_037089.1	31153329	31153393	+	lincRNA	Novel_lncRNA
TCONS_00021952	NC_037089.1	31154339	31154600	+	lincRNA	Novel_lncRNA
TCONS_00021993	NC_037089.1	31503845	31504025	+	lincRNA	Novel_lncRNA
TCONS_00021993	NC_037089.1	31507791	31507943	+	lincRNA	Novel_lncRNA
TCONS_00022004	NC_037089.1	31698007	31698180	+	lincRNA	Novel_lncRNA
TCONS_00022004	NC_037089.1	31698265	31698316	+	lincRNA	Novel_lncRNA
TCONS_00022004	NC_037089.1	31698538	31698574	+	lincRNA	Novel_lncRNA
TCONS_00022004	NC_037089.1	31699610	31699657	+	lincRNA	Novel_lncRNA
TCONS_00022004	NC_037089.1	31699770	31699860	+	lincRNA	Novel_lncRNA
TCONS_00022004	NC_037089.1	31707168	31707919	+	lincRNA	Novel_lncRNA
TCONS_00022005	NC_037089.1	31698007	31698180	+	lincRNA	Novel_lncRNA
TCONS_00022005	NC_037089.1	31698265	31698399	+	lincRNA	Novel_lncRNA
TCONS_00022005	NC_037089.1	31698538	31698574	+	lincRNA	Novel_lncRNA
TCONS_00022005	NC_037089.1	31699610	31699657	+	lincRNA	Novel_lncRNA
TCONS_00022005	NC_037089.1	31699770	31699792	+	lincRNA	Novel_lncRNA
TCONS_00022005	NC_037089.1	31707168	31707919	+	lincRNA	Novel_lncRNA
TCONS_00022009	NC_037089.1	31738547	31738894	+	antisense	Novel_lncRNA
TCONS_00022009	NC_037089.1	31753486	31753657	+	antisense	Novel_lncRNA
TCONS_00022013	NC_037089.1	31790742	31790768	+	sense_overlapping	Novel_lncRNA
TCONS_00022013	NC_037089.1	31791619	31791719	+	sense_overlapping	Novel_lncRNA
TCONS_00022013	NC_037089.1	31792045	31792259	+	sense_overlapping	Novel_lncRNA
TCONS_00022014	NC_037089.1	31791164	31791719	+	sense_overlapping	Novel_lncRNA
TCONS_00022014	NC_037089.1	31792045	31792259	+	sense_overlapping	Novel_lncRNA
TCONS_00022017	NC_037089.1	31959652	31959749	+	lincRNA	Novel_lncRNA
TCONS_00022017	NC_037089.1	31963760	31963864	+	lincRNA	Novel_lncRNA
TCONS_00022027	NC_037089.1	32173158	32173421	+	lincRNA	Novel_lncRNA
TCONS_00022027	NC_037089.1	32173513	32173603	+	lincRNA	Novel_lncRNA
TCONS_00022028	NC_037089.1	32176062	32176097	+	lincRNA	Novel_lncRNA
TCONS_00022028	NC_037089.1	32176386	32176556	+	lincRNA	Novel_lncRNA
TCONS_00022032	NC_037089.1	32200631	32200848	+	lincRNA	Novel_lncRNA
TCONS_00022032	NC_037089.1	32201616	32202560	+	lincRNA	Novel_lncRNA
TCONS_00022149	NC_037089.1	33146901	33147137	+	lincRNA	Novel_lncRNA
TCONS_00022149	NC_037089.1	33147297	33147375	+	lincRNA	Novel_lncRNA
TCONS_00022227	NC_037089.1	33701831	33701973	+	sense_overlapping	Novel_lncRNA
TCONS_00022227	NC_037089.1	33752082	33752322	+	sense_overlapping	Novel_lncRNA
TCONS_00022237	NC_037089.1	33890024	33890218	+	antisense	Novel_lncRNA
TCONS_00022237	NC_037089.1	33923742	33924996	+	antisense	Novel_lncRNA
TCONS_00022238	NC_037089.1	33890025	33890220	+	antisense	Novel_lncRNA
TCONS_00022238	NC_037089.1	33922067	33924996	+	antisense	Novel_lncRNA
TCONS_00022239	NC_037089.1	33896991	33897259	+	antisense	Novel_lncRNA
TCONS_00022239	NC_037089.1	33922067	33924996	+	antisense	Novel_lncRNA
TCONS_00022264	NC_037089.1	34225975	34227104	+	antisense	Novel_lncRNA
TCONS_00022264	NC_037089.1	34265344	34266594	+	antisense	Novel_lncRNA
TCONS_00022274	NC_037089.1	34243501	34243726	+	sense_overlapping	Novel_lncRNA
TCONS_00022274	NC_037089.1	34295097	34295370	+	sense_overlapping	Novel_lncRNA
TCONS_00022282	NC_037089.1	34285800	34286808	+	sense_overlapping	Novel_lncRNA
TCONS_00022282	NC_037089.1	34291320	34291705	+	sense_overlapping	Novel_lncRNA
TCONS_00022283	NC_037089.1	34285800	34287373	+	sense_overlapping	Novel_lncRNA
TCONS_00022283	NC_037089.1	34291891	34292813	+	sense_overlapping	Novel_lncRNA
TCONS_00022283	NC_037089.1	34304231	34304320	+	sense_overlapping	Novel_lncRNA
TCONS_00022310	NC_037089.1	34768068	34768127	+	lincRNA	Novel_lncRNA
TCONS_00022310	NC_037089.1	34769008	34769205	+	lincRNA	Novel_lncRNA
TCONS_00022407	NC_037089.1	36022478	36022726	+	lincRNA	Novel_lncRNA
TCONS_00022407	NC_037089.1	36022889	36022914	+	lincRNA	Novel_lncRNA
TCONS_00022467	NC_037089.1	36458318	36458574	+	sense_overlapping	Novel_lncRNA
TCONS_00022467	NC_037089.1	36465923	36466423	+	sense_overlapping	Novel_lncRNA
TCONS_00022467	NC_037089.1	36519372	36521887	+	sense_overlapping	Novel_lncRNA
TCONS_00022469	NC_037089.1	36465158	36465358	+	sense_overlapping	Novel_lncRNA
TCONS_00022469	NC_037089.1	36518216	36521887	+	sense_overlapping	Novel_lncRNA
TCONS_00022470	NC_037089.1	36469296	36469724	+	sense_overlapping	Novel_lncRNA
TCONS_00022470	NC_037089.1	36522726	36523023	+	sense_overlapping	Novel_lncRNA
TCONS_00022479	NC_037089.1	36553406	36553490	+	lincRNA	Novel_lncRNA
TCONS_00022479	NC_037089.1	36555133	36555388	+	lincRNA	Novel_lncRNA
TCONS_00022552	NC_037089.1	37118775	37118975	+	antisense	Novel_lncRNA
TCONS_00022552	NC_037089.1	37121948	37122147	+	antisense	Novel_lncRNA
TCONS_00022554	NC_037089.1	37125150	37125465	+	lincRNA	Novel_lncRNA
TCONS_00022554	NC_037089.1	37158681	37159313	+	lincRNA	Novel_lncRNA
TCONS_00022574	NC_037089.1	37418799	37419552	+	sense_overlapping	Novel_lncRNA
TCONS_00022574	NC_037089.1	37456531	37456630	+	sense_overlapping	Novel_lncRNA
TCONS_00022575	NC_037089.1	37418799	37419064	+	sense_overlapping	Novel_lncRNA
TCONS_00022575	NC_037089.1	37426271	37426758	+	sense_overlapping	Novel_lncRNA
TCONS_00022575	NC_037089.1	37456531	37456630	+	sense_overlapping	Novel_lncRNA
TCONS_00022576	NC_037089.1	37418799	37419412	+	sense_overlapping	Novel_lncRNA
TCONS_00022576	NC_037089.1	37426619	37426758	+	sense_overlapping	Novel_lncRNA
TCONS_00022576	NC_037089.1	37456531	37456630	+	sense_overlapping	Novel_lncRNA
TCONS_00022577	NC_037089.1	37418822	37419310	+	sense_overlapping	Novel_lncRNA
TCONS_00022577	NC_037089.1	37426517	37426758	+	sense_overlapping	Novel_lncRNA
TCONS_00022577	NC_037089.1	37456531	37456630	+	sense_overlapping	Novel_lncRNA
TCONS_00022578	NC_037089.1	37418957	37419552	+	sense_overlapping	Novel_lncRNA
TCONS_00022578	NC_037089.1	37426759	37427148	+	sense_overlapping	Novel_lncRNA
TCONS_00022578	NC_037089.1	37456855	37457097	+	sense_overlapping	Novel_lncRNA
TCONS_00022579	NC_037089.1	37419566	37419942	+	sense_overlapping	Novel_lncRNA
TCONS_00022579	NC_037089.1	37456855	37457097	+	sense_overlapping	Novel_lncRNA
TCONS_00022583	NC_037089.1	37467325	37467377	+	sense_overlapping	Novel_lncRNA
TCONS_00022583	NC_037089.1	37509887	37509998	+	sense_overlapping	Novel_lncRNA
TCONS_00022583	NC_037089.1	37548003	37548582	+	sense_overlapping	Novel_lncRNA
TCONS_00022588	NC_037089.1	37509700	37509968	+	sense_overlapping	Novel_lncRNA
TCONS_00022588	NC_037089.1	37547973	37548582	+	sense_overlapping	Novel_lncRNA
TCONS_00022642	NC_037089.1	37799092	37799214	+	antisense	Novel_lncRNA
TCONS_00022642	NC_037089.1	37811190	37811612	+	antisense	Novel_lncRNA
TCONS_00022642	NC_037089.1	37811714	37812076	+	antisense	Novel_lncRNA
TCONS_00022644	NC_037089.1	37800309	37800386	+	antisense	Novel_lncRNA
TCONS_00022644	NC_037089.1	37807126	37807325	+	antisense	Novel_lncRNA
TCONS_00022648	NC_037089.1	37808822	37809171	+	antisense	Novel_lncRNA
TCONS_00022648	NC_037089.1	37809907	37810030	+	antisense	Novel_lncRNA
TCONS_00022648	NC_037089.1	37810158	37811612	+	antisense	Novel_lncRNA
TCONS_00022648	NC_037089.1	37811714	37812076	+	antisense	Novel_lncRNA
TCONS_00022649	NC_037089.1	37808822	37810030	+	antisense	Novel_lncRNA
TCONS_00022649	NC_037089.1	37810158	37810246	+	antisense	Novel_lncRNA
TCONS_00022649	NC_037089.1	37810335	37811612	+	antisense	Novel_lncRNA
TCONS_00022649	NC_037089.1	37811714	37812076	+	antisense	Novel_lncRNA
TCONS_00022666	NC_037089.1	37926493	37926807	+	lincRNA	Novel_lncRNA
TCONS_00022666	NC_037089.1	37926881	37926969	+	lincRNA	Novel_lncRNA
TCONS_00022671	NC_037089.1	38047044	38047195	+	antisense	Novel_lncRNA
TCONS_00022671	NC_037089.1	38047331	38047386	+	antisense	Novel_lncRNA
TCONS_00022694	NC_037089.1	38519799	38519891	+	antisense	Novel_lncRNA
TCONS_00022694	NC_037089.1	38519950	38520199	+	antisense	Novel_lncRNA
TCONS_00022718	NC_037089.1	38976121	38976183	+	lincRNA	Novel_lncRNA
TCONS_00022718	NC_037089.1	38976269	38976385	+	lincRNA	Novel_lncRNA
TCONS_00022718	NC_037089.1	38976809	38976875	+	lincRNA	Novel_lncRNA
TCONS_00022719	NC_037089.1	38976136	38976183	+	lincRNA	Novel_lncRNA
TCONS_00022719	NC_037089.1	38976269	38976875	+	lincRNA	Novel_lncRNA
TCONS_00022723	NC_037089.1	39096713	39096769	+	sense_overlapping	Novel_lncRNA
TCONS_00022723	NC_037089.1	39170093	39170452	+	sense_overlapping	Novel_lncRNA
TCONS_00022740	NC_037089.1	39258366	39258590	+	lincRNA	Novel_lncRNA
TCONS_00022740	NC_037089.1	39258669	39258916	+	lincRNA	Novel_lncRNA
TCONS_00022742	NC_037089.1	39340075	39340364	+	sense_overlapping	Novel_lncRNA
TCONS_00022742	NC_037089.1	39432489	39432614	+	sense_overlapping	Novel_lncRNA
TCONS_00022770	NC_037089.1	39874344	39874741	+	antisense	Novel_lncRNA
TCONS_00022770	NC_037089.1	39874836	39875109	+	antisense	Novel_lncRNA
TCONS_00022770	NC_037089.1	40092954	40093068	+	antisense	Novel_lncRNA
TCONS_00022771	NC_037089.1	39874344	39874741	+	antisense	Novel_lncRNA
TCONS_00022771	NC_037089.1	39874836	39875164	+	antisense	Novel_lncRNA
TCONS_00022771	NC_037089.1	40093009	40093068	+	antisense	Novel_lncRNA
TCONS_00022772	NC_037089.1	40018433	40018558	+	antisense	Novel_lncRNA
TCONS_00022772	NC_037089.1	40091307	40091610	+	antisense	Novel_lncRNA
TCONS_00022773	NC_037089.1	40032895	40033152	+	antisense	Novel_lncRNA
TCONS_00022773	NC_037089.1	40091307	40091610	+	antisense	Novel_lncRNA
TCONS_00022774	NC_037089.1	40032895	40033172	+	antisense	Novel_lncRNA
TCONS_00022774	NC_037089.1	40091307	40091610	+	antisense	Novel_lncRNA
TCONS_00022820	NC_037089.1	40830950	40830988	+	lincRNA	Novel_lncRNA
TCONS_00022820	NC_037089.1	40831487	40831670	+	lincRNA	Novel_lncRNA
TCONS_00022884	NC_037089.1	41318715	41318767	+	antisense	Novel_lncRNA
TCONS_00022884	NC_037089.1	41322694	41322955	+	antisense	Novel_lncRNA
TCONS_00022884	NC_037089.1	41323064	41323828	+	antisense	Novel_lncRNA
TCONS_00022884	NC_037089.1	41323902	41324472	+	antisense	Novel_lncRNA
TCONS_00022884	NC_037089.1	41324932	41326137	+	antisense	Novel_lncRNA
TCONS_00022886	NC_037089.1	41318729	41318767	+	antisense	Novel_lncRNA
TCONS_00022886	NC_037089.1	41322694	41322955	+	antisense	Novel_lncRNA
TCONS_00022886	NC_037089.1	41323064	41323828	+	antisense	Novel_lncRNA
TCONS_00022886	NC_037089.1	41323902	41324472	+	antisense	Novel_lncRNA
TCONS_00022886	NC_037089.1	41324966	41326137	+	antisense	Novel_lncRNA
TCONS_00022887	NC_037089.1	41318729	41318767	+	antisense	Novel_lncRNA
TCONS_00022887	NC_037089.1	41322694	41322955	+	antisense	Novel_lncRNA
TCONS_00022887	NC_037089.1	41323064	41323828	+	antisense	Novel_lncRNA
TCONS_00022887	NC_037089.1	41323902	41325396	+	antisense	Novel_lncRNA
TCONS_00022887	NC_037089.1	41325601	41326137	+	antisense	Novel_lncRNA
TCONS_00022888	NC_037089.1	41318745	41318767	+	antisense	Novel_lncRNA
TCONS_00022888	NC_037089.1	41322694	41322955	+	antisense	Novel_lncRNA
TCONS_00022888	NC_037089.1	41323064	41323828	+	antisense	Novel_lncRNA
TCONS_00022888	NC_037089.1	41323902	41326137	+	antisense	Novel_lncRNA
TCONS_00022890	NC_037089.1	41318812	41321774	+	antisense	Novel_lncRNA
TCONS_00022890	NC_037089.1	41322694	41322955	+	antisense	Novel_lncRNA
TCONS_00022890	NC_037089.1	41323064	41323828	+	antisense	Novel_lncRNA
TCONS_00022890	NC_037089.1	41323911	41326137	+	antisense	Novel_lncRNA
TCONS_00022920	NC_037089.1	41924486	41924636	+	sense_overlapping	Novel_lncRNA
TCONS_00022920	NC_037089.1	41925242	41925265	+	sense_overlapping	Novel_lncRNA
TCONS_00022920	NC_037089.1	41926538	41926812	+	sense_overlapping	Novel_lncRNA
TCONS_00022966	NC_037089.1	42038227	42038921	+	lincRNA	Novel_lncRNA
TCONS_00022966	NC_037089.1	42039004	42040813	+	lincRNA	Novel_lncRNA
TCONS_00022972	NC_037089.1	42169075	42169224	+	sense_overlapping	Novel_lncRNA
TCONS_00022972	NC_037089.1	42189614	42190077	+	sense_overlapping	Novel_lncRNA
TCONS_00023011	NC_037089.1	42701232	42701899	+	antisense	Novel_lncRNA
TCONS_00023011	NC_037089.1	42732769	42732841	+	antisense	Novel_lncRNA
TCONS_00023012	NC_037089.1	42701232	42701882	+	sense_overlapping	Novel_lncRNA
TCONS_00023012	NC_037089.1	42984515	42984548	+	sense_overlapping	Novel_lncRNA
TCONS_00023159	NC_037089.1	45044928	45045137	+	lincRNA	Novel_lncRNA
TCONS_00023159	NC_037089.1	45052176	45052217	+	lincRNA	Novel_lncRNA
TCONS_00023159	NC_037089.1	45052312	45052517	+	lincRNA	Novel_lncRNA
TCONS_00023243	NC_037089.1	46439517	46439823	+	sense_overlapping	Novel_lncRNA
TCONS_00023243	NC_037089.1	46439902	46440201	+	sense_overlapping	Novel_lncRNA
TCONS_00023243	NC_037089.1	46459350	46459582	+	sense_overlapping	Novel_lncRNA
TCONS_00023246	NC_037089.1	46490661	46490723	+	lincRNA	Novel_lncRNA
TCONS_00023246	NC_037089.1	46491566	46491760	+	lincRNA	Novel_lncRNA
TCONS_00023306	NC_037089.1	47011844	47011967	+	lincRNA	Novel_lncRNA
TCONS_00023306	NC_037089.1	47012056	47012192	+	lincRNA	Novel_lncRNA
TCONS_00023309	NC_037089.1	47013255	47013424	+	lincRNA	Novel_lncRNA
TCONS_00023309	NC_037089.1	47013633	47013689	+	lincRNA	Novel_lncRNA
TCONS_00023382	NC_037089.1	47334943	47334972	+	antisense	Novel_lncRNA
TCONS_00023382	NC_037089.1	47353521	47353751	+	antisense	Novel_lncRNA
TCONS_00023383	NC_037089.1	47338396	47338613	+	antisense	Novel_lncRNA
TCONS_00023383	NC_037089.1	47374195	47374209	+	antisense	Novel_lncRNA
TCONS_00023386	NC_037089.1	47389695	47390045	+	lincRNA	Novel_lncRNA
TCONS_00023386	NC_037089.1	47391507	47391903	+	lincRNA	Novel_lncRNA
TCONS_00023392	NC_037089.1	47516502	47516615	+	lincRNA	Novel_lncRNA
TCONS_00023392	NC_037089.1	47516798	47517997	+	lincRNA	Novel_lncRNA
TCONS_00023422	NC_037089.1	47863568	47863931	+	lincRNA	Novel_lncRNA
TCONS_00023422	NC_037089.1	47864039	47864157	+	lincRNA	Novel_lncRNA
TCONS_00023422	NC_037089.1	47864241	47864341	+	lincRNA	Novel_lncRNA
TCONS_00023422	NC_037089.1	47873334	47873405	+	lincRNA	Novel_lncRNA
TCONS_00023437	NC_037089.1	47890350	47890389	+	lincRNA	Novel_lncRNA
TCONS_00023437	NC_037089.1	47896647	47896974	+	lincRNA	Novel_lncRNA
TCONS_00023437	NC_037089.1	47897211	47897287	+	lincRNA	Novel_lncRNA
TCONS_00023438	NC_037089.1	47890356	47890389	+	lincRNA	Novel_lncRNA
TCONS_00023438	NC_037089.1	47896647	47896974	+	lincRNA	Novel_lncRNA
TCONS_00023438	NC_037089.1	47897068	47897110	+	lincRNA	Novel_lncRNA
TCONS_00023440	NC_037089.1	47896381	47896974	+	lincRNA	Novel_lncRNA
TCONS_00023440	NC_037089.1	47897211	47897287	+	lincRNA	Novel_lncRNA
TCONS_00023458	NC_037089.1	48015351	48015407	+	lincRNA	Novel_lncRNA
TCONS_00023458	NC_037089.1	48035337	48037213	+	lincRNA	Novel_lncRNA
TCONS_00023599	NC_037089.1	49526760	49526830	+	antisense	Novel_lncRNA
TCONS_00023599	NC_037089.1	49529080	49529484	+	antisense	Novel_lncRNA
TCONS_00023637	NC_037089.1	50268048	50268285	+	lincRNA	Novel_lncRNA
TCONS_00023637	NC_037089.1	50268491	50268664	+	lincRNA	Novel_lncRNA
TCONS_00023647	NC_037089.1	50420477	50420560	+	lincRNA	Novel_lncRNA
TCONS_00023647	NC_037089.1	50420603	50420763	+	lincRNA	Novel_lncRNA
TCONS_00023649	NC_037089.1	50427468	50427860	+	lincRNA	Novel_lncRNA
TCONS_00023649	NC_037089.1	50428154	50428283	+	lincRNA	Novel_lncRNA
TCONS_00023663	NC_037089.1	50541851	50541961	+	lincRNA	Novel_lncRNA
TCONS_00023663	NC_037089.1	50542058	50542118	+	lincRNA	Novel_lncRNA
TCONS_00023663	NC_037089.1	50542214	50542317	+	lincRNA	Novel_lncRNA
TCONS_00023668	NC_037089.1	50600016	50600033	+	lincRNA	Novel_lncRNA
TCONS_00023668	NC_037089.1	50600608	50600683	+	lincRNA	Novel_lncRNA
TCONS_00023668	NC_037089.1	50601024	50601287	+	lincRNA	Novel_lncRNA
TCONS_00023709	NC_037089.1	51109631	51109687	+	lincRNA	Novel_lncRNA
TCONS_00023709	NC_037089.1	51127392	51127757	+	lincRNA	Novel_lncRNA
TCONS_00023711	NC_037089.1	51110768	51110815	+	lincRNA	Novel_lncRNA
TCONS_00023711	NC_037089.1	51127392	51127757	+	lincRNA	Novel_lncRNA
TCONS_00023715	NC_037089.1	51123111	51123883	+	lincRNA	Novel_lncRNA
TCONS_00023715	NC_037089.1	51126607	51126925	+	lincRNA	Novel_lncRNA
TCONS_00023718	NC_037089.1	51174688	51174959	+	lincRNA	Novel_lncRNA
TCONS_00023718	NC_037089.1	51175166	51175216	+	lincRNA	Novel_lncRNA
TCONS_00023732	NC_037089.1	51444203	51444309	+	lincRNA	Novel_lncRNA
TCONS_00023732	NC_037089.1	51444533	51444653	+	lincRNA	Novel_lncRNA
TCONS_00023732	NC_037089.1	51444778	51444837	+	lincRNA	Novel_lncRNA
TCONS_00023809	NC_037089.1	51777681	51778600	+	sense_overlapping	Novel_lncRNA
TCONS_00023809	NC_037089.1	51779053	51779479	+	sense_overlapping	Novel_lncRNA
TCONS_00023809	NC_037089.1	51779619	51780279	+	sense_overlapping	Novel_lncRNA
TCONS_00023809	NC_037089.1	51780801	51781291	+	sense_overlapping	Novel_lncRNA
TCONS_00023809	NC_037089.1	51781382	51781578	+	sense_overlapping	Novel_lncRNA
TCONS_00023809	NC_037089.1	51782161	51782403	+	sense_overlapping	Novel_lncRNA
TCONS_00023809	NC_037089.1	51783008	51784283	+	sense_overlapping	Novel_lncRNA
TCONS_00023809	NC_037089.1	51843249	51843436	+	sense_overlapping	Novel_lncRNA
TCONS_00023810	NC_037089.1	51777736	51778600	+	sense_overlapping	Novel_lncRNA
TCONS_00023810	NC_037089.1	51779053	51779479	+	sense_overlapping	Novel_lncRNA
TCONS_00023810	NC_037089.1	51779619	51780279	+	sense_overlapping	Novel_lncRNA
TCONS_00023810	NC_037089.1	51780801	51781291	+	sense_overlapping	Novel_lncRNA
TCONS_00023810	NC_037089.1	51781382	51781578	+	sense_overlapping	Novel_lncRNA
TCONS_00023810	NC_037089.1	51782158	51782403	+	sense_overlapping	Novel_lncRNA
TCONS_00023810	NC_037089.1	51783008	51784241	+	sense_overlapping	Novel_lncRNA
TCONS_00023811	NC_037089.1	51777736	51778025	+	sense_overlapping	Novel_lncRNA
TCONS_00023811	NC_037089.1	51778145	51778600	+	sense_overlapping	Novel_lncRNA
TCONS_00023811	NC_037089.1	51779053	51779479	+	sense_overlapping	Novel_lncRNA
TCONS_00023811	NC_037089.1	51779619	51781291	+	sense_overlapping	Novel_lncRNA
TCONS_00023811	NC_037089.1	51781379	51781578	+	sense_overlapping	Novel_lncRNA
TCONS_00023811	NC_037089.1	51782161	51782403	+	sense_overlapping	Novel_lncRNA
TCONS_00023811	NC_037089.1	51783008	51784241	+	sense_overlapping	Novel_lncRNA
TCONS_00023814	NC_037089.1	51778676	51779479	+	sense_overlapping	Novel_lncRNA
TCONS_00023814	NC_037089.1	51779619	51781291	+	sense_overlapping	Novel_lncRNA
TCONS_00023814	NC_037089.1	51781382	51781578	+	sense_overlapping	Novel_lncRNA
TCONS_00023814	NC_037089.1	51782161	51782403	+	sense_overlapping	Novel_lncRNA
TCONS_00023814	NC_037089.1	51783008	51784241	+	sense_overlapping	Novel_lncRNA
TCONS_00023875	NC_037089.1	52101042	52101231	+	antisense	Novel_lncRNA
TCONS_00023875	NC_037089.1	52149913	52149945	+	antisense	Novel_lncRNA
TCONS_00023886	NC_037089.1	52204146	52204374	+	sense_overlapping	Novel_lncRNA
TCONS_00023886	NC_037089.1	52204623	52205045	+	sense_overlapping	Novel_lncRNA
TCONS_00023887	NC_037089.1	52204146	52204374	+	sense_overlapping	Novel_lncRNA
TCONS_00023887	NC_037089.1	52205142	52205340	+	sense_overlapping	Novel_lncRNA
TCONS_00023887	NC_037089.1	52205450	52205571	+	sense_overlapping	Novel_lncRNA
TCONS_00023887	NC_037089.1	52206477	52206572	+	sense_overlapping	Novel_lncRNA
TCONS_00023887	NC_037089.1	52206654	52207012	+	sense_overlapping	Novel_lncRNA
TCONS_00023887	NC_037089.1	52207209	52207277	+	sense_overlapping	Novel_lncRNA
TCONS_00023887	NC_037089.1	52207299	52207391	+	sense_overlapping	Novel_lncRNA
TCONS_00023887	NC_037089.1	52207540	52207987	+	sense_overlapping	Novel_lncRNA
TCONS_00023887	NC_037089.1	52213184	52213687	+	sense_overlapping	Novel_lncRNA
TCONS_00023889	NC_037089.1	52204146	52204374	+	sense_overlapping	Novel_lncRNA
TCONS_00023889	NC_037089.1	52204623	52204778	+	sense_overlapping	Novel_lncRNA
TCONS_00023889	NC_037089.1	52205213	52205340	+	sense_overlapping	Novel_lncRNA
TCONS_00023889	NC_037089.1	52205450	52205571	+	sense_overlapping	Novel_lncRNA
TCONS_00023889	NC_037089.1	52206477	52206572	+	sense_overlapping	Novel_lncRNA
TCONS_00023889	NC_037089.1	52206654	52207012	+	sense_overlapping	Novel_lncRNA
TCONS_00023889	NC_037089.1	52207209	52207277	+	sense_overlapping	Novel_lncRNA
TCONS_00023889	NC_037089.1	52207299	52207391	+	sense_overlapping	Novel_lncRNA
TCONS_00023889	NC_037089.1	52207540	52207987	+	sense_overlapping	Novel_lncRNA
TCONS_00023889	NC_037089.1	52213184	52213687	+	sense_overlapping	Novel_lncRNA
TCONS_00023922	NC_037089.1	52204146	52204374	+	sense_overlapping	Novel_lncRNA
TCONS_00023922	NC_037089.1	52204623	52204778	+	sense_overlapping	Novel_lncRNA
TCONS_00023922	NC_037089.1	52205213	52205340	+	sense_overlapping	Novel_lncRNA
TCONS_00023922	NC_037089.1	52205450	52205505	+	sense_overlapping	Novel_lncRNA
TCONS_00023922	NC_037089.1	52231090	52231409	+	sense_overlapping	Novel_lncRNA
TCONS_00024000	NC_037089.1	53063088	53063185	+	lincRNA	Novel_lncRNA
TCONS_00024000	NC_037089.1	53067063	53067513	+	lincRNA	Novel_lncRNA
TCONS_00024034	NC_037089.1	53171450	53171649	+	lincRNA	Novel_lncRNA
TCONS_00024034	NC_037089.1	53172311	53172543	+	lincRNA	Novel_lncRNA
TCONS_00024059	NC_037089.1	53336607	53336666	+	lincRNA	Novel_lncRNA
TCONS_00024059	NC_037089.1	53339919	53340313	+	lincRNA	Novel_lncRNA
TCONS_00024081	NC_037089.1	53606277	53606579	+	sense_overlapping	Novel_lncRNA
TCONS_00024081	NC_037089.1	53613026	53613256	+	sense_overlapping	Novel_lncRNA
TCONS_00024082	NC_037089.1	53606277	53607239	+	sense_overlapping	Novel_lncRNA
TCONS_00024082	NC_037089.1	53613686	53614239	+	sense_overlapping	Novel_lncRNA
TCONS_00024083	NC_037089.1	53643282	53643468	+	lincRNA	Novel_lncRNA
TCONS_00024083	NC_037089.1	53643573	53643734	+	lincRNA	Novel_lncRNA
TCONS_00024083	NC_037089.1	53643868	53644402	+	lincRNA	Novel_lncRNA
TCONS_00024091	NC_037089.1	53801537	53801630	+	antisense	Novel_lncRNA
TCONS_00024091	NC_037089.1	53801746	53802141	+	antisense	Novel_lncRNA
TCONS_00024091	NC_037089.1	53802275	53802612	+	antisense	Novel_lncRNA
TCONS_00024149	NC_037089.1	54230948	54231797	+	sense_overlapping	Novel_lncRNA
TCONS_00024149	NC_037089.1	54273234	54274305	+	sense_overlapping	Novel_lncRNA
TCONS_00024234	NC_037089.1	55392703	55392862	+	lincRNA	Novel_lncRNA
TCONS_00024234	NC_037089.1	55392984	55393251	+	lincRNA	Novel_lncRNA
TCONS_00024266	NC_037089.1	55630714	55630823	+	antisense	Novel_lncRNA
TCONS_00024266	NC_037089.1	55643244	55643384	+	antisense	Novel_lncRNA
TCONS_00024301	NC_037089.1	55935501	55935701	+	lincRNA	Novel_lncRNA
TCONS_00024301	NC_037089.1	55935726	55935789	+	lincRNA	Novel_lncRNA
TCONS_00024480	NC_037089.1	57209672	57209729	+	lincRNA	Novel_lncRNA
TCONS_00024480	NC_037089.1	57209856	57210629	+	lincRNA	Novel_lncRNA
TCONS_00024516	NC_037089.1	57667796	57667915	+	lincRNA	Novel_lncRNA
TCONS_00024516	NC_037089.1	57668109	57668303	+	lincRNA	Novel_lncRNA
TCONS_00024531	NC_037089.1	57875158	57875559	+	lincRNA	Novel_lncRNA
TCONS_00024531	NC_037089.1	57876046	57876250	+	lincRNA	Novel_lncRNA
TCONS_00024601	NC_037089.1	58555568	58555853	+	lincRNA	Novel_lncRNA
TCONS_00024601	NC_037089.1	58556326	58556976	+	lincRNA	Novel_lncRNA
TCONS_00024636	NC_037089.1	59050842	59051178	+	lincRNA	Novel_lncRNA
TCONS_00024636	NC_037089.1	59051261	59051318	+	lincRNA	Novel_lncRNA
TCONS_00024676	NC_037089.1	59564991	59565116	+	antisense	Novel_lncRNA
TCONS_00024676	NC_037089.1	59567259	59567529	+	antisense	Novel_lncRNA
TCONS_00024676	NC_037089.1	59569676	59569930	+	antisense	Novel_lncRNA
TCONS_00024678	NC_037089.1	59566799	59566962	+	antisense	Novel_lncRNA
TCONS_00024678	NC_037089.1	59569109	59569177	+	antisense	Novel_lncRNA
TCONS_00024679	NC_037089.1	59566799	59566873	+	antisense	Novel_lncRNA
TCONS_00024679	NC_037089.1	59569020	59569177	+	antisense	Novel_lncRNA
TCONS_00024684	NC_037089.1	59584561	59584617	+	antisense	Novel_lncRNA
TCONS_00024684	NC_037089.1	59586767	59587068	+	antisense	Novel_lncRNA
TCONS_00024709	NC_037089.1	59817924	59818263	+	lincRNA	Novel_lncRNA
TCONS_00024709	NC_037089.1	59818353	59818602	+	lincRNA	Novel_lncRNA
TCONS_00024748	NC_037089.1	60231948	60232116	+	lincRNA	Novel_lncRNA
TCONS_00024748	NC_037089.1	60232412	60232493	+	lincRNA	Novel_lncRNA
TCONS_00024799	NC_037089.1	60610965	60611123	+	antisense	Novel_lncRNA
TCONS_00024799	NC_037089.1	60614942	60615072	+	antisense	Novel_lncRNA
TCONS_00024840	NC_037089.1	61066877	61067482	+	sense_overlapping	Novel_lncRNA
TCONS_00024840	NC_037089.1	61068232	61068514	+	sense_overlapping	Novel_lncRNA
TCONS_00024948	NC_037089.1	62123984	62124170	+	sense_overlapping	Novel_lncRNA
TCONS_00024948	NC_037089.1	62125609	62127777	+	sense_overlapping	Novel_lncRNA
TCONS_00025031	NC_037089.1	63082200	63082275	+	lincRNA	Novel_lncRNA
TCONS_00025031	NC_037089.1	63082680	63083127	+	lincRNA	Novel_lncRNA
TCONS_00025037	NC_037089.1	63178876	63178938	+	lincRNA	Novel_lncRNA
TCONS_00025037	NC_037089.1	63179261	63179309	+	lincRNA	Novel_lncRNA
TCONS_00025037	NC_037089.1	63179422	63179853	+	lincRNA	Novel_lncRNA
TCONS_00025058	NC_037089.1	63603449	63603534	+	lincRNA	Novel_lncRNA
TCONS_00025058	NC_037089.1	63603724	63604034	+	lincRNA	Novel_lncRNA
TCONS_00025059	NC_037089.1	63611047	63611301	+	antisense	Novel_lncRNA
TCONS_00025059	NC_037089.1	63685301	63685524	+	antisense	Novel_lncRNA
TCONS_00025060	NC_037089.1	63620711	63620834	+	antisense	Novel_lncRNA
TCONS_00025060	NC_037089.1	63685301	63685524	+	antisense	Novel_lncRNA
TCONS_00025209	NC_037089.1	65575898	65576010	+	lincRNA	Novel_lncRNA
TCONS_00025209	NC_037089.1	65576930	65576984	+	lincRNA	Novel_lncRNA
TCONS_00025209	NC_037089.1	65577367	65577517	+	lincRNA	Novel_lncRNA
TCONS_00025290	NC_037089.1	66152247	66152440	+	lincRNA	Novel_lncRNA
TCONS_00025290	NC_037089.1	66152588	66152655	+	lincRNA	Novel_lncRNA
TCONS_00025364	NC_037089.1	66628706	66628727	+	sense_overlapping	Novel_lncRNA
TCONS_00025364	NC_037089.1	66628841	66628951	+	sense_overlapping	Novel_lncRNA
TCONS_00025364	NC_037089.1	66709423	66709497	+	sense_overlapping	Novel_lncRNA
TCONS_00025364	NC_037089.1	66710946	66710961	+	sense_overlapping	Novel_lncRNA
TCONS_00025632	NC_037089.1	68792971	68793373	+	lincRNA	Novel_lncRNA
TCONS_00025632	NC_037089.1	68793526	68793643	+	lincRNA	Novel_lncRNA
TCONS_00025632	NC_037089.1	68793717	68794389	+	lincRNA	Novel_lncRNA
TCONS_00025633	NC_037089.1	68792971	68793355	+	lincRNA	Novel_lncRNA
TCONS_00025633	NC_037089.1	68793526	68793643	+	lincRNA	Novel_lncRNA
TCONS_00025633	NC_037089.1	68793717	68794389	+	lincRNA	Novel_lncRNA
TCONS_00025653	NC_037089.1	69012593	69012733	+	sense_overlapping	Novel_lncRNA
TCONS_00025653	NC_037089.1	69013092	69013205	+	sense_overlapping	Novel_lncRNA
TCONS_00025653	NC_037089.1	69013459	69013753	+	sense_overlapping	Novel_lncRNA
TCONS_00025657	NC_037089.1	69019798	69019849	+	lincRNA	Novel_lncRNA
TCONS_00025657	NC_037089.1	69019935	69020083	+	lincRNA	Novel_lncRNA
TCONS_00025748	NC_037089.1	69598466	69598766	+	antisense	Novel_lncRNA
TCONS_00025748	NC_037089.1	69601596	69601855	+	antisense	Novel_lncRNA
TCONS_00025787	NC_037089.1	69933314	69934341	+	antisense	Novel_lncRNA
TCONS_00025787	NC_037089.1	69934380	69938090	+	antisense	Novel_lncRNA
TCONS_00025906	NC_037089.1	71089225	71089574	+	antisense	Novel_lncRNA
TCONS_00025906	NC_037089.1	71096891	71097000	+	antisense	Novel_lncRNA
TCONS_00025928	NC_037089.1	71257008	71257128	+	lincRNA	Novel_lncRNA
TCONS_00025928	NC_037089.1	71257268	71257426	+	lincRNA	Novel_lncRNA
TCONS_00026222	NC_037089.1	73511537	73511721	+	lincRNA	Novel_lncRNA
TCONS_00026222	NC_037089.1	73511824	73511857	+	lincRNA	Novel_lncRNA
TCONS_00026223	NC_037089.1	73511913	73511956	+	lincRNA	Novel_lncRNA
TCONS_00026223	NC_037089.1	73518623	73518783	+	lincRNA	Novel_lncRNA
TCONS_00026266	NC_037089.1	73750590	73750703	+	sense_overlapping	Novel_lncRNA
TCONS_00026266	NC_037089.1	73751581	73751620	+	sense_overlapping	Novel_lncRNA
TCONS_00026266	NC_037089.1	73751735	73751871	+	sense_overlapping	Novel_lncRNA
TCONS_00026267	NC_037089.1	73751222	73751397	+	sense_overlapping	Novel_lncRNA
TCONS_00026267	NC_037089.1	73751581	73751620	+	sense_overlapping	Novel_lncRNA
TCONS_00026267	NC_037089.1	73751742	73751871	+	sense_overlapping	Novel_lncRNA
TCONS_00026268	NC_037089.1	73751222	73751397	+	sense_overlapping	Novel_lncRNA
TCONS_00026268	NC_037089.1	73751581	73751620	+	sense_overlapping	Novel_lncRNA
TCONS_00026268	NC_037089.1	73751735	73751821	+	sense_overlapping	Novel_lncRNA
TCONS_00026268	NC_037089.1	73752335	73752388	+	sense_overlapping	Novel_lncRNA
TCONS_00026270	NC_037089.1	73757746	73757855	+	lincRNA	Novel_lncRNA
TCONS_00026270	NC_037089.1	73757933	73758093	+	lincRNA	Novel_lncRNA
TCONS_00026270	NC_037089.1	73758409	73758487	+	lincRNA	Novel_lncRNA
TCONS_00026270	NC_037089.1	73758807	73758827	+	lincRNA	Novel_lncRNA
TCONS_00026271	NC_037089.1	73757746	73757855	+	lincRNA	Novel_lncRNA
TCONS_00026271	NC_037089.1	73757933	73758252	+	lincRNA	Novel_lncRNA
TCONS_00026271	NC_037089.1	73758409	73758487	+	lincRNA	Novel_lncRNA
TCONS_00026271	NC_037089.1	73758807	73758827	+	lincRNA	Novel_lncRNA
TCONS_00026276	NC_037089.1	73798721	73798896	+	lincRNA	Novel_lncRNA
TCONS_00026276	NC_037089.1	73798930	73799088	+	lincRNA	Novel_lncRNA
TCONS_00026307	NC_037089.1	74034126	74034313	+	lincRNA	Novel_lncRNA
TCONS_00026307	NC_037089.1	74034550	74034644	+	lincRNA	Novel_lncRNA
TCONS_00026311	NC_037089.1	74057616	74058463	+	lincRNA	Novel_lncRNA
TCONS_00026311	NC_037089.1	74058640	74058796	+	lincRNA	Novel_lncRNA
TCONS_00026327	NC_037089.1	74306775	74306790	+	sense_overlapping	Novel_lncRNA
TCONS_00026327	NC_037089.1	74357908	74359178	+	sense_overlapping	Novel_lncRNA
TCONS_00026345	NC_037089.1	74529404	74529565	+	lincRNA	Novel_lncRNA
TCONS_00026345	NC_037089.1	74529661	74529984	+	lincRNA	Novel_lncRNA
TCONS_00026345	NC_037089.1	74530085	74530205	+	lincRNA	Novel_lncRNA
TCONS_00026345	NC_037089.1	74530340	74530417	+	lincRNA	Novel_lncRNA
TCONS_00026430	NC_037089.1	75120662	75121606	+	lincRNA	Novel_lncRNA
TCONS_00026430	NC_037089.1	75129358	75129424	+	lincRNA	Novel_lncRNA
TCONS_00026443	NC_037089.1	75246600	75246912	+	lincRNA	Novel_lncRNA
TCONS_00026443	NC_037089.1	75247536	75247583	+	lincRNA	Novel_lncRNA
TCONS_00026443	NC_037089.1	75249365	75249441	+	lincRNA	Novel_lncRNA
TCONS_00026443	NC_037089.1	75249888	75250084	+	lincRNA	Novel_lncRNA
TCONS_00026454	NC_037089.1	75298776	75298840	+	lincRNA	Novel_lncRNA
TCONS_00026454	NC_037089.1	75298991	75299127	+	lincRNA	Novel_lncRNA
TCONS_00026479	NC_037089.1	75489045	75489134	+	lincRNA	Novel_lncRNA
TCONS_00026479	NC_037089.1	75489217	75489378	+	lincRNA	Novel_lncRNA
TCONS_00026479	NC_037089.1	75489663	75489957	+	lincRNA	Novel_lncRNA
TCONS_00026524	NC_037089.1	75844890	75844998	+	sense_overlapping	Novel_lncRNA
TCONS_00026524	NC_037089.1	75845150	75845165	+	sense_overlapping	Novel_lncRNA
TCONS_00026524	NC_037089.1	75852478	75852826	+	sense_overlapping	Novel_lncRNA
TCONS_00026525	NC_037089.1	75844890	75845074	+	sense_overlapping	Novel_lncRNA
TCONS_00026525	NC_037089.1	75852462	75852826	+	sense_overlapping	Novel_lncRNA
TCONS_00026526	NC_037089.1	75844890	75844998	+	sense_overlapping	Novel_lncRNA
TCONS_00026526	NC_037089.1	75852462	75852826	+	sense_overlapping	Novel_lncRNA
TCONS_00026527	NC_037089.1	75844897	75845074	+	sense_overlapping	Novel_lncRNA
TCONS_00026527	NC_037089.1	75845150	75845165	+	sense_overlapping	Novel_lncRNA
TCONS_00026527	NC_037089.1	75852478	75852826	+	sense_overlapping	Novel_lncRNA
TCONS_00026528	NC_037089.1	75844897	75845149	+	sense_overlapping	Novel_lncRNA
TCONS_00026528	NC_037089.1	75852537	75852826	+	sense_overlapping	Novel_lncRNA
TCONS_00026529	NC_037089.1	75844899	75845014	+	sense_overlapping	Novel_lncRNA
TCONS_00026529	NC_037089.1	75845091	75845229	+	sense_overlapping	Novel_lncRNA
TCONS_00026529	NC_037089.1	75852617	75852826	+	sense_overlapping	Novel_lncRNA
TCONS_00026530	NC_037089.1	75844917	75844998	+	sense_overlapping	Novel_lncRNA
TCONS_00026530	NC_037089.1	75845075	75845229	+	sense_overlapping	Novel_lncRNA
TCONS_00026530	NC_037089.1	75852617	75852826	+	sense_overlapping	Novel_lncRNA
TCONS_00026531	NC_037089.1	75844955	75845074	+	sense_overlapping	Novel_lncRNA
TCONS_00026531	NC_037089.1	75852386	75852401	+	sense_overlapping	Novel_lncRNA
TCONS_00026531	NC_037089.1	75852478	75852826	+	sense_overlapping	Novel_lncRNA
TCONS_00026539	NC_037089.1	75972944	75973064	+	sense_overlapping	Novel_lncRNA
TCONS_00026539	NC_037089.1	75973590	75973648	+	sense_overlapping	Novel_lncRNA
TCONS_00026539	NC_037089.1	75973725	75973789	+	sense_overlapping	Novel_lncRNA
TCONS_00026539	NC_037089.1	75974501	75975076	+	sense_overlapping	Novel_lncRNA
TCONS_00026599	NC_037089.1	76421306	76421501	+	lincRNA	Novel_lncRNA
TCONS_00026599	NC_037089.1	76421583	76421711	+	lincRNA	Novel_lncRNA
TCONS_00026704	NC_037089.1	77253128	77253318	+	sense_overlapping	Novel_lncRNA
TCONS_00026704	NC_037089.1	77264648	77264809	+	sense_overlapping	Novel_lncRNA
TCONS_00026822	NC_037089.1	78154991	78155237	+	lincRNA	Novel_lncRNA
TCONS_00026822	NC_037089.1	78155504	78155558	+	lincRNA	Novel_lncRNA
TCONS_00026845	NC_037089.1	78355812	78355904	+	sense_overlapping	Novel_lncRNA
TCONS_00026845	NC_037089.1	78361056	78361563	+	sense_overlapping	Novel_lncRNA
TCONS_00026908	NC_037089.1	78878256	78878319	+	antisense	Novel_lncRNA
TCONS_00026908	NC_037089.1	78882416	78882575	+	antisense	Novel_lncRNA
TCONS_00027131	NC_037089.1	80223986	80224002	+	sense_overlapping	Novel_lncRNA
TCONS_00027131	NC_037089.1	80299273	80301828	+	sense_overlapping	Novel_lncRNA
TCONS_00027175	NC_037089.1	80526471	80527129	+	lincRNA	Novel_lncRNA
TCONS_00027175	NC_037089.1	80527353	80527942	+	lincRNA	Novel_lncRNA
TCONS_00027349	NC_037089.1	81741023	81741489	+	antisense	Novel_lncRNA
TCONS_00027349	NC_037089.1	81741585	81742380	+	antisense	Novel_lncRNA
TCONS_00027360	NC_037089.1	81832181	81832230	+	sense_overlapping	Novel_lncRNA
TCONS_00027360	NC_037089.1	81877385	81877580	+	sense_overlapping	Novel_lncRNA
TCONS_00027367	NC_037089.1	81873170	81873255	+	antisense	Novel_lncRNA
TCONS_00027367	NC_037089.1	81876315	81876524	+	antisense	Novel_lncRNA
TCONS_00027425	NC_037089.1	82132923	82133030	+	lincRNA	Novel_lncRNA
TCONS_00027425	NC_037089.1	82133123	82133184	+	lincRNA	Novel_lncRNA
TCONS_00027425	NC_037089.1	82133276	82133606	+	lincRNA	Novel_lncRNA
TCONS_00027456	NC_037089.1	82196646	82196867	+	sense_overlapping	Novel_lncRNA
TCONS_00027456	NC_037089.1	82346669	82346714	+	sense_overlapping	Novel_lncRNA
TCONS_00027458	NC_037089.1	82231966	82232216	+	lincRNA	Novel_lncRNA
TCONS_00027458	NC_037089.1	82232483	82232661	+	lincRNA	Novel_lncRNA
TCONS_00027462	NC_037089.1	82289685	82290107	+	lincRNA	Novel_lncRNA
TCONS_00027462	NC_037089.1	82290199	82290312	+	lincRNA	Novel_lncRNA
TCONS_00027552	NC_037089.1	82828099	82828144	+	lincRNA	Novel_lncRNA
TCONS_00027552	NC_037089.1	82828381	82828776	+	lincRNA	Novel_lncRNA
TCONS_00027557	NC_037089.1	82868842	82869359	+	lincRNA	Novel_lncRNA
TCONS_00027557	NC_037089.1	82870614	82871949	+	lincRNA	Novel_lncRNA
TCONS_00027560	NC_037089.1	82868842	82869359	+	lincRNA	Novel_lncRNA
TCONS_00027560	NC_037089.1	82870239	82870410	+	lincRNA	Novel_lncRNA
TCONS_00027560	NC_037089.1	82870614	82870728	+	lincRNA	Novel_lncRNA
TCONS_00027560	NC_037089.1	82871395	82871482	+	lincRNA	Novel_lncRNA
TCONS_00027560	NC_037089.1	82873137	82873214	+	lincRNA	Novel_lncRNA
TCONS_00027560	NC_037089.1	82873338	82873479	+	lincRNA	Novel_lncRNA
TCONS_00027560	NC_037089.1	82873588	82873693	+	lincRNA	Novel_lncRNA
TCONS_00027560	NC_037089.1	82873805	82873874	+	lincRNA	Novel_lncRNA
TCONS_00027560	NC_037089.1	82873972	82874070	+	lincRNA	Novel_lncRNA
TCONS_00027560	NC_037089.1	82876068	82876139	+	lincRNA	Novel_lncRNA
TCONS_00027560	NC_037089.1	82876384	82876733	+	lincRNA	Novel_lncRNA
TCONS_00027561	NC_037089.1	82870191	82870728	+	lincRNA	Novel_lncRNA
TCONS_00027561	NC_037089.1	82871395	82871949	+	lincRNA	Novel_lncRNA
TCONS_00027564	NC_037089.1	82876187	82876238	+	lincRNA	Novel_lncRNA
TCONS_00027564	NC_037089.1	82876384	82876733	+	lincRNA	Novel_lncRNA
TCONS_00027640	NC_037089.1	83340872	83340935	+	lincRNA	Novel_lncRNA
TCONS_00027640	NC_037089.1	83347283	83347685	+	lincRNA	Novel_lncRNA
TCONS_00027713	NC_037089.1	83783594	83783824	+	antisense	Novel_lncRNA
TCONS_00027713	NC_037089.1	83783941	83784679	+	antisense	Novel_lncRNA
TCONS_00027714	NC_037089.1	83783594	83784137	+	antisense	Novel_lncRNA
TCONS_00027714	NC_037089.1	83784498	83784582	+	antisense	Novel_lncRNA
TCONS_00027714	NC_037089.1	83784983	83785447	+	antisense	Novel_lncRNA
TCONS_00027717	NC_037089.1	83783601	83784137	+	antisense	Novel_lncRNA
TCONS_00027717	NC_037089.1	83784498	83784582	+	antisense	Novel_lncRNA
TCONS_00027717	NC_037089.1	83784983	83785082	+	antisense	Novel_lncRNA
TCONS_00027717	NC_037089.1	83785634	83786056	+	antisense	Novel_lncRNA
TCONS_00027718	NC_037089.1	83783630	83784137	+	antisense	Novel_lncRNA
TCONS_00027718	NC_037089.1	83784498	83784582	+	antisense	Novel_lncRNA
TCONS_00027718	NC_037089.1	83784983	83785082	+	antisense	Novel_lncRNA
TCONS_00027718	NC_037089.1	83787699	83787808	+	antisense	Novel_lncRNA
TCONS_00027718	NC_037089.1	83796216	83796316	+	antisense	Novel_lncRNA
TCONS_00027718	NC_037089.1	83796473	83796526	+	antisense	Novel_lncRNA
TCONS_00027718	NC_037089.1	83803234	83804053	+	antisense	Novel_lncRNA
TCONS_00027719	NC_037089.1	83785602	83785777	+	antisense	Novel_lncRNA
TCONS_00027719	NC_037089.1	83804062	83804281	+	antisense	Novel_lncRNA
TCONS_00027722	NC_037089.1	83786174	83786365	+	antisense	Novel_lncRNA
TCONS_00027722	NC_037089.1	83804651	83804833	+	antisense	Novel_lncRNA
TCONS_00027722	NC_037089.1	83809095	83809398	+	antisense	Novel_lncRNA
TCONS_00027723	NC_037089.1	83787374	83787808	+	antisense	Novel_lncRNA
TCONS_00027723	NC_037089.1	83796216	83796316	+	antisense	Novel_lncRNA
TCONS_00027723	NC_037089.1	83796473	83796526	+	antisense	Novel_lncRNA
TCONS_00027723	NC_037089.1	83803234	83803333	+	antisense	Novel_lncRNA
TCONS_00027723	NC_037089.1	83803922	83804053	+	antisense	Novel_lncRNA
TCONS_00027790	NC_037089.1	84299344	84299478	+	lincRNA	Novel_lncRNA
TCONS_00027790	NC_037089.1	84299571	84299639	+	lincRNA	Novel_lncRNA
TCONS_00027790	NC_037089.1	84300295	84300375	+	lincRNA	Novel_lncRNA
TCONS_00027838	NC_037089.1	84722839	84723253	+	antisense	Novel_lncRNA
TCONS_00027838	NC_037089.1	84749155	84749232	+	antisense	Novel_lncRNA
TCONS_00027841	NC_037089.1	84746474	84746575	+	lincRNA	Novel_lncRNA
TCONS_00027841	NC_037089.1	84746732	84746844	+	lincRNA	Novel_lncRNA
TCONS_00027857	NC_037089.1	84798257	84798974	+	lincRNA	Novel_lncRNA
TCONS_00027857	NC_037089.1	84799387	84799463	+	lincRNA	Novel_lncRNA
TCONS_00027857	NC_037089.1	84800768	84801122	+	lincRNA	Novel_lncRNA
TCONS_00027872	NC_037089.1	84914957	84915119	+	sense_overlapping	Novel_lncRNA
TCONS_00027872	NC_037089.1	85013383	85013617	+	sense_overlapping	Novel_lncRNA
TCONS_00027874	NC_037089.1	84921022	84921125	+	lincRNA	Novel_lncRNA
TCONS_00027874	NC_037089.1	84925803	84926005	+	lincRNA	Novel_lncRNA
TCONS_00027916	NC_037089.1	85160108	85160224	+	lincRNA	Novel_lncRNA
TCONS_00027916	NC_037089.1	85160898	85160998	+	lincRNA	Novel_lncRNA
TCONS_00028003	NC_037089.1	85733007	85733383	+	lincRNA	Novel_lncRNA
TCONS_00028003	NC_037089.1	85733599	85736873	+	lincRNA	Novel_lncRNA
TCONS_00028005	NC_037089.1	85733049	85733388	+	lincRNA	Novel_lncRNA
TCONS_00028005	NC_037089.1	85733599	85736873	+	lincRNA	Novel_lncRNA
TCONS_00028006	NC_037089.1	85733049	85733388	+	lincRNA	Novel_lncRNA
TCONS_00028006	NC_037089.1	85735254	85736873	+	lincRNA	Novel_lncRNA
TCONS_00028063	NC_037089.1	86071077	86071450	+	sense_overlapping	Novel_lncRNA
TCONS_00028063	NC_037089.1	86071698	86072302	+	sense_overlapping	Novel_lncRNA
TCONS_00028204	NC_037089.1	86603197	86603524	+	lincRNA	Novel_lncRNA
TCONS_00028204	NC_037089.1	86608197	86611744	+	lincRNA	Novel_lncRNA
TCONS_00028206	NC_037089.1	86603208	86603291	+	lincRNA	Novel_lncRNA
TCONS_00028206	NC_037089.1	86607964	86611744	+	lincRNA	Novel_lncRNA
TCONS_00028207	NC_037089.1	86603298	86603524	+	lincRNA	Novel_lncRNA
TCONS_00028207	NC_037089.1	86608197	86609158	+	lincRNA	Novel_lncRNA
TCONS_00028207	NC_037089.1	86609886	86611744	+	lincRNA	Novel_lncRNA
TCONS_00028328	NC_037089.1	87014654	87014805	+	sense_overlapping	Novel_lncRNA
TCONS_00028328	NC_037089.1	87014915	87014994	+	sense_overlapping	Novel_lncRNA
TCONS_00028328	NC_037089.1	87087035	87087124	+	sense_overlapping	Novel_lncRNA
TCONS_00028338	NC_037089.1	87062297	87062605	+	sense_overlapping	Novel_lncRNA
TCONS_00028338	NC_037089.1	87065722	87065740	+	sense_overlapping	Novel_lncRNA
TCONS_00028403	NC_037089.1	87367214	87367271	+	sense_overlapping	Novel_lncRNA
TCONS_00028403	NC_037089.1	87424790	87424934	+	sense_overlapping	Novel_lncRNA
TCONS_00028435	NC_037089.1	87501935	87501965	+	lincRNA	Novel_lncRNA
TCONS_00028435	NC_037089.1	87502065	87502250	+	lincRNA	Novel_lncRNA
TCONS_00028487	NC_037089.1	87738565	87738635	+	sense_overlapping	Novel_lncRNA
TCONS_00028487	NC_037089.1	87754430	87755462	+	sense_overlapping	Novel_lncRNA
TCONS_00028823	NC_037089.1	682130	682376	-	antisense	Novel_lncRNA
TCONS_00028823	NC_037089.1	682541	682572	-	antisense	Novel_lncRNA
TCONS_00028823	NC_037089.1	685551	685675	-	antisense	Novel_lncRNA
TCONS_00028823	NC_037089.1	685796	685901	-	antisense	Novel_lncRNA
TCONS_00028823	NC_037089.1	686063	686281	-	antisense	Novel_lncRNA
TCONS_00028824	NC_037089.1	685341	685675	-	antisense	Novel_lncRNA
TCONS_00028824	NC_037089.1	685796	685901	-	antisense	Novel_lncRNA
TCONS_00028824	NC_037089.1	686063	686270	-	antisense	Novel_lncRNA
TCONS_00028964	NC_037089.1	1381410	1381496	-	sense_overlapping	Novel_lncRNA
TCONS_00028964	NC_037089.1	1383376	1383930	-	sense_overlapping	Novel_lncRNA
TCONS_00028992	NC_037089.1	1619881	1620049	-	lincRNA	Novel_lncRNA
TCONS_00028992	NC_037089.1	1620075	1620233	-	lincRNA	Novel_lncRNA
TCONS_00028994	NC_037089.1	1627446	1627510	-	lincRNA	Novel_lncRNA
TCONS_00028994	NC_037089.1	1627598	1628042	-	lincRNA	Novel_lncRNA
TCONS_00029006	NC_037089.1	1677536	1678228	-	lincRNA	Novel_lncRNA
TCONS_00029006	NC_037089.1	1678402	1678483	-	lincRNA	Novel_lncRNA
TCONS_00029041	NC_037089.1	1854463	1855162	-	lincRNA	Novel_lncRNA
TCONS_00029041	NC_037089.1	1855259	1855326	-	lincRNA	Novel_lncRNA
TCONS_00029323	NC_037089.1	3308897	3309252	-	sense_overlapping	Novel_lncRNA
TCONS_00029323	NC_037089.1	3358985	3359035	-	sense_overlapping	Novel_lncRNA
TCONS_00029448	NC_037089.1	4121963	4123970	-	lincRNA	Novel_lncRNA
TCONS_00029448	NC_037089.1	4124067	4124119	-	lincRNA	Novel_lncRNA
TCONS_00029448	NC_037089.1	4124967	4126366	-	lincRNA	Novel_lncRNA
TCONS_00029448	NC_037089.1	4126791	4126876	-	lincRNA	Novel_lncRNA
TCONS_00029448	NC_037089.1	4126996	4127363	-	lincRNA	Novel_lncRNA
TCONS_00029476	NC_037089.1	4221578	4221871	-	sense_overlapping	Novel_lncRNA
TCONS_00029476	NC_037089.1	4221966	4222127	-	sense_overlapping	Novel_lncRNA
TCONS_00029476	NC_037089.1	4223152	4223548	-	sense_overlapping	Novel_lncRNA
TCONS_00029482	NC_037089.1	4277443	4278065	-	antisense	Novel_lncRNA
TCONS_00029482	NC_037089.1	4280180	4280322	-	antisense	Novel_lncRNA
TCONS_00029675	NC_037089.1	5423816	5424213	-	antisense	Novel_lncRNA
TCONS_00029675	NC_037089.1	5424307	5424625	-	antisense	Novel_lncRNA
TCONS_00029731	NC_037089.1	5590829	5591390	-	lincRNA	Novel_lncRNA
TCONS_00029731	NC_037089.1	5591890	5592024	-	lincRNA	Novel_lncRNA
TCONS_00030034	NC_037089.1	6809940	6810442	-	sense_overlapping	Novel_lncRNA
TCONS_00030034	NC_037089.1	6813981	6814002	-	sense_overlapping	Novel_lncRNA
TCONS_00030217	NC_037089.1	8118563	8118811	-	lincRNA	Novel_lncRNA
TCONS_00030217	NC_037089.1	8118905	8118967	-	lincRNA	Novel_lncRNA
[truncated: 6,241 more rows]

## Sheet: annotated_lncRNA
LncRNA Id	Chromosome	Start	End	Strand	Type	Status
XR_002922291.1	NC_037092.1	82089390	82089511	-	sense_overlapping	annotated_lncRNA
XR_002922291.1	NC_037092.1	82086522	82086559	-	sense_overlapping	annotated_lncRNA
XR_002922298.1	NC_037088.1	62779608	62779790	+	sense_overlapping	annotated_lncRNA
XR_002922298.1	NC_037088.1	62779307	62779359	+	sense_overlapping	annotated_lncRNA
XR_002922298.1	NC_037088.1	62779061	62779123	+	sense_overlapping	annotated_lncRNA
XR_002922298.1	NC_037088.1	62778850	62778977	+	sense_overlapping	annotated_lncRNA
XR_002922298.1	NC_037088.1	62778144	62778199	+	sense_overlapping	annotated_lncRNA
XR_002922298.1	NC_037088.1	62777763	62777799	+	sense_overlapping	annotated_lncRNA
XR_002922298.1	NC_037088.1	62774781	62776194	+	sense_overlapping	annotated_lncRNA
XR_002922298.1	NC_037088.1	62773858	62773903	+	sense_overlapping	annotated_lncRNA
XR_002922299.1	NC_037092.1	30669282	30669780	+	antisense	annotated_lncRNA
XR_002922299.1	NC_037092.1	30669026	30669204	+	antisense	annotated_lncRNA
XR_002922299.1	NC_037092.1	30668876	30668934	+	antisense	annotated_lncRNA
XR_002922299.1	NC_037092.1	30668548	30668654	+	antisense	annotated_lncRNA
XR_002922299.1	NC_037092.1	30668371	30668410	+	antisense	annotated_lncRNA
XR_002922299.1	NC_037092.1	30668213	30668295	+	antisense	annotated_lncRNA
XR_002922300.1	NC_037092.1	30588548	30588603	+	lincRNA	annotated_lncRNA
XR_002922300.1	NC_037092.1	30588289	30588472	+	lincRNA	annotated_lncRNA
XR_002922300.1	NC_037092.1	30587630	30587909	+	lincRNA	annotated_lncRNA
XR_002922301.1	NC_037092.1	30602599	30602757	+	antisense	annotated_lncRNA
XR_002922301.1	NC_037092.1	30602363	30602430	+	antisense	annotated_lncRNA
XR_002922301.1	NC_037092.1	30602107	30602149	+	antisense	annotated_lncRNA
XR_002922301.1	NC_037092.1	30601831	30601959	+	antisense	annotated_lncRNA
XR_002922301.1	NC_037092.1	30601326	30601363	+	antisense	annotated_lncRNA
XR_002922302.1	NC_037092.1	30602599	30602757	+	antisense	annotated_lncRNA
XR_002922302.1	NC_037092.1	30602363	30602430	+	antisense	annotated_lncRNA
XR_002922302.1	NC_037092.1	30602107	30602149	+	antisense	annotated_lncRNA
XR_002922302.1	NC_037092.1	30601831	30601959	+	antisense	annotated_lncRNA
XR_002922302.1	NC_037092.1	30601029	30601090	+	antisense	annotated_lncRNA
XR_002922303.1	NC_037088.1	62779608	62779775	+	sense_overlapping	annotated_lncRNA
XR_002922303.1	NC_037088.1	62779307	62779359	+	sense_overlapping	annotated_lncRNA
XR_002922303.1	NC_037088.1	62779061	62779123	+	sense_overlapping	annotated_lncRNA
XR_002922303.1	NC_037088.1	62778850	62778977	+	sense_overlapping	annotated_lncRNA
XR_002922303.1	NC_037088.1	62778144	62778199	+	sense_overlapping	annotated_lncRNA
XR_002922303.1	NC_037088.1	62777763	62777799	+	sense_overlapping	annotated_lncRNA
XR_002922303.1	NC_037088.1	62776009	62776194	+	sense_overlapping	annotated_lncRNA
XR_002922303.1	NC_037088.1	62773886	62773901	+	sense_overlapping	annotated_lncRNA
XR_002922304.1	NC_037092.1	28857961	28858701	-	sense_overlapping	annotated_lncRNA
XR_002922304.1	NC_037092.1	28855596	28857884	-	sense_overlapping	annotated_lncRNA
XR_002922305.1	NC_037092.1	28857961	28858701	-	sense_overlapping	annotated_lncRNA
XR_002922305.1	NC_037092.1	28857797	28857884	-	sense_overlapping	annotated_lncRNA
XR_002922305.1	NC_037092.1	28855596	28856750	-	sense_overlapping	annotated_lncRNA
XR_002922306.1	NC_037092.1	28858464	28858701	-	sense_overlapping	annotated_lncRNA
XR_002922306.1	NC_037092.1	28857961	28858363	-	sense_overlapping	annotated_lncRNA
XR_002922306.1	NC_037092.1	28855596	28857884	-	sense_overlapping	annotated_lncRNA
XR_002922307.1	NC_037092.1	28857961	28858701	-	sense_overlapping	annotated_lncRNA
XR_002922307.1	NC_037092.1	28856672	28857884	-	sense_overlapping	annotated_lncRNA
XR_002922307.1	NC_037092.1	28855596	28855863	-	sense_overlapping	annotated_lncRNA
XR_002922308.1	NC_037092.1	28857961	28858701	-	sense_overlapping	annotated_lncRNA
XR_002922308.1	NC_037092.1	28857797	28857884	-	sense_overlapping	annotated_lncRNA
XR_002922308.1	NC_037092.1	28856672	28856750	-	sense_overlapping	annotated_lncRNA
XR_002922308.1	NC_037092.1	28855596	28855863	-	sense_overlapping	annotated_lncRNA
XR_002922309.1	NC_037092.1	28858464	28858701	-	sense_overlapping	annotated_lncRNA
XR_002922309.1	NC_037092.1	28857961	28858347	-	sense_overlapping	annotated_lncRNA
XR_002922309.1	NC_037092.1	28855596	28857884	-	sense_overlapping	annotated_lncRNA
XR_002922310.1	NC_037092.1	28857961	28858701	-	sense_overlapping	annotated_lncRNA
XR_002922310.1	NC_037092.1	28857797	28857884	-	sense_overlapping	annotated_lncRNA
XR_002922310.1	NC_037092.1	28855596	28855863	-	sense_overlapping	annotated_lncRNA
XR_002922311.1	NC_037092.1	28858464	28858701	-	sense_overlapping	annotated_lncRNA
XR_002922311.1	NC_037092.1	28857961	28858298	-	sense_overlapping	annotated_lncRNA
XR_002922311.1	NC_037092.1	28855596	28857884	-	sense_overlapping	annotated_lncRNA
XR_002922332.1	NC_037092.1	17584489	17584626	-	sense_overlapping	annotated_lncRNA
XR_002922332.1	NC_037092.1	17584222	17584299	-	sense_overlapping	annotated_lncRNA
XR_002922332.1	NC_037092.1	17583947	17584123	-	sense_overlapping	annotated_lncRNA
XR_002922333.1	NC_037088.1	36376512	36376987	-	antisense	annotated_lncRNA
XR_002922333.1	NC_037088.1	36376094	36376174	-	antisense	annotated_lncRNA
XR_002922333.1	NC_037088.1	36375731	36375796	-	antisense	annotated_lncRNA
XR_002922333.1	NC_037088.1	36375530	36375590	-	antisense	annotated_lncRNA
XR_002922338.1	NC_037092.1	53365056	53365129	-	antisense	annotated_lncRNA
XR_002922338.1	NC_037092.1	53364835	53364941	-	antisense	annotated_lncRNA
XR_002922338.1	NC_037092.1	53363593	53363617	-	antisense	annotated_lncRNA
XR_002922339.1	NC_037092.1	30096719	30096784	-	sense_overlapping	annotated_lncRNA
XR_002922339.1	NC_037092.1	30096504	30096569	-	sense_overlapping	annotated_lncRNA
XR_002922339.1	NC_037092.1	30096352	30096376	-	sense_overlapping	annotated_lncRNA
XR_002922340.1	NC_037092.1	73325391	73325457	-	lincRNA	annotated_lncRNA
XR_002922340.1	NC_037092.1	73325205	73325303	-	lincRNA	annotated_lncRNA
XR_002922340.1	NC_037092.1	73324914	73325085	-	lincRNA	annotated_lncRNA
XR_002922341.1	NC_037092.1	73325554	73325661	-	lincRNA	annotated_lncRNA
XR_002922341.1	NC_037092.1	73325205	73325303	-	lincRNA	annotated_lncRNA
XR_002922341.1	NC_037092.1	73324914	73325085	-	lincRNA	annotated_lncRNA
XR_002922348.1	NC_037092.1	56534812	56535003	-	antisense	annotated_lncRNA
XR_002922348.1	NC_037092.1	56534648	56534713	-	antisense	annotated_lncRNA
XR_002922348.1	NC_037092.1	56534505	56534567	-	antisense	annotated_lncRNA
XR_002922349.1	NC_037092.1	56622718	56623029	-	sense_overlapping	annotated_lncRNA
XR_002922349.1	NC_037092.1	56622520	56622636	-	sense_overlapping	annotated_lncRNA
XR_002922349.1	NC_037092.1	56620186	56621116	-	sense_overlapping	annotated_lncRNA
XR_002922350.1	NC_037092.1	56626912	56626924	+	antisense	annotated_lncRNA
XR_002922350.1	NC_037092.1	56626223	56626303	+	antisense	annotated_lncRNA
XR_002922350.1	NC_037092.1	56625391	56625540	+	antisense	annotated_lncRNA
XR_002922351.1	NC_037092.1	59833598	59833643	+	antisense	annotated_lncRNA
XR_002922351.1	NC_037092.1	59833457	59833498	+	antisense	annotated_lncRNA
XR_002922351.1	NC_037092.1	59832575	59832712	+	antisense	annotated_lncRNA
XR_002922352.1	NC_037092.1	1368166	1368283	-	sense_overlapping	annotated_lncRNA
XR_002922352.1	NC_037092.1	1367913	1368033	-	sense_overlapping	annotated_lncRNA
XR_002922353.1	NC_037092.1	38973523	38973869	+	sense_overlapping	annotated_lncRNA
XR_002922353.1	NC_037092.1	38972914	38973139	+	sense_overlapping	annotated_lncRNA
XR_002922353.1	NC_037092.1	38972585	38972702	+	sense_overlapping	annotated_lncRNA
XR_002922353.1	NC_037092.1	38972331	38972499	+	sense_overlapping	annotated_lncRNA
XR_002922353.1	NC_037092.1	38972166	38972244	+	sense_overlapping	annotated_lncRNA
XR_002922353.1	NC_037092.1	38971476	38971543	+	sense_overlapping	annotated_lncRNA
XR_002922353.1	NC_037092.1	38970759	38970813	+	sense_overlapping	annotated_lncRNA
XR_002922353.1	NC_037092.1	38969930	38970355	+	sense_overlapping	annotated_lncRNA
XR_002922354.1	NC_037092.1	38973523	38973869	+	sense_overlapping	annotated_lncRNA
XR_002922354.1	NC_037092.1	38972878	38973139	+	sense_overlapping	annotated_lncRNA
XR_002922354.1	NC_037092.1	38972585	38972702	+	sense_overlapping	annotated_lncRNA
XR_002922354.1	NC_037092.1	38972331	38972499	+	sense_overlapping	annotated_lncRNA
XR_002922354.1	NC_037092.1	38972166	38972244	+	sense_overlapping	annotated_lncRNA
XR_002922354.1	NC_037092.1	38971476	38971543	+	sense_overlapping	annotated_lncRNA
XR_002922354.1	NC_037092.1	38970759	38970813	+	sense_overlapping	annotated_lncRNA
XR_002922354.1	NC_037092.1	38969928	38970355	+	sense_overlapping	annotated_lncRNA
XR_002922355.1	NC_037092.1	38973523	38973869	+	sense_overlapping	annotated_lncRNA
XR_002922355.1	NC_037092.1	38972878	38973139	+	sense_overlapping	annotated_lncRNA
XR_002922355.1	NC_037092.1	38972608	38972702	+	sense_overlapping	annotated_lncRNA
XR_002922355.1	NC_037092.1	38972331	38972499	+	sense_overlapping	annotated_lncRNA
XR_002922355.1	NC_037092.1	38972166	38972244	+	sense_overlapping	annotated_lncRNA
XR_002922355.1	NC_037092.1	38971476	38971543	+	sense_overlapping	annotated_lncRNA
XR_002922355.1	NC_037092.1	38970759	38970813	+	sense_overlapping	annotated_lncRNA
XR_002922355.1	NC_037092.1	38969928	38970355	+	sense_overlapping	annotated_lncRNA
XR_002922356.1	NC_037092.1	38973523	38973869	+	sense_overlapping	annotated_lncRNA
XR_002922356.1	NC_037092.1	38972914	38973139	+	sense_overlapping	annotated_lncRNA
XR_002922356.1	NC_037092.1	38972608	38972702	+	sense_overlapping	annotated_lncRNA
XR_002922356.1	NC_037092.1	38972331	38972499	+	sense_overlapping	annotated_lncRNA
XR_002922356.1	NC_037092.1	38972166	38972244	+	sense_overlapping	annotated_lncRNA
XR_002922356.1	NC_037092.1	38971476	38971543	+	sense_overlapping	annotated_lncRNA
XR_002922356.1	NC_037092.1	38970759	38970813	+	sense_overlapping	annotated_lncRNA
XR_002922356.1	NC_037092.1	38969929	38970355	+	sense_overlapping	annotated_lncRNA
XR_002922357.1	NC_037092.1	38973523	38973869	+	sense_overlapping	annotated_lncRNA
XR_002922357.1	NC_037092.1	38972914	38973139	+	sense_overlapping	annotated_lncRNA
XR_002922357.1	NC_037092.1	38972585	38972702	+	sense_overlapping	annotated_lncRNA
XR_002922357.1	NC_037092.1	38972331	38972448	+	sense_overlapping	annotated_lncRNA
XR_002922357.1	NC_037092.1	38972166	38972244	+	sense_overlapping	annotated_lncRNA
XR_002922357.1	NC_037092.1	38971476	38971543	+	sense_overlapping	annotated_lncRNA
XR_002922357.1	NC_037092.1	38970759	38970813	+	sense_overlapping	annotated_lncRNA
XR_002922357.1	NC_037092.1	38969930	38970355	+	sense_overlapping	annotated_lncRNA
XR_002922358.1	NC_037092.1	38973523	38973869	+	sense_overlapping	annotated_lncRNA
XR_002922358.1	NC_037092.1	38972878	38973139	+	sense_overlapping	annotated_lncRNA
XR_002922358.1	NC_037092.1	38972585	38972702	+	sense_overlapping	annotated_lncRNA
XR_002922358.1	NC_037092.1	38972331	38972448	+	sense_overlapping	annotated_lncRNA
XR_002922358.1	NC_037092.1	38972166	38972244	+	sense_overlapping	annotated_lncRNA
XR_002922358.1	NC_037092.1	38971476	38971543	+	sense_overlapping	annotated_lncRNA
XR_002922358.1	NC_037092.1	38970759	38970813	+	sense_overlapping	annotated_lncRNA
XR_002922358.1	NC_037092.1	38969929	38970355	+	sense_overlapping	annotated_lncRNA
XR_002922359.1	NC_037092.1	38973523	38973869	+	sense_overlapping	annotated_lncRNA
XR_002922359.1	NC_037092.1	38972878	38973139	+	sense_overlapping	annotated_lncRNA
XR_002922359.1	NC_037092.1	38972608	38972702	+	sense_overlapping	annotated_lncRNA
XR_002922359.1	NC_037092.1	38972331	38972448	+	sense_overlapping	annotated_lncRNA
XR_002922359.1	NC_037092.1	38972166	38972244	+	sense_overlapping	annotated_lncRNA
XR_002922359.1	NC_037092.1	38971476	38971543	+	sense_overlapping	annotated_lncRNA
XR_002922359.1	NC_037092.1	38970759	38970813	+	sense_overlapping	annotated_lncRNA
XR_002922359.1	NC_037092.1	38969929	38970355	+	sense_overlapping	annotated_lncRNA
XR_002922360.1	NC_037092.1	29889303	29889469	+	sense_overlapping	annotated_lncRNA
XR_002922360.1	NC_037092.1	29889110	29889236	+	sense_overlapping	annotated_lncRNA
XR_002922360.1	NC_037092.1	29868975	29869573	+	sense_overlapping	annotated_lncRNA
XR_002922361.1	NC_037092.1	29863840	29864029	-	antisense	annotated_lncRNA
XR_002922361.1	NC_037092.1	29860971	29861985	-	antisense	annotated_lncRNA
XR_002922362.1	NC_037092.1	29866144	29866201	+	antisense	annotated_lncRNA
XR_002922362.1	NC_037092.1	29865959	29866036	+	antisense	annotated_lncRNA
XR_002922362.1	NC_037092.1	29865659	29865823	+	antisense	annotated_lncRNA
XR_002922363.1	NC_037092.1	29867648	29868023	+	antisense	annotated_lncRNA
XR_002922363.1	NC_037092.1	29867370	29867529	+	antisense	annotated_lncRNA
XR_002922364.1	NC_037092.1	9501977	9502113	-	antisense	annotated_lncRNA
XR_002922364.1	NC_037092.1	9501810	9501888	-	antisense	annotated_lncRNA
XR_002922364.1	NC_037092.1	9501555	9501695	-	antisense	annotated_lncRNA
XR_002922365.1	NC_037092.1	84866746	84867046	+	antisense	annotated_lncRNA
XR_002922365.1	NC_037092.1	84866478	84866574	+	antisense	annotated_lncRNA
XR_002922365.1	NC_037092.1	84864662	84864808	+	antisense	annotated_lncRNA
XR_002922365.1	NC_037092.1	84864453	84864569	+	antisense	annotated_lncRNA
XR_002922365.1	NC_037092.1	84863906	84864130	+	antisense	annotated_lncRNA
XR_002922365.1	NC_037092.1	84862111	84863783	+	antisense	annotated_lncRNA
XR_002922365.1	NC_037092.1	84860671	84861088	+	antisense	annotated_lncRNA
XR_002922366.1	NC_037092.1	84866746	84867046	+	antisense	annotated_lncRNA
XR_002922366.1	NC_037092.1	84866478	84866574	+	antisense	annotated_lncRNA
XR_002922366.1	NC_037092.1	84864662	84864808	+	antisense	annotated_lncRNA
XR_002922366.1	NC_037092.1	84864453	84864569	+	antisense	annotated_lncRNA
XR_002922366.1	NC_037092.1	84863906	84864130	+	antisense	annotated_lncRNA
XR_002922366.1	NC_037092.1	84862111	84863783	+	antisense	annotated_lncRNA
XR_002922366.1	NC_037092.1	84861013	84861088	+	antisense	annotated_lncRNA
XR_002922366.1	NC_037092.1	84859759	84860348	+	antisense	annotated_lncRNA
XR_002922367.1	NC_037092.1	84866746	84867046	+	antisense	annotated_lncRNA
XR_002922367.1	NC_037092.1	84866478	84866574	+	antisense	annotated_lncRNA
XR_002922367.1	NC_037092.1	84864662	84864808	+	antisense	annotated_lncRNA
XR_002922367.1	NC_037092.1	84864453	84864569	+	antisense	annotated_lncRNA
XR_002922367.1	NC_037092.1	84863906	84864130	+	antisense	annotated_lncRNA
XR_002922367.1	NC_037092.1	84863670	84863783	+	antisense	annotated_lncRNA
XR_002922367.1	NC_037092.1	84862111	84862978	+	antisense	annotated_lncRNA
XR_002922367.1	NC_037092.1	84860671	84861088	+	antisense	annotated_lncRNA
XR_002922368.1	NC_037092.1	84866746	84867046	+	antisense	annotated_lncRNA
XR_002922368.1	NC_037092.1	84866478	84866574	+	antisense	annotated_lncRNA
XR_002922368.1	NC_037092.1	84864662	84864808	+	antisense	annotated_lncRNA
XR_002922368.1	NC_037092.1	84864453	84864569	+	antisense	annotated_lncRNA
XR_002922368.1	NC_037092.1	84863906	84864130	+	antisense	annotated_lncRNA
XR_002922368.1	NC_037092.1	84863670	84863783	+	antisense	annotated_lncRNA
XR_002922368.1	NC_037092.1	84862111	84862916	+	antisense	annotated_lncRNA
XR_002922368.1	NC_037092.1	84860671	84861088	+	antisense	annotated_lncRNA
XR_002922369.1	NC_037092.1	84866746	84867046	+	antisense	annotated_lncRNA
XR_002922369.1	NC_037092.1	84866478	84866574	+	antisense	annotated_lncRNA
XR_002922369.1	NC_037092.1	84864662	84864808	+	antisense	annotated_lncRNA
XR_002922369.1	NC_037092.1	84864403	84864569	+	antisense	annotated_lncRNA
XR_002922369.1	NC_037092.1	84863906	84864130	+	antisense	annotated_lncRNA
XR_002922369.1	NC_037092.1	84862111	84863783	+	antisense	annotated_lncRNA
XR_002922369.1	NC_037092.1	84860671	84861088	+	antisense	annotated_lncRNA
XR_002922370.1	NC_037092.1	84874628	84874647	+	sense_overlapping	annotated_lncRNA
XR_002922370.1	NC_037092.1	84874474	84874537	+	sense_overlapping	annotated_lncRNA
XR_002922370.1	NC_037092.1	84873737	84874186	+	sense_overlapping	annotated_lncRNA
XR_002922371.1	NC_037092.1	61318744	61318839	-	sense_overlapping	annotated_lncRNA
XR_002922371.1	NC_037092.1	61317391	61317473	-	sense_overlapping	annotated_lncRNA
XR_002922371.1	NC_037092.1	61316382	61316610	-	sense_overlapping	annotated_lncRNA
XR_002922372.1	NC_037092.1	8850112	8850155	+	sense_overlapping	annotated_lncRNA
XR_002922372.1	NC_037092.1	8849948	8850006	+	sense_overlapping	annotated_lncRNA
XR_002922372.1	NC_037092.1	8849739	8849825	+	sense_overlapping	annotated_lncRNA
XR_002922373.1	NC_037092.1	33244032	33244099	-	antisense	annotated_lncRNA
XR_002922373.1	NC_037092.1	33243839	33243912	-	antisense	annotated_lncRNA
XR_002922373.1	NC_037092.1	33243505	33243618	-	antisense	annotated_lncRNA
XR_002922374.1	NC_037092.1	36897276	36897370	+	lincRNA	annotated_lncRNA
XR_002922374.1	NC_037092.1	36897156	36897182	+	lincRNA	annotated_lncRNA
XR_002922374.1	NC_037092.1	36897002	36897054	+	lincRNA	annotated_lncRNA
XR_002922392.1	NC_037092.1	11679434	11679503	+	antisense	annotated_lncRNA
XR_002922392.1	NC_037092.1	11675036	11675166	+	antisense	annotated_lncRNA
XR_002922392.1	NC_037092.1	11674838	11674901	+	antisense	annotated_lncRNA
XR_002922392.1	NC_037092.1	11674344	11674683	+	antisense	annotated_lncRNA
XR_002922393.1	NC_037092.1	11711617	11711971	+	antisense	annotated_lncRNA
XR_002922393.1	NC_037092.1	11710763	11711288	+	antisense	annotated_lncRNA
XR_002922394.1	NC_037092.1	11688930	11689001	-	sense_overlapping	annotated_lncRNA
XR_002922394.1	NC_037092.1	11688384	11688464	-	sense_overlapping	annotated_lncRNA
XR_002922394.1	NC_037092.1	11687987	11688249	-	sense_overlapping	annotated_lncRNA
XR_002922395.1	NC_037092.1	57686207	57686309	-	sense_overlapping	annotated_lncRNA
XR_002922395.1	NC_037092.1	57685828	57685904	-	sense_overlapping	annotated_lncRNA
XR_002922395.1	NC_037092.1	57685021	57685095	-	sense_overlapping	annotated_lncRNA
XR_002922395.1	NC_037092.1	57684395	57684516	-	sense_overlapping	annotated_lncRNA
XR_002922395.1	NC_037092.1	57684136	57684234	-	sense_overlapping	annotated_lncRNA
XR_002922395.1	NC_037092.1	57683198	57683269	-	sense_overlapping	annotated_lncRNA
XR_002922395.1	NC_037092.1	57682910	57683027	-	sense_overlapping	annotated_lncRNA
XR_002922395.1	NC_037092.1	57682406	57682565	-	sense_overlapping	annotated_lncRNA
XR_002922395.1	NC_037092.1	57682177	57682255	-	sense_overlapping	annotated_lncRNA
XR_002922395.1	NC_037092.1	57681707	57682071	-	sense_overlapping	annotated_lncRNA
XR_002922395.1	NC_037092.1	57681270	57681466	-	sense_overlapping	annotated_lncRNA
XR_002922396.1	NC_037092.1	57686207	57686309	-	sense_overlapping	annotated_lncRNA
XR_002922396.1	NC_037092.1	57685828	57685904	-	sense_overlapping	annotated_lncRNA
XR_002922396.1	NC_037092.1	57685021	57685095	-	sense_overlapping	annotated_lncRNA
XR_002922396.1	NC_037092.1	57684395	57684516	-	sense_overlapping	annotated_lncRNA
XR_002922396.1	NC_037092.1	57683198	57683269	-	sense_overlapping	annotated_lncRNA
XR_002922396.1	NC_037092.1	57682910	57683027	-	sense_overlapping	annotated_lncRNA
XR_002922396.1	NC_037092.1	57682406	57682565	-	sense_overlapping	annotated_lncRNA
XR_002922396.1	NC_037092.1	57682177	57682255	-	sense_overlapping	annotated_lncRNA
XR_002922396.1	NC_037092.1	57681707	57682071	-	sense_overlapping	annotated_lncRNA
XR_002922396.1	NC_037092.1	57681279	57681466	-	sense_overlapping	annotated_lncRNA
XR_002922397.1	NC_037092.1	57686207	57686309	-	sense_overlapping	annotated_lncRNA
XR_002922397.1	NC_037092.1	57685828	57685904	-	sense_overlapping	annotated_lncRNA
XR_002922397.1	NC_037092.1	57685021	57685095	-	sense_overlapping	annotated_lncRNA
XR_002922397.1	NC_037092.1	57684395	57684516	-	sense_overlapping	annotated_lncRNA
XR_002922397.1	NC_037092.1	57684136	57684225	-	sense_overlapping	annotated_lncRNA
XR_002922397.1	NC_037092.1	57683198	57683269	-	sense_overlapping	annotated_lncRNA
XR_002922397.1	NC_037092.1	57682910	57683027	-	sense_overlapping	annotated_lncRNA
XR_002922397.1	NC_037092.1	57682406	57682565	-	sense_overlapping	annotated_lncRNA
XR_002922397.1	NC_037092.1	57682177	57682255	-	sense_overlapping	annotated_lncRNA
XR_002922397.1	NC_037092.1	57681707	57682071	-	sense_overlapping	annotated_lncRNA
XR_002922397.1	NC_037092.1	57681270	57681466	-	sense_overlapping	annotated_lncRNA
XR_002922398.1	NC_037092.1	57686207	57686309	-	sense_overlapping	annotated_lncRNA
XR_002922398.1	NC_037092.1	57685828	57685904	-	sense_overlapping	annotated_lncRNA
XR_002922398.1	NC_037092.1	57685021	57685095	-	sense_overlapping	annotated_lncRNA
XR_002922398.1	NC_037092.1	57684395	57684516	-	sense_overlapping	annotated_lncRNA
XR_002922398.1	NC_037092.1	57684136	57684234	-	sense_overlapping	annotated_lncRNA
XR_002922398.1	NC_037092.1	57683198	57683269	-	sense_overlapping	annotated_lncRNA
XR_002922398.1	NC_037092.1	57682910	57683027	-	sense_overlapping	annotated_lncRNA
XR_002922398.1	NC_037092.1	57682406	57682565	-	sense_overlapping	annotated_lncRNA
XR_002922398.1	NC_037092.1	57682177	57682255	-	sense_overlapping	annotated_lncRNA
XR_002922398.1	NC_037092.1	57681707	57682071	-	sense_overlapping	annotated_lncRNA
XR_002922398.1	NC_037092.1	57681571	57681620	-	sense_overlapping	annotated_lncRNA
XR_002922399.1	NC_037092.1	57686207	57686309	-	sense_overlapping	annotated_lncRNA
XR_002922399.1	NC_037092.1	57685828	57685904	-	sense_overlapping	annotated_lncRNA
XR_002922399.1	NC_037092.1	57685021	57685095	-	sense_overlapping	annotated_lncRNA
XR_002922399.1	NC_037092.1	57684395	57684516	-	sense_overlapping	annotated_lncRNA
XR_002922399.1	NC_037092.1	57684136	57684234	-	sense_overlapping	annotated_lncRNA
XR_002922399.1	NC_037092.1	57683186	57683269	-	sense_overlapping	annotated_lncRNA
XR_002922399.1	NC_037092.1	57682910	57683027	-	sense_overlapping	annotated_lncRNA
XR_002922399.1	NC_037092.1	57682406	57682565	-	sense_overlapping	annotated_lncRNA
XR_002922399.1	NC_037092.1	57682177	57682255	-	sense_overlapping	annotated_lncRNA
XR_002922399.1	NC_037092.1	57681707	57682071	-	sense_overlapping	annotated_lncRNA
XR_002922399.1	NC_037092.1	57681307	57681466	-	sense_overlapping	annotated_lncRNA
XR_002922400.1	NC_037092.1	57686207	57686309	-	sense_overlapping	annotated_lncRNA
XR_002922400.1	NC_037092.1	57685828	57685904	-	sense_overlapping	annotated_lncRNA
XR_002922400.1	NC_037092.1	57685021	57685095	-	sense_overlapping	annotated_lncRNA
XR_002922400.1	NC_037092.1	57684395	57684516	-	sense_overlapping	annotated_lncRNA
XR_002922400.1	NC_037092.1	57683186	57683269	-	sense_overlapping	annotated_lncRNA
XR_002922400.1	NC_037092.1	57682910	57683027	-	sense_overlapping	annotated_lncRNA
XR_002922400.1	NC_037092.1	57682406	57682565	-	sense_overlapping	annotated_lncRNA
XR_002922400.1	NC_037092.1	57682177	57682255	-	sense_overlapping	annotated_lncRNA
XR_002922400.1	NC_037092.1	57681707	57682071	-	sense_overlapping	annotated_lncRNA
XR_002922400.1	NC_037092.1	57681279	57681466	-	sense_overlapping	annotated_lncRNA
XR_002922401.1	NC_037092.1	57688561	57688905	-	sense_overlapping	annotated_lncRNA
XR_002922401.1	NC_037092.1	57686207	57686290	-	sense_overlapping	annotated_lncRNA
XR_002922401.1	NC_037092.1	57685828	57685904	-	sense_overlapping	annotated_lncRNA
XR_002922401.1	NC_037092.1	57685021	57685095	-	sense_overlapping	annotated_lncRNA
XR_002922401.1	NC_037092.1	57684395	57684516	-	sense_overlapping	annotated_lncRNA
XR_002922401.1	NC_037092.1	57684136	57684234	-	sense_overlapping	annotated_lncRNA
XR_002922401.1	NC_037092.1	57683198	57683269	-	sense_overlapping	annotated_lncRNA
XR_002922401.1	NC_037092.1	57682910	57683027	-	sense_overlapping	annotated_lncRNA
XR_002922401.1	NC_037092.1	57682406	57682565	-	sense_overlapping	annotated_lncRNA
XR_002922401.1	NC_037092.1	57682177	57682255	-	sense_overlapping	annotated_lncRNA
XR_002922401.1	NC_037092.1	57681707	57682071	-	sense_overlapping	annotated_lncRNA
XR_002922401.1	NC_037092.1	57681270	57681466	-	sense_overlapping	annotated_lncRNA
XR_002922402.1	NC_037092.1	57686207	57686309	-	sense_overlapping	annotated_lncRNA
XR_002922402.1	NC_037092.1	57685828	57685904	-	sense_overlapping	annotated_lncRNA
XR_002922402.1	NC_037092.1	57685021	57685095	-	sense_overlapping	annotated_lncRNA
XR_002922402.1	NC_037092.1	57684395	57684516	-	sense_overlapping	annotated_lncRNA
XR_002922402.1	NC_037092.1	57682910	57683027	-	sense_overlapping	annotated_lncRNA
XR_002922402.1	NC_037092.1	57682406	57682565	-	sense_overlapping	annotated_lncRNA
XR_002922402.1	NC_037092.1	57682177	57682255	-	sense_overlapping	annotated_lncRNA
XR_002922402.1	NC_037092.1	57681707	57682071	-	sense_overlapping	annotated_lncRNA
XR_002922402.1	NC_037092.1	57681279	57681466	-	sense_overlapping	annotated_lncRNA
XR_002922403.1	NC_037092.1	57688561	57688909	-	sense_overlapping	annotated_lncRNA
XR_002922403.1	NC_037092.1	57686437	57686528	-	sense_overlapping	annotated_lncRNA
XR_002922403.1	NC_037092.1	57686207	57686290	-	sense_overlapping	annotated_lncRNA
XR_002922403.1	NC_037092.1	57685828	57685904	-	sense_overlapping	annotated_lncRNA
XR_002922403.1	NC_037092.1	57685021	57685095	-	sense_overlapping	annotated_lncRNA
XR_002922403.1	NC_037092.1	57684395	57684516	-	sense_overlapping	annotated_lncRNA
XR_002922403.1	NC_037092.1	57684136	57684234	-	sense_overlapping	annotated_lncRNA
XR_002922403.1	NC_037092.1	57683198	57683269	-	sense_overlapping	annotated_lncRNA
XR_002922403.1	NC_037092.1	57682910	57683027	-	sense_overlapping	annotated_lncRNA
XR_002922403.1	NC_037092.1	57682406	57682565	-	sense_overlapping	annotated_lncRNA
XR_002922403.1	NC_037092.1	57682177	57682255	-	sense_overlapping	annotated_lncRNA
XR_002922403.1	NC_037092.1	57681707	57682071	-	sense_overlapping	annotated_lncRNA
XR_002922403.1	NC_037092.1	57681307	57681466	-	sense_overlapping	annotated_lncRNA
XR_002922404.1	NC_037092.1	57686207	57686309	-	sense_overlapping	annotated_lncRNA
XR_002922404.1	NC_037092.1	57685828	57685904	-	sense_overlapping	annotated_lncRNA
XR_002922404.1	NC_037092.1	57685021	57685095	-	sense_overlapping	annotated_lncRNA
XR_002922404.1	NC_037092.1	57684395	57684516	-	sense_overlapping	annotated_lncRNA
XR_002922404.1	NC_037092.1	57684136	57684234	-	sense_overlapping	annotated_lncRNA
XR_002922404.1	NC_037092.1	57683198	57683269	-	sense_overlapping	annotated_lncRNA
XR_002922404.1	NC_037092.1	57682910	57683027	-	sense_overlapping	annotated_lncRNA
XR_002922404.1	NC_037092.1	57682406	57682565	-	sense_overlapping	annotated_lncRNA
XR_002922404.1	NC_037092.1	57682177	57682283	-	sense_overlapping	annotated_lncRNA
XR_002922404.1	NC_037092.1	57681707	57682071	-	sense_overlapping	annotated_lncRNA
XR_002922404.1	NC_037092.1	57681307	57681466	-	sense_overlapping	annotated_lncRNA
XR_002922405.1	NC_037092.1	57686207	57686309	-	sense_overlapping	annotated_lncRNA
XR_002922405.1	NC_037092.1	57685828	57685904	-	sense_overlapping	annotated_lncRNA
XR_002922405.1	NC_037092.1	57685021	57685095	-	sense_overlapping	annotated_lncRNA
XR_002922405.1	NC_037092.1	57684395	57684516	-	sense_overlapping	annotated_lncRNA
XR_002922405.1	NC_037092.1	57684136	57684234	-	sense_overlapping	annotated_lncRNA
XR_002922405.1	NC_037092.1	57683198	57683269	-	sense_overlapping	annotated_lncRNA
XR_002922405.1	NC_037092.1	57682910	57683027	-	sense_overlapping	annotated_lncRNA
XR_002922405.1	NC_037092.1	57682406	57682565	-	sense_overlapping	annotated_lncRNA
XR_002922405.1	NC_037092.1	57682177	57682255	-	sense_overlapping	annotated_lncRNA
XR_002922405.1	NC_037092.1	57681912	57682071	-	sense_overlapping	annotated_lncRNA
XR_002922405.1	NC_037092.1	57681707	57681830	-	sense_overlapping	annotated_lncRNA
XR_002922405.1	NC_037092.1	57681307	57681466	-	sense_overlapping	annotated_lncRNA
XR_002922406.1	NC_037092.1	57686207	57686309	-	sense_overlapping	annotated_lncRNA
XR_002922406.1	NC_037092.1	57685828	57685904	-	sense_overlapping	annotated_lncRNA
XR_002922406.1	NC_037092.1	57685021	57685095	-	sense_overlapping	annotated_lncRNA
XR_002922406.1	NC_037092.1	57684395	57684516	-	sense_overlapping	annotated_lncRNA
XR_002922406.1	NC_037092.1	57684136	57684234	-	sense_overlapping	annotated_lncRNA
XR_002922406.1	NC_037092.1	57683198	57683269	-	sense_overlapping	annotated_lncRNA
XR_002922406.1	NC_037092.1	57682910	57683027	-	sense_overlapping	annotated_lncRNA
XR_002922406.1	NC_037092.1	57682406	57682565	-	sense_overlapping	annotated_lncRNA
XR_002922406.1	NC_037092.1	57682177	57682255	-	sense_overlapping	annotated_lncRNA
XR_002922406.1	NC_037092.1	57681912	57682071	-	sense_overlapping	annotated_lncRNA
XR_002922406.1	NC_037092.1	57681707	57681783	-	sense_overlapping	annotated_lncRNA
XR_002922406.1	NC_037092.1	57681307	57681466	-	sense_overlapping	annotated_lncRNA
XR_002922407.1	NC_037092.1	57686207	57686309	-	sense_overlapping	annotated_lncRNA
XR_002922407.1	NC_037092.1	57685828	57685904	-	sense_overlapping	annotated_lncRNA
XR_002922407.1	NC_037092.1	57685021	57685095	-	sense_overlapping	annotated_lncRNA
XR_002922407.1	NC_037092.1	57684395	57684516	-	sense_overlapping	annotated_lncRNA
XR_002922407.1	NC_037092.1	57684136	57684234	-	sense_overlapping	annotated_lncRNA
XR_002922407.1	NC_037092.1	57683198	57683269	-	sense_overlapping	annotated_lncRNA
XR_002922407.1	NC_037092.1	57682910	57683027	-	sense_overlapping	annotated_lncRNA
XR_002922407.1	NC_037092.1	57682406	57682565	-	sense_overlapping	annotated_lncRNA
XR_002922407.1	NC_037092.1	57682177	57682255	-	sense_overlapping	annotated_lncRNA
XR_002922407.1	NC_037092.1	57681912	57682071	-	sense_overlapping	annotated_lncRNA
XR_002922407.1	NC_037092.1	57681707	57681819	-	sense_overlapping	annotated_lncRNA
XR_002922407.1	NC_037092.1	57681307	57681466	-	sense_overlapping	annotated_lncRNA
XR_002922413.1	NC_037092.1	15352008	15353104	-	sense_overlapping	annotated_lncRNA
XR_002922413.1	NC_037092.1	15351713	15351768	-	sense_overlapping	annotated_lncRNA
XR_002922413.1	NC_037092.1	15345782	15345913	-	sense_overlapping	annotated_lncRNA
XR_002922414.1	NC_037092.1	15352008	15353104	-	sense_overlapping	annotated_lncRNA
XR_002922414.1	NC_037092.1	15351713	15351768	-	sense_overlapping	annotated_lncRNA
XR_002922414.1	NC_037092.1	15346481	15346895	-	sense_overlapping	annotated_lncRNA
XR_002922415.1	NC_037092.1	63704856	63704990	-	sense_overlapping	annotated_lncRNA
XR_002922415.1	NC_037092.1	63698072	63698515	-	sense_overlapping	annotated_lncRNA
XR_002922416.1	NC_037092.1	63704856	63704990	-	sense_overlapping	annotated_lncRNA
XR_002922416.1	NC_037092.1	63698072	63698491	-	sense_overlapping	annotated_lncRNA
XR_002922417.1	NC_037092.1	63723405	63725143	-	sense_overlapping	annotated_lncRNA
XR_002922417.1	NC_037092.1	63721266	63722897	-	sense_overlapping	annotated_lncRNA
XR_002922418.1	NC_037092.1	63723405	63725143	-	sense_overlapping	annotated_lncRNA
XR_002922418.1	NC_037092.1	63722231	63722897	-	sense_overlapping	annotated_lncRNA
XR_002922418.1	NC_037092.1	63721266	63722149	-	sense_overlapping	annotated_lncRNA
XR_002922419.1	NC_037092.1	34222374	34222457	-	sense_overlapping	annotated_lncRNA
XR_002922419.1	NC_037092.1	34221002	34221072	-	sense_overlapping	annotated_lncRNA
XR_002922419.1	NC_037092.1	34219765	34219959	-	sense_overlapping	annotated_lncRNA
XR_002922421.1	NC_037092.1	68296370	68296496	-	sense_overlapping	annotated_lncRNA
XR_002922421.1	NC_037092.1	68296171	68296227	-	sense_overlapping	annotated_lncRNA
XR_002922422.1	NC_037092.1	35345179	35345371	-	antisense	annotated_lncRNA
XR_002922422.1	NC_037092.1	35344647	35345050	-	antisense	annotated_lncRNA
XR_002922423.1	NC_037092.1	84456696	84458140	+	antisense	annotated_lncRNA
XR_002922423.1	NC_037092.1	84456571	84456611	+	antisense	annotated_lncRNA
XR_002922423.1	NC_037092.1	84455687	84455985	+	antisense	annotated_lncRNA
XR_002922424.1	NC_037092.1	84457761	84458140	+	antisense	annotated_lncRNA
XR_002922424.1	NC_037092.1	84456696	84457645	+	antisense	annotated_lncRNA
XR_002922424.1	NC_037092.1	84456571	84456611	+	antisense	annotated_lncRNA
XR_002922424.1	NC_037092.1	84455703	84455985	+	antisense	annotated_lncRNA
XR_002922425.1	NC_037092.1	33252858	33252929	-	lincRNA	annotated_lncRNA
XR_002922425.1	NC_037092.1	33252695	33252767	-	lincRNA	annotated_lncRNA
XR_002922425.1	NC_037092.1	33252378	33252392	-	lincRNA	annotated_lncRNA
XR_002922426.1	NC_037092.1	88376306	88376674	-	lincRNA	annotated_lncRNA
XR_002922426.1	NC_037092.1	88376117	88376214	-	lincRNA	annotated_lncRNA
XR_002922426.1	NC_037092.1	88375953	88376012	-	lincRNA	annotated_lncRNA
XR_002922426.1	NC_037092.1	88375669	88375791	-	lincRNA	annotated_lncRNA
XR_002922426.1	NC_037092.1	88373982	88375495	-	lincRNA	annotated_lncRNA
XR_002922426.1	NC_037092.1	88373441	88373526	-	lincRNA	annotated_lncRNA
XR_002922426.1	NC_037092.1	88373026	88373144	-	lincRNA	annotated_lncRNA
XR_002922426.1	NC_037092.1	88372785	88372895	-	lincRNA	annotated_lncRNA
XR_002922426.1	NC_037092.1	88372371	88372493	-	lincRNA	annotated_lncRNA
XR_002922426.1	NC_037092.1	88371780	88372209	-	lincRNA	annotated_lncRNA
XR_002922427.1	NC_037092.1	88376306	88376674	-	lincRNA	annotated_lncRNA
XR_002922427.1	NC_037092.1	88376117	88376214	-	lincRNA	annotated_lncRNA
XR_002922427.1	NC_037092.1	88375953	88376012	-	lincRNA	annotated_lncRNA
XR_002922427.1	NC_037092.1	88375669	88375791	-	lincRNA	annotated_lncRNA
XR_002922427.1	NC_037092.1	88375143	88375495	-	lincRNA	annotated_lncRNA
XR_002922427.1	NC_037092.1	88373982	88374101	-	lincRNA	annotated_lncRNA
XR_002922427.1	NC_037092.1	88373441	88373526	-	lincRNA	annotated_lncRNA
XR_002922427.1	NC_037092.1	88373026	88373144	-	lincRNA	annotated_lncRNA
XR_002922427.1	NC_037092.1	88372785	88372895	-	lincRNA	annotated_lncRNA
XR_002922427.1	NC_037092.1	88372371	88372493	-	lincRNA	annotated_lncRNA
XR_002922427.1	NC_037092.1	88371780	88372209	-	lincRNA	annotated_lncRNA
XR_002922428.1	NC_037092.1	88376306	88376674	-	lincRNA	annotated_lncRNA
XR_002922428.1	NC_037092.1	88376117	88376214	-	lincRNA	annotated_lncRNA
XR_002922428.1	NC_037092.1	88375953	88376012	-	lincRNA	annotated_lncRNA
XR_002922428.1	NC_037092.1	88375669	88375791	-	lincRNA	annotated_lncRNA
XR_002922428.1	NC_037092.1	88373982	88375495	-	lincRNA	annotated_lncRNA
XR_002922428.1	NC_037092.1	88373441	88373526	-	lincRNA	annotated_lncRNA
XR_002922428.1	NC_037092.1	88373026	88373144	-	lincRNA	annotated_lncRNA
XR_002922428.1	NC_037092.1	88372785	88372851	-	lincRNA	annotated_lncRNA
XR_002922428.1	NC_037092.1	88372371	88372493	-	lincRNA	annotated_lncRNA
XR_002922428.1	NC_037092.1	88371780	88372209	-	lincRNA	annotated_lncRNA
XR_002922429.1	NC_037092.1	88376306	88376674	-	lincRNA	annotated_lncRNA
XR_002922429.1	NC_037092.1	88376117	88376214	-	lincRNA	annotated_lncRNA
XR_002922429.1	NC_037092.1	88375953	88376012	-	lincRNA	annotated_lncRNA
XR_002922429.1	NC_037092.1	88375669	88375791	-	lincRNA	annotated_lncRNA
XR_002922429.1	NC_037092.1	88375294	88375495	-	lincRNA	annotated_lncRNA
XR_002922429.1	NC_037092.1	88373982	88375223	-	lincRNA	annotated_lncRNA
XR_002922429.1	NC_037092.1	88373441	88373526	-	lincRNA	annotated_lncRNA
XR_002922429.1	NC_037092.1	88373026	88373144	-	lincRNA	annotated_lncRNA
XR_002922429.1	NC_037092.1	88372785	88372895	-	lincRNA	annotated_lncRNA
XR_002922429.1	NC_037092.1	88372371	88372493	-	lincRNA	annotated_lncRNA
XR_002922429.1	NC_037092.1	88371780	88372209	-	lincRNA	annotated_lncRNA
XR_002922430.1	NC_037092.1	88376306	88376674	-	lincRNA	annotated_lncRNA
XR_002922430.1	NC_037092.1	88376117	88376214	-	lincRNA	annotated_lncRNA
XR_002922430.1	NC_037092.1	88375953	88376012	-	lincRNA	annotated_lncRNA
XR_002922430.1	NC_037092.1	88375669	88375791	-	lincRNA	annotated_lncRNA
XR_002922430.1	NC_037092.1	88375294	88375495	-	lincRNA	annotated_lncRNA
XR_002922430.1	NC_037092.1	88373982	88375219	-	lincRNA	annotated_lncRNA
XR_002922430.1	NC_037092.1	88373441	88373526	-	lincRNA	annotated_lncRNA
XR_002922430.1	NC_037092.1	88373026	88373144	-	lincRNA	annotated_lncRNA
XR_002922430.1	NC_037092.1	88372785	88372895	-	lincRNA	annotated_lncRNA
XR_002922430.1	NC_037092.1	88372371	88372493	-	lincRNA	annotated_lncRNA
XR_002922430.1	NC_037092.1	88371780	88372209	-	lincRNA	annotated_lncRNA
XR_002922431.1	NC_037092.1	88376306	88376674	-	lincRNA	annotated_lncRNA
XR_002922431.1	NC_037092.1	88376117	88376214	-	lincRNA	annotated_lncRNA
XR_002922431.1	NC_037092.1	88375953	88376012	-	lincRNA	annotated_lncRNA
XR_002922431.1	NC_037092.1	88375669	88375791	-	lincRNA	annotated_lncRNA
XR_002922431.1	NC_037092.1	88375309	88375495	-	lincRNA	annotated_lncRNA
XR_002922431.1	NC_037092.1	88373982	88375223	-	lincRNA	annotated_lncRNA
XR_002922431.1	NC_037092.1	88373441	88373526	-	lincRNA	annotated_lncRNA
XR_002922431.1	NC_037092.1	88373026	88373144	-	lincRNA	annotated_lncRNA
XR_002922431.1	NC_037092.1	88372785	88372895	-	lincRNA	annotated_lncRNA
XR_002922431.1	NC_037092.1	88372371	88372493	-	lincRNA	annotated_lncRNA
XR_002922431.1	NC_037092.1	88371780	88372209	-	lincRNA	annotated_lncRNA
XR_002922432.1	NC_037092.1	88376306	88376674	-	lincRNA	annotated_lncRNA
XR_002922432.1	NC_037092.1	88376117	88376214	-	lincRNA	annotated_lncRNA
XR_002922432.1	NC_037092.1	88375953	88376012	-	lincRNA	annotated_lncRNA
XR_002922432.1	NC_037092.1	88375669	88375791	-	lincRNA	annotated_lncRNA
XR_002922432.1	NC_037092.1	88375294	88375495	-	lincRNA	annotated_lncRNA
XR_002922432.1	NC_037092.1	88373982	88374101	-	lincRNA	annotated_lncRNA
XR_002922432.1	NC_037092.1	88373441	88373526	-	lincRNA	annotated_lncRNA
XR_002922432.1	NC_037092.1	88373026	88373144	-	lincRNA	annotated_lncRNA
XR_002922432.1	NC_037092.1	88372785	88372895	-	lincRNA	annotated_lncRNA
XR_002922432.1	NC_037092.1	88372371	88372493	-	lincRNA	annotated_lncRNA
XR_002922432.1	NC_037092.1	88371780	88372209	-	lincRNA	annotated_lncRNA
XR_002922433.1	NC_037092.1	88376306	88376674	-	lincRNA	annotated_lncRNA
XR_002922433.1	NC_037092.1	88376117	88376214	-	lincRNA	annotated_lncRNA
XR_002922433.1	NC_037092.1	88375953	88376012	-	lincRNA	annotated_lncRNA
XR_002922433.1	NC_037092.1	88375669	88375791	-	lincRNA	annotated_lncRNA
XR_002922433.1	NC_037092.1	88375309	88375495	-	lincRNA	annotated_lncRNA
XR_002922433.1	NC_037092.1	88373982	88375219	-	lincRNA	annotated_lncRNA
XR_002922433.1	NC_037092.1	88373441	88373526	-	lincRNA	annotated_lncRNA
XR_002922433.1	NC_037092.1	88373026	88373144	-	lincRNA	annotated_lncRNA
XR_002922433.1	NC_037092.1	88372785	88372895	-	lincRNA	annotated_lncRNA
XR_002922433.1	NC_037092.1	88372371	88372493	-	lincRNA	annotated_lncRNA
XR_002922433.1	NC_037092.1	88371780	88372209	-	lincRNA	annotated_lncRNA
XR_002922434.1	NC_037092.1	88376306	88376674	-	lincRNA	annotated_lncRNA
XR_002922434.1	NC_037092.1	88376117	88376214	-	lincRNA	annotated_lncRNA
XR_002922434.1	NC_037092.1	88375953	88376012	-	lincRNA	annotated_lncRNA
XR_002922434.1	NC_037092.1	88375669	88375791	-	lincRNA	annotated_lncRNA
XR_002922434.1	NC_037092.1	88373982	88375495	-	lincRNA	annotated_lncRNA
XR_002922434.1	NC_037092.1	88373375	88373526	-	lincRNA	annotated_lncRNA
XR_002922434.1	NC_037092.1	88373026	88373144	-	lincRNA	annotated_lncRNA
XR_002922434.1	NC_037092.1	88372785	88372895	-	lincRNA	annotated_lncRNA
XR_002922434.1	NC_037092.1	88372371	88372493	-	lincRNA	annotated_lncRNA
XR_002922434.1	NC_037092.1	88371780	88372209	-	lincRNA	annotated_lncRNA
XR_002922435.1	NC_037092.1	88376306	88376674	-	lincRNA	annotated_lncRNA
XR_002922435.1	NC_037092.1	88376117	88376214	-	lincRNA	annotated_lncRNA
XR_002922435.1	NC_037092.1	88375953	88376012	-	lincRNA	annotated_lncRNA
XR_002922435.1	NC_037092.1	88375669	88375791	-	lincRNA	annotated_lncRNA
XR_002922435.1	NC_037092.1	88375294	88375495	-	lincRNA	annotated_lncRNA
XR_002922435.1	NC_037092.1	88375143	88375223	-	lincRNA	annotated_lncRNA
XR_002922435.1	NC_037092.1	88373982	88374101	-	lincRNA	annotated_lncRNA
XR_002922435.1	NC_037092.1	88373441	88373526	-	lincRNA	annotated_lncRNA
XR_002922435.1	NC_037092.1	88373026	88373144	-	lincRNA	annotated_lncRNA
XR_002922435.1	NC_037092.1	88372785	88372895	-	lincRNA	annotated_lncRNA
XR_002922435.1	NC_037092.1	88372371	88372493	-	lincRNA	annotated_lncRNA
XR_002922435.1	NC_037092.1	88371780	88372209	-	lincRNA	annotated_lncRNA
XR_002922436.1	NC_037092.1	88376306	88376674	-	lincRNA	annotated_lncRNA
XR_002922436.1	NC_037092.1	88376117	88376214	-	lincRNA	annotated_lncRNA
XR_002922436.1	NC_037092.1	88375953	88376012	-	lincRNA	annotated_lncRNA
XR_002922436.1	NC_037092.1	88375669	88375791	-	lincRNA	annotated_lncRNA
XR_002922436.1	NC_037092.1	88375309	88375495	-	lincRNA	annotated_lncRNA
XR_002922436.1	NC_037092.1	88375143	88375223	-	lincRNA	annotated_lncRNA
XR_002922436.1	NC_037092.1	88373982	88374101	-	lincRNA	annotated_lncRNA
XR_002922436.1	NC_037092.1	88373441	88373526	-	lincRNA	annotated_lncRNA
XR_002922436.1	NC_037092.1	88373026	88373144	-	lincRNA	annotated_lncRNA
XR_002922436.1	NC_037092.1	88372785	88372895	-	lincRNA	annotated_lncRNA
XR_002922436.1	NC_037092.1	88372371	88372493	-	lincRNA	annotated_lncRNA
XR_002922436.1	NC_037092.1	88371780	88372209	-	lincRNA	annotated_lncRNA
XR_002922437.1	NC_037092.1	88376306	88376674	-	lincRNA	annotated_lncRNA
XR_002922437.1	NC_037092.1	88376117	88376214	-	lincRNA	annotated_lncRNA
XR_002922437.1	NC_037092.1	88375953	88376012	-	lincRNA	annotated_lncRNA
XR_002922437.1	NC_037092.1	88375669	88375791	-	lincRNA	annotated_lncRNA
XR_002922437.1	NC_037092.1	88375294	88375495	-	lincRNA	annotated_lncRNA
XR_002922437.1	NC_037092.1	88375143	88375219	-	lincRNA	annotated_lncRNA
XR_002922437.1	NC_037092.1	88373982	88374101	-	lincRNA	annotated_lncRNA
XR_002922437.1	NC_037092.1	88373441	88373526	-	lincRNA	annotated_lncRNA
XR_002922437.1	NC_037092.1	88373026	88373144	-	lincRNA	annotated_lncRNA
XR_002922437.1	NC_037092.1	88372785	88372895	-	lincRNA	annotated_lncRNA
XR_002922437.1	NC_037092.1	88372371	88372493	-	lincRNA	annotated_lncRNA
XR_002922437.1	NC_037092.1	88371780	88372209	-	lincRNA	annotated_lncRNA
XR_002922438.1	NC_037092.1	88376306	88376674	-	lincRNA	annotated_lncRNA
XR_002922438.1	NC_037092.1	88376117	88376214	-	lincRNA	annotated_lncRNA
XR_002922438.1	NC_037092.1	88375953	88376012	-	lincRNA	annotated_lncRNA
XR_002922438.1	NC_037092.1	88375669	88375791	-	lincRNA	annotated_lncRNA
XR_002922438.1	NC_037092.1	88375309	88375495	-	lincRNA	annotated_lncRNA
XR_002922438.1	NC_037092.1	88373982	88374101	-	lincRNA	annotated_lncRNA
XR_002922438.1	NC_037092.1	88373441	88373526	-	lincRNA	annotated_lncRNA
XR_002922438.1	NC_037092.1	88373026	88373144	-	lincRNA	annotated_lncRNA
XR_002922438.1	NC_037092.1	88372785	88372895	-	lincRNA	annotated_lncRNA
XR_002922438.1	NC_037092.1	88372371	88372493	-	lincRNA	annotated_lncRNA
XR_002922438.1	NC_037092.1	88371780	88372209	-	lincRNA	annotated_lncRNA
XR_002922439.1	NC_037092.1	88376306	88376674	-	lincRNA	annotated_lncRNA
XR_002922439.1	NC_037092.1	88376117	88376214	-	lincRNA	annotated_lncRNA
XR_002922439.1	NC_037092.1	88375953	88376012	-	lincRNA	annotated_lncRNA
XR_002922439.1	NC_037092.1	88375669	88375791	-	lincRNA	annotated_lncRNA
XR_002922439.1	NC_037092.1	88375309	88375495	-	lincRNA	annotated_lncRNA
XR_002922439.1	NC_037092.1	88375143	88375219	-	lincRNA	annotated_lncRNA
XR_002922439.1	NC_037092.1	88373982	88374101	-	lincRNA	annotated_lncRNA
XR_002922439.1	NC_037092.1	88373441	88373526	-	lincRNA	annotated_lncRNA
XR_002922439.1	NC_037092.1	88373026	88373144	-	lincRNA	annotated_lncRNA
XR_002922439.1	NC_037092.1	88372785	88372895	-	lincRNA	annotated_lncRNA
XR_002922439.1	NC_037092.1	88372371	88372493	-	lincRNA	annotated_lncRNA
XR_002922439.1	NC_037092.1	88371780	88372209	-	lincRNA	annotated_lncRNA
XR_002922440.1	NC_037092.1	88376306	88376674	-	lincRNA	annotated_lncRNA
XR_002922440.1	NC_037092.1	88376117	88376214	-	lincRNA	annotated_lncRNA
XR_002922440.1	NC_037092.1	88375953	88376012	-	lincRNA	annotated_lncRNA
XR_002922440.1	NC_037092.1	88375669	88375791	-	lincRNA	annotated_lncRNA
XR_002922440.1	NC_037092.1	88373982	88375495	-	lincRNA	annotated_lncRNA
XR_002922440.1	NC_037092.1	88373375	88373466	-	lincRNA	annotated_lncRNA
XR_002922440.1	NC_037092.1	88373026	88373144	-	lincRNA	annotated_lncRNA
XR_002922440.1	NC_037092.1	88372785	88372895	-	lincRNA	annotated_lncRNA
XR_002922440.1	NC_037092.1	88372371	88372493	-	lincRNA	annotated_lncRNA
XR_002922440.1	NC_037092.1	88371780	88372209	-	lincRNA	annotated_lncRNA
XR_002922441.1	NC_037092.1	88376306	88376674	-	lincRNA	annotated_lncRNA
XR_002922441.1	NC_037092.1	88376117	88376214	-	lincRNA	annotated_lncRNA
XR_002922441.1	NC_037092.1	88375953	88376012	-	lincRNA	annotated_lncRNA
XR_002922441.1	NC_037092.1	88375669	88375791	-	lincRNA	annotated_lncRNA
XR_002922441.1	NC_037092.1	88373982	88375495	-	lincRNA	annotated_lncRNA
XR_002922441.1	NC_037092.1	88373441	88373466	-	lincRNA	annotated_lncRNA
XR_002922441.1	NC_037092.1	88373026	88373144	-	lincRNA	annotated_lncRNA
XR_002922441.1	NC_037092.1	88372785	88372895	-	lincRNA	annotated_lncRNA
XR_002922441.1	NC_037092.1	88372371	88372493	-	lincRNA	annotated_lncRNA
XR_002922441.1	NC_037092.1	88371780	88372209	-	lincRNA	annotated_lncRNA
XR_002922442.1	NC_037092.1	88376306	88376674	-	lincRNA	annotated_lncRNA
XR_002922442.1	NC_037092.1	88376117	88376214	-	lincRNA	annotated_lncRNA
XR_002922442.1	NC_037092.1	88375953	88376012	-	lincRNA	annotated_lncRNA
XR_002922442.1	NC_037092.1	88375669	88375791	-	lincRNA	annotated_lncRNA
XR_002922442.1	NC_037092.1	88373982	88375495	-	lincRNA	annotated_lncRNA
XR_002922442.1	NC_037092.1	88373441	88373526	-	lincRNA	annotated_lncRNA
XR_002922442.1	NC_037092.1	88373026	88373144	-	lincRNA	annotated_lncRNA
XR_002922442.1	NC_037092.1	88372785	88372895	-	lincRNA	annotated_lncRNA
XR_002922442.1	NC_037092.1	88372371	88372493	-	lincRNA	annotated_lncRNA
XR_002922442.1	NC_037092.1	88371780	88372221	-	lincRNA	annotated_lncRNA
XR_002922443.1	NC_037092.1	88376306	88376674	-	lincRNA	annotated_lncRNA
XR_002922443.1	NC_037092.1	88376117	88376214	-	lincRNA	annotated_lncRNA
XR_002922443.1	NC_037092.1	88375953	88376012	-	lincRNA	annotated_lncRNA
XR_002922443.1	NC_037092.1	88375669	88375791	-	lincRNA	annotated_lncRNA
XR_002922443.1	NC_037092.1	88373982	88375495	-	lincRNA	annotated_lncRNA
XR_002922443.1	NC_037092.1	88373026	88373144	-	lincRNA	annotated_lncRNA
XR_002922443.1	NC_037092.1	88372785	88372895	-	lincRNA	annotated_lncRNA
XR_002922443.1	NC_037092.1	88372371	88372493	-	lincRNA	annotated_lncRNA
XR_002922443.1	NC_037092.1	88371780	88372209	-	lincRNA	annotated_lncRNA
XR_002922444.1	NC_037092.1	88376306	88376674	-	lincRNA	annotated_lncRNA
XR_002922444.1	NC_037092.1	88376117	88376214	-	lincRNA	annotated_lncRNA
XR_002922444.1	NC_037092.1	88375953	88376012	-	lincRNA	annotated_lncRNA
XR_002922444.1	NC_037092.1	88375669	88375791	-	lincRNA	annotated_lncRNA
XR_002922444.1	NC_037092.1	88373982	88375495	-	lincRNA	annotated_lncRNA
XR_002922444.1	NC_037092.1	88373375	88373526	-	lincRNA	annotated_lncRNA
XR_002922444.1	NC_037092.1	88373026	88373144	-	lincRNA	annotated_lncRNA
XR_002922444.1	NC_037092.1	88372785	88372851	-	lincRNA	annotated_lncRNA
XR_002922444.1	NC_037092.1	88372371	88372493	-	lincRNA	annotated_lncRNA
XR_002922444.1	NC_037092.1	88371780	88372209	-	lincRNA	annotated_lncRNA
XR_002922445.1	NC_037092.1	88376306	88376674	-	lincRNA	annotated_lncRNA
XR_002922445.1	NC_037092.1	88376117	88376214	-	lincRNA	annotated_lncRNA
XR_002922445.1	NC_037092.1	88375953	88376012	-	lincRNA	annotated_lncRNA
XR_002922445.1	NC_037092.1	88375669	88375791	-	lincRNA	annotated_lncRNA
XR_002922445.1	NC_037092.1	88375143	88375495	-	lincRNA	annotated_lncRNA
XR_002922445.1	NC_037092.1	88373982	88374101	-	lincRNA	annotated_lncRNA
XR_002922445.1	NC_037092.1	88373026	88373144	-	lincRNA	annotated_lncRNA
XR_002922445.1	NC_037092.1	88372785	88372895	-	lincRNA	annotated_lncRNA
XR_002922445.1	NC_037092.1	88372371	88372493	-	lincRNA	annotated_lncRNA
XR_002922445.1	NC_037092.1	88371780	88372209	-	lincRNA	annotated_lncRNA
XR_002922446.1	NC_037092.1	88376306	88376674	-	lincRNA	annotated_lncRNA
XR_002922446.1	NC_037092.1	88376117	88376214	-	lincRNA	annotated_lncRNA
XR_002922446.1	NC_037092.1	88375953	88376012	-	lincRNA	annotated_lncRNA
XR_002922446.1	NC_037092.1	88375669	88375791	-	lincRNA	annotated_lncRNA
XR_002922446.1	NC_037092.1	88373982	88375453	-	lincRNA	annotated_lncRNA
XR_002922446.1	NC_037092.1	88373441	88373526	-	lincRNA	annotated_lncRNA
XR_002922446.1	NC_037092.1	88373026	88373144	-	lincRNA	annotated_lncRNA
XR_002922446.1	NC_037092.1	88372785	88372895	-	lincRNA	annotated_lncRNA
XR_002922446.1	NC_037092.1	88372371	88372493	-	lincRNA	annotated_lncRNA
XR_002922446.1	NC_037092.1	88371780	88372209	-	lincRNA	annotated_lncRNA
XR_002922447.1	NC_037092.1	88376306	88376674	-	lincRNA	annotated_lncRNA
XR_002922447.1	NC_037092.1	88376117	88376214	-	lincRNA	annotated_lncRNA
XR_002922447.1	NC_037092.1	88375953	88376012	-	lincRNA	annotated_lncRNA
XR_002922447.1	NC_037092.1	88375669	88375791	-	lincRNA	annotated_lncRNA
XR_002922447.1	NC_037092.1	88373982	88375495	-	lincRNA	annotated_lncRNA
XR_002922447.1	NC_037092.1	88373026	88373144	-	lincRNA	annotated_lncRNA
XR_002922447.1	NC_037092.1	88372785	88372851	-	lincRNA	annotated_lncRNA
XR_002922447.1	NC_037092.1	88372371	88372493	-	lincRNA	annotated_lncRNA
XR_002922447.1	NC_037092.1	88371780	88372209	-	lincRNA	annotated_lncRNA
XR_002922448.1	NC_037092.1	88376306	88376674	-	lincRNA	annotated_lncRNA
XR_002922448.1	NC_037092.1	88376117	88376214	-	lincRNA	annotated_lncRNA
XR_002922448.1	NC_037092.1	88375953	88376012	-	lincRNA	annotated_lncRNA
XR_002922448.1	NC_037092.1	88375669	88375791	-	lincRNA	annotated_lncRNA
XR_002922448.1	NC_037092.1	88373982	88375448	-	lincRNA	annotated_lncRNA
XR_002922448.1	NC_037092.1	88373441	88373526	-	lincRNA	annotated_lncRNA
XR_002922448.1	NC_037092.1	88373026	88373144	-	lincRNA	annotated_lncRNA
XR_002922448.1	NC_037092.1	88372785	88372895	-	lincRNA	annotated_lncRNA
XR_002922448.1	NC_037092.1	88372371	88372493	-	lincRNA	annotated_lncRNA
XR_002922448.1	NC_037092.1	88371780	88372209	-	lincRNA	annotated_lncRNA
XR_002922449.1	NC_037092.1	88376306	88376674	-	lincRNA	annotated_lncRNA
XR_002922449.1	NC_037092.1	88376117	88376214	-	lincRNA	annotated_lncRNA
XR_002922449.1	NC_037092.1	88375953	88376012	-	lincRNA	annotated_lncRNA
XR_002922449.1	NC_037092.1	88375669	88375791	-	lincRNA	annotated_lncRNA
XR_002922449.1	NC_037092.1	88375294	88375495	-	lincRNA	annotated_lncRNA
XR_002922449.1	NC_037092.1	88373982	88374101	-	lincRNA	annotated_lncRNA
XR_002922449.1	NC_037092.1	88373026	88373144	-	lincRNA	annotated_lncRNA
XR_002922449.1	NC_037092.1	88372785	88372895	-	lincRNA	annotated_lncRNA
XR_002922449.1	NC_037092.1	88372371	88372493	-	lincRNA	annotated_lncRNA
XR_002922449.1	NC_037092.1	88371780	88372209	-	lincRNA	annotated_lncRNA
XR_002922450.1	NC_037092.1	88388034	88388222	+	sense_overlapping	annotated_lncRNA
XR_002922450.1	NC_037092.1	88387463	88387893	+	sense_overlapping	annotated_lncRNA
XR_002922451.1	NC_037092.1	88388034	88388222	+	sense_overlapping	annotated_lncRNA
XR_002922451.1	NC_037092.1	88387673	88387893	+	sense_overlapping	annotated_lncRNA
XR_002922451.1	NC_037092.1	88387464	88387590	+	sense_overlapping	annotated_lncRNA
XR_002922452.1	NC_037092.1	88388034	88388222	+	sense_overlapping	annotated_lncRNA
XR_002922452.1	NC_037092.1	88387673	88387893	+	sense_overlapping	annotated_lncRNA
XR_002922452.1	NC_037092.1	88387466	88387572	+	sense_overlapping	annotated_lncRNA
XR_002922453.1	NC_037092.1	88385547	88385657	+	sense_overlapping	annotated_lncRNA
XR_002922453.1	NC_037092.1	88385031	88385150	+	sense_overlapping	annotated_lncRNA
XR_002922453.1	NC_037092.1	88382392	88382445	+	sense_overlapping	annotated_lncRNA
XR_002922454.1	NC_037092.1	88385547	88385657	+	sense_overlapping	annotated_lncRNA
XR_002922454.1	NC_037092.1	88385000	88385150	+	sense_overlapping	annotated_lncRNA
XR_002922454.1	NC_037092.1	88384854	88384908	+	sense_overlapping	annotated_lncRNA
XR_002922455.1	NC_037092.1	88385547	88385657	+	sense_overlapping	annotated_lncRNA
XR_002922455.1	NC_037092.1	88385014	88385150	+	sense_overlapping	annotated_lncRNA
XR_002922455.1	NC_037092.1	88382420	88382445	+	sense_overlapping	annotated_lncRNA
XR_002922457.1	NC_037092.1	54769875	54770736	+	sense_overlapping	annotated_lncRNA
XR_002922457.1	NC_037092.1	54768544	54768600	+	sense_overlapping	annotated_lncRNA
XR_002922458.1	NC_037092.1	40701680	40701734	-	sense_overlapping	annotated_lncRNA
XR_002922458.1	NC_037092.1	40701491	40701564	-	sense_overlapping	annotated_lncRNA
XR_002922458.1	NC_037092.1	40701219	40701272	-	sense_overlapping	annotated_lncRNA
XR_002922459.1	NC_037092.1	12978314	12978403	+	antisense	annotated_lncRNA
XR_002922459.1	NC_037092.1	12977878	12978000	+	antisense	annotated_lncRNA
XR_002922459.1	NC_037092.1	12977527	12977641	+	antisense	annotated_lncRNA
XR_002922459.1	NC_037092.1	12977343	12977424	+	antisense	annotated_lncRNA
XR_002922459.1	NC_037092.1	12977124	12977256	+	antisense	annotated_lncRNA
XR_002922460.1	NC_037092.1	61330600	61330676	-	lincRNA	annotated_lncRNA
XR_002922460.1	NC_037092.1	61330283	61330398	-	lincRNA	annotated_lncRNA
XR_002922462.1	NC_037092.1	16176573	16176830	+	sense_overlapping	annotated_lncRNA
XR_002922462.1	NC_037092.1	16176267	16176322	+	sense_overlapping	annotated_lncRNA
XR_002922462.1	NC_037092.1	16175900	16175951	+	sense_overlapping	annotated_lncRNA
XR_002922462.1	NC_037092.1	16175450	16175531	+	sense_overlapping	annotated_lncRNA
XR_002922462.1	NC_037092.1	16174992	16175068	+	sense_overlapping	annotated_lncRNA
XR_002922462.1	NC_037092.1	16174824	16174859	+	sense_overlapping	annotated_lncRNA
XR_002922462.1	NC_037092.1	16173545	16173624	+	sense_overlapping	annotated_lncRNA
XR_002922462.1	NC_037092.1	16173227	16173403	+	sense_overlapping	annotated_lncRNA
XR_002922464.1	NC_037092.1	37663051	37663485	+	antisense	annotated_lncRNA
XR_002922464.1	NC_037092.1	37662868	37662944	+	antisense	annotated_lncRNA
XR_002922464.1	NC_037092.1	37662597	37662770	+	antisense	annotated_lncRNA
XR_002922464.1	NC_037092.1	37661883	37662015	+	antisense	annotated_lncRNA
XR_002922464.1	NC_037092.1	37660212	37660286	+	antisense	annotated_lncRNA
XR_002922464.1	NC_037092.1	37659939	37660113	+	antisense	annotated_lncRNA
XR_002922464.1	NC_037092.1	37659644	37659780	+	antisense	annotated_lncRNA
XR_002922464.1	NC_037092.1	37659491	37659569	+	antisense	annotated_lncRNA
XR_002922464.1	NC_037092.1	37659263	37659387	+	antisense	annotated_lncRNA
XR_002922464.1	NC_037092.1	37658828	37658960	+	antisense	annotated_lncRNA
XR_002922464.1	NC_037092.1	37657809	37658722	+	antisense	annotated_lncRNA
XR_002922465.1	NC_037092.1	37663051	37663485	+	antisense	annotated_lncRNA
XR_002922465.1	NC_037092.1	37662868	37662944	+	antisense	annotated_lncRNA
XR_002922465.1	NC_037092.1	37662597	37662770	+	antisense	annotated_lncRNA
XR_002922465.1	NC_037092.1	37661883	37662015	+	antisense	annotated_lncRNA
XR_002922465.1	NC_037092.1	37660212	37660286	+	antisense	annotated_lncRNA
XR_002922465.1	NC_037092.1	37659939	37660113	+	antisense	annotated_lncRNA
XR_002922465.1	NC_037092.1	37659649	37659780	+	antisense	annotated_lncRNA
XR_002922465.1	NC_037092.1	37659491	37659569	+	antisense	annotated_lncRNA
XR_002922465.1	NC_037092.1	37659263	37659387	+	antisense	annotated_lncRNA
XR_002922465.1	NC_037092.1	37658828	37658960	+	antisense	annotated_lncRNA
XR_002922465.1	NC_037092.1	37657809	37658722	+	antisense	annotated_lncRNA
XR_002922466.1	NC_037092.1	37663051	37663485	+	antisense	annotated_lncRNA
XR_002922466.1	NC_037092.1	37662868	37662944	+	antisense	annotated_lncRNA
XR_002922466.1	NC_037092.1	37662597	37662770	+	antisense	annotated_lncRNA
XR_002922466.1	NC_037092.1	37661883	37662015	+	antisense	annotated_lncRNA
XR_002922466.1	NC_037092.1	37660212	37660286	+	antisense	annotated_lncRNA
XR_002922466.1	NC_037092.1	37659644	37659780	+	antisense	annotated_lncRNA
XR_002922466.1	NC_037092.1	37659491	37659569	+	antisense	annotated_lncRNA
XR_002922466.1	NC_037092.1	37659263	37659387	+	antisense	annotated_lncRNA
XR_002922466.1	NC_037092.1	37658828	37658960	+	antisense	annotated_lncRNA
XR_002922466.1	NC_037092.1	37657827	37658722	+	antisense	annotated_lncRNA
XR_002922467.1	NC_037092.1	37663051	37663485	+	antisense	annotated_lncRNA
XR_002922467.1	NC_037092.1	37662868	37662944	+	antisense	annotated_lncRNA
XR_002922467.1	NC_037092.1	37662597	37662770	+	antisense	annotated_lncRNA
XR_002922467.1	NC_037092.1	37661883	37662015	+	antisense	annotated_lncRNA
XR_002922467.1	NC_037092.1	37660212	37660286	+	antisense	annotated_lncRNA
XR_002922467.1	NC_037092.1	37659997	37660113	+	antisense	annotated_lncRNA
XR_002922467.1	NC_037092.1	37659644	37659780	+	antisense	annotated_lncRNA
XR_002922467.1	NC_037092.1	37659491	37659569	+	antisense	annotated_lncRNA
XR_002922467.1	NC_037092.1	37659263	37659387	+	antisense	annotated_lncRNA
XR_002922467.1	NC_037092.1	37658828	37658960	+	antisense	annotated_lncRNA
XR_002922467.1	NC_037092.1	37657814	37658722	+	antisense	annotated_lncRNA
XR_002922468.1	NC_037092.1	37663051	37663485	+	antisense	annotated_lncRNA
XR_002922468.1	NC_037092.1	37662868	37662944	+	antisense	annotated_lncRNA
XR_002922468.1	NC_037092.1	37662597	37662770	+	antisense	annotated_lncRNA
XR_002922468.1	NC_037092.1	37661883	37662015	+	antisense	annotated_lncRNA
XR_002922468.1	NC_037092.1	37660212	37660286	+	antisense	annotated_lncRNA
XR_002922468.1	NC_037092.1	37660001	37660113	+	antisense	annotated_lncRNA
XR_002922468.1	NC_037092.1	37659644	37659780	+	antisense	annotated_lncRNA
XR_002922468.1	NC_037092.1	37659491	37659569	+	antisense	annotated_lncRNA
XR_002922468.1	NC_037092.1	37659263	37659387	+	antisense	annotated_lncRNA
XR_002922468.1	NC_037092.1	37658828	37658960	+	antisense	annotated_lncRNA
XR_002922468.1	NC_037092.1	37657813	37658722	+	antisense	annotated_lncRNA
XR_002922469.1	NC_037092.1	37663051	37663485	+	antisense	annotated_lncRNA
XR_002922469.1	NC_037092.1	37662868	37662944	+	antisense	annotated_lncRNA
XR_002922469.1	NC_037092.1	37662597	37662770	+	antisense	annotated_lncRNA
XR_002922469.1	NC_037092.1	37661883	37662015	+	antisense	annotated_lncRNA
XR_002922469.1	NC_037092.1	37660212	37660286	+	antisense	annotated_lncRNA
XR_002922469.1	NC_037092.1	37659939	37660113	+	antisense	annotated_lncRNA
XR_002922469.1	NC_037092.1	37659644	37659780	+	antisense	annotated_lncRNA
XR_002922469.1	NC_037092.1	37659263	37659387	+	antisense	annotated_lncRNA
XR_002922469.1	NC_037092.1	37658828	37658960	+	antisense	annotated_lncRNA
XR_002922469.1	NC_037092.1	37657813	37658722	+	antisense	annotated_lncRNA
XR_002922470.1	NC_037092.1	37663051	37663485	+	antisense	annotated_lncRNA
XR_002922470.1	NC_037092.1	37662868	37662944	+	antisense	annotated_lncRNA
XR_002922470.1	NC_037092.1	37662597	37662770	+	antisense	annotated_lncRNA
XR_002922470.1	NC_037092.1	37661883	37662015	+	antisense	annotated_lncRNA
XR_002922470.1	NC_037092.1	37659644	37659780	+	antisense	annotated_lncRNA
XR_002922470.1	NC_037092.1	37659491	37659569	+	antisense	annotated_lncRNA
XR_002922470.1	NC_037092.1	37659263	37659387	+	antisense	annotated_lncRNA
XR_002922470.1	NC_037092.1	37658828	37658960	+	antisense	annotated_lncRNA
XR_002922470.1	NC_037092.1	37657831	37658722	+	antisense	annotated_lncRNA
XR_002922471.1	NC_037092.1	37663051	37663485	+	antisense	annotated_lncRNA
XR_002922471.1	NC_037092.1	37662868	37662944	+	antisense	annotated_lncRNA
XR_002922471.1	NC_037092.1	37662597	37662770	+	antisense	annotated_lncRNA
XR_002922471.1	NC_037092.1	37661883	37662015	+	antisense	annotated_lncRNA
XR_002922471.1	NC_037092.1	37660212	37660286	+	antisense	annotated_lncRNA
XR_002922471.1	NC_037092.1	37659939	37660113	+	antisense	annotated_lncRNA
XR_002922471.1	NC_037092.1	37659644	37659780	+	antisense	annotated_lncRNA
XR_002922471.1	NC_037092.1	37659491	37659569	+	antisense	annotated_lncRNA
XR_002922471.1	NC_037092.1	37659263	37659387	+	antisense	annotated_lncRNA
XR_002922471.1	NC_037092.1	37658828	37658960	+	antisense	annotated_lncRNA
XR_002922471.1	NC_037092.1	37657828	37658336	+	antisense	annotated_lncRNA
XR_002922472.1	NC_037092.1	37664244	37664271	+	antisense	annotated_lncRNA
XR_002922472.1	NC_037092.1	37663051	37663163	+	antisense	annotated_lncRNA
XR_002922472.1	NC_037092.1	37662868	37662944	+	antisense	annotated_lncRNA
XR_002922472.1	NC_037092.1	37662597	37662770	+	antisense	annotated_lncRNA
XR_002922472.1	NC_037092.1	37661883	37662015	+	antisense	annotated_lncRNA
XR_002922472.1	NC_037092.1	37660212	37660286	+	antisense	annotated_lncRNA
XR_002922472.1	NC_037092.1	37659939	37660113	+	antisense	annotated_lncRNA
XR_002922472.1	NC_037092.1	37659644	37659780	+	antisense	annotated_lncRNA
XR_002922472.1	NC_037092.1	37659491	37659569	+	antisense	annotated_lncRNA
XR_002922472.1	NC_037092.1	37659263	37659387	+	antisense	annotated_lncRNA
XR_002922472.1	NC_037092.1	37658828	37658960	+	antisense	annotated_lncRNA
XR_002922472.1	NC_037092.1	37657801	37658722	+	antisense	annotated_lncRNA
XR_002922473.1	NC_037092.1	37663051	37663485	+	antisense	annotated_lncRNA
XR_002922473.1	NC_037092.1	37662868	37662944	+	antisense	annotated_lncRNA
XR_002922473.1	NC_037092.1	37662597	37662770	+	antisense	annotated_lncRNA
XR_002922473.1	NC_037092.1	37661883	37662015	+	antisense	annotated_lncRNA
XR_002922473.1	NC_037092.1	37660212	37660286	+	antisense	annotated_lncRNA
XR_002922473.1	NC_037092.1	37659939	37660113	+	antisense	annotated_lncRNA
XR_002922473.1	NC_037092.1	37659644	37659780	+	antisense	annotated_lncRNA
XR_002922473.1	NC_037092.1	37659491	37659569	+	antisense	annotated_lncRNA
XR_002922473.1	NC_037092.1	37659263	37659387	+	antisense	annotated_lncRNA
XR_002922473.1	NC_037092.1	37658828	37658945	+	antisense	annotated_lncRNA
XR_002922473.1	NC_037092.1	37657796	37658722	+	antisense	annotated_lncRNA
XR_002922474.1	NC_037092.1	37663051	37663485	+	antisense	annotated_lncRNA
XR_002922474.1	NC_037092.1	37662868	37662944	+	antisense	annotated_lncRNA
XR_002922474.1	NC_037092.1	37662597	37662770	+	antisense	annotated_lncRNA
XR_002922474.1	NC_037092.1	37661883	37662015	+	antisense	annotated_lncRNA
XR_002922474.1	NC_037092.1	37660212	37660286	+	antisense	annotated_lncRNA
XR_002922474.1	NC_037092.1	37659939	37660113	+	antisense	annotated_lncRNA
XR_002922474.1	NC_037092.1	37659644	37659780	+	antisense	annotated_lncRNA
XR_002922474.1	NC_037092.1	37659263	37659387	+	antisense	annotated_lncRNA
XR_002922474.1	NC_037092.1	37658828	37658945	+	antisense	annotated_lncRNA
XR_002922474.1	NC_037092.1	37657802	37658722	+	antisense	annotated_lncRNA
XR_002922475.1	NC_037092.1	37663051	37663485	+	antisense	annotated_lncRNA
XR_002922475.1	NC_037092.1	37662868	37662944	+	antisense	annotated_lncRNA
XR_002922475.1	NC_037092.1	37662597	37662770	+	antisense	annotated_lncRNA
XR_002922475.1	NC_037092.1	37661883	37662015	+	antisense	annotated_lncRNA
XR_002922475.1	NC_037092.1	37660212	37660286	+	antisense	annotated_lncRNA
XR_002922475.1	NC_037092.1	37659939	37660113	+	antisense	annotated_lncRNA
XR_002922475.1	NC_037092.1	37659644	37659780	+	antisense	annotated_lncRNA
XR_002922475.1	NC_037092.1	37659491	37659569	+	antisense	annotated_lncRNA
XR_002922475.1	NC_037092.1	37659263	37659387	+	antisense	annotated_lncRNA
XR_002922475.1	NC_037092.1	37658828	37658945	+	antisense	annotated_lncRNA
XR_002922475.1	NC_037092.1	37657820	37658336	+	antisense	annotated_lncRNA
XR_002922478.1	NC_037092.1	57512444	57512480	+	sense_overlapping	annotated_lncRNA
XR_002922478.1	NC_037092.1	57510954	57511036	+	sense_overlapping	annotated_lncRNA
XR_002922478.1	NC_037092.1	57510704	57510808	+	sense_overlapping	annotated_lncRNA
XR_002922479.1	NC_037092.1	83792055	83792274	+	antisense	annotated_lncRNA
XR_002922479.1	NC_037092.1	83790888	83790965	+	antisense	annotated_lncRNA
XR_002922479.1	NC_037092.1	83787701	83787765	+	antisense	annotated_lncRNA
XR_002922479.1	NC_037092.1	83787198	83787302	+	antisense	annotated_lncRNA
XR_002922480.1	NC_037092.1	74724398	74724642	-	antisense	annotated_lncRNA
XR_002922480.1	NC_037092.1	74724092	74724184	-	antisense	annotated_lncRNA
XR_002922480.1	NC_037092.1	74723916	74723987	-	antisense	annotated_lncRNA
XR_002922483.1	NC_037092.1	36500931	36501065	+	sense_overlapping	annotated_lncRNA
XR_002922483.1	NC_037092.1	36500780	36500813	+	sense_overlapping	annotated_lncRNA
XR_002922484.1	NC_037092.1	18955827	18956598	+	sense_overlapping	annotated_lncRNA
XR_002922484.1	NC_037092.1	18953971	18954292	+	sense_overlapping	annotated_lncRNA
XR_002922503.1	NC_037092.1	56016408	56016862	-	antisense	annotated_lncRNA
XR_002922503.1	NC_037092.1	56016238	56016307	-	antisense	annotated_lncRNA
XR_002922503.1	NC_037092.1	56012539	56012606	-	antisense	annotated_lncRNA
XR_002922504.1	NC_037092.1	16661235	16661805	-	sense_overlapping	annotated_lncRNA
XR_002922504.1	NC_037092.1	16660491	16660561	-	sense_overlapping	annotated_lncRNA
XR_002922504.1	NC_037092.1	16659465	16659628	-	sense_overlapping	annotated_lncRNA
XR_002922505.1	NC_037092.1	85525963	85526101	+	antisense	annotated_lncRNA
XR_002922505.1	NC_037092.1	85524956	85525180	+	antisense	annotated_lncRNA
XR_002922505.1	NC_037092.1	85492047	85492103	+	antisense	annotated_lncRNA
XR_002922506.1	NC_037092.1	85509953	85510267	-	lincRNA	annotated_lncRNA
XR_002922506.1	NC_037092.1	85509719	85509844	-	lincRNA	annotated_lncRNA
XR_002922506.1	NC_037092.1	85509413	85509502	-	lincRNA	annotated_lncRNA
XR_002922506.1	NC_037092.1	85509140	85509214	-	lincRNA	annotated_lncRNA
XR_002922506.1	NC_037092.1	85508169	85508448	-	lincRNA	annotated_lncRNA
XR_002922506.1	NC_037092.1	85507955	85508008	-	lincRNA	annotated_lncRNA
XR_002922506.1	NC_037092.1	85507738	85507868	-	lincRNA	annotated_lncRNA
XR_002922506.1	NC_037092.1	85506864	85506970	-	lincRNA	annotated_lncRNA
XR_002922506.1	NC_037092.1	85506689	85506786	-	lincRNA	annotated_lncRNA
XR_002922506.1	NC_037092.1	85505960	85506072	-	lincRNA	annotated_lncRNA
XR_002922506.1	NC_037092.1	85505593	85505829	-	lincRNA	annotated_lncRNA
XR_002922507.1	NC_037092.1	85509953	85510267	-	lincRNA	annotated_lncRNA
XR_002922507.1	NC_037092.1	85509699	85509844	-	lincRNA	annotated_lncRNA
XR_002922507.1	NC_037092.1	85509413	85509502	-	lincRNA	annotated_lncRNA
XR_002922507.1	NC_037092.1	85509140	85509214	-	lincRNA	annotated_lncRNA
XR_002922507.1	NC_037092.1	85508169	85508448	-	lincRNA	annotated_lncRNA
XR_002922507.1	NC_037092.1	85507955	85508008	-	lincRNA	annotated_lncRNA
XR_002922507.1	NC_037092.1	85507738	85507868	-	lincRNA	annotated_lncRNA
XR_002922507.1	NC_037092.1	85506689	85506970	-	lincRNA	annotated_lncRNA
XR_002922507.1	NC_037092.1	85505960	85506072	-	lincRNA	annotated_lncRNA
XR_002922507.1	NC_037092.1	85505593	85505829	-	lincRNA	annotated_lncRNA
XR_002922508.1	NC_037092.1	20299500	20299864	-	antisense	annotated_lncRNA
XR_002922508.1	NC_037092.1	20299304	20299387	-	antisense	annotated_lncRNA
XR_002922508.1	NC_037092.1	20298151	20298342	-	antisense	annotated_lncRNA
XR_002922508.1	NC_037092.1	20297105	20297242	-	antisense	annotated_lncRNA
XR_002922508.1	NC_037092.1	20296742	20296974	-	antisense	annotated_lncRNA
XR_002922508.1	NC_037092.1	20296500	20296559	-	antisense	annotated_lncRNA
XR_002922508.1	NC_037092.1	20295879	20296413	-	antisense	annotated_lncRNA
XR_002922508.1	NC_037092.1	20295306	20295792	-	antisense	annotated_lncRNA
XR_002922508.1	NC_037092.1	20293068	20293140	-	antisense	annotated_lncRNA
XR_002922508.1	NC_037092.1	20291858	20291937	-	antisense	annotated_lncRNA
XR_002922508.1	NC_037092.1	20290379	20291594	-	antisense	annotated_lncRNA
XR_002922508.1	NC_037092.1	20289974	20290317	-	antisense	annotated_lncRNA
XR_002922509.1	NC_037092.1	20299500	20299863	-	antisense	annotated_lncRNA
XR_002922509.1	NC_037092.1	20299304	20299387	-	antisense	annotated_lncRNA
XR_002922509.1	NC_037092.1	20298151	20298342	-	antisense	annotated_lncRNA
XR_002922509.1	NC_037092.1	20297105	20297242	-	antisense	annotated_lncRNA
XR_002922509.1	NC_037092.1	20296742	20296974	-	antisense	annotated_lncRNA
XR_002922509.1	NC_037092.1	20296500	20296559	-	antisense	annotated_lncRNA
XR_002922509.1	NC_037092.1	20295879	20296413	-	antisense	annotated_lncRNA
XR_002922509.1	NC_037092.1	20295608	20295792	-	antisense	annotated_lncRNA
XR_002922509.1	NC_037092.1	20295306	20295399	-	antisense	annotated_lncRNA
XR_002922509.1	NC_037092.1	20293068	20293140	-	antisense	annotated_lncRNA
XR_002922509.1	NC_037092.1	20291858	20291937	-	antisense	annotated_lncRNA
XR_002922509.1	NC_037092.1	20290379	20291594	-	antisense	annotated_lncRNA
XR_002922509.1	NC_037092.1	20289974	20290317	-	antisense	annotated_lncRNA
XR_002922510.1	NC_037092.1	20299500	20299865	-	antisense	annotated_lncRNA
XR_002922510.1	NC_037092.1	20299304	20299414	-	antisense	annotated_lncRNA
XR_002922510.1	NC_037092.1	20298151	20298342	-	antisense	annotated_lncRNA
XR_002922510.1	NC_037092.1	20297105	20297242	-	antisense	annotated_lncRNA
XR_002922510.1	NC_037092.1	20296742	20296974	-	antisense	annotated_lncRNA
XR_002922510.1	NC_037092.1	20296500	20296559	-	antisense	annotated_lncRNA
XR_002922510.1	NC_037092.1	20295879	20296413	-	antisense	annotated_lncRNA
XR_002922510.1	NC_037092.1	20295306	20295792	-	antisense	annotated_lncRNA
XR_002922510.1	NC_037092.1	20293068	20293140	-	antisense	annotated_lncRNA
XR_002922510.1	NC_037092.1	20291858	20291937	-	antisense	annotated_lncRNA
XR_002922510.1	NC_037092.1	20290379	20291594	-	antisense	annotated_lncRNA
XR_002922510.1	NC_037092.1	20289974	20290317	-	antisense	annotated_lncRNA
XR_002922511.1	NC_037092.1	20299500	20299863	-	antisense	annotated_lncRNA
XR_002922511.1	NC_037092.1	20299304	20299387	-	antisense	annotated_lncRNA
XR_002922511.1	NC_037092.1	20298151	20298342	-	antisense	annotated_lncRNA
XR_002922511.1	NC_037092.1	20297105	20297242	-	antisense	annotated_lncRNA
XR_002922511.1	NC_037092.1	20296742	20296974	-	antisense	annotated_lncRNA
XR_002922511.1	NC_037092.1	20296500	20296559	-	antisense	annotated_lncRNA
XR_002922511.1	NC_037092.1	20295879	20296413	-	antisense	annotated_lncRNA
XR_002922511.1	NC_037092.1	20295608	20295792	-	antisense	annotated_lncRNA
XR_002922511.1	NC_037092.1	20293068	20293140	-	antisense	annotated_lncRNA
XR_002922511.1	NC_037092.1	20291858	20291937	-	antisense	annotated_lncRNA
XR_002922511.1	NC_037092.1	20290379	20291594	-	antisense	annotated_lncRNA
XR_002922511.1	NC_037092.1	20289974	20290317	-	antisense	annotated_lncRNA
XR_002922512.1	NC_037092.1	20299500	20299863	-	antisense	annotated_lncRNA
XR_002922512.1	NC_037092.1	20299304	20299387	-	antisense	annotated_lncRNA
XR_002922512.1	NC_037092.1	20298151	20298342	-	antisense	annotated_lncRNA
XR_002922512.1	NC_037092.1	20297105	20297242	-	antisense	annotated_lncRNA
XR_002922512.1	NC_037092.1	20296742	20296974	-	antisense	annotated_lncRNA
XR_002922512.1	NC_037092.1	20296500	20296559	-	antisense	annotated_lncRNA
XR_002922512.1	NC_037092.1	20295879	20296413	-	antisense	annotated_lncRNA
XR_002922512.1	NC_037092.1	20295608	20295792	-	antisense	annotated_lncRNA
XR_002922512.1	NC_037092.1	20295306	20295374	-	antisense	annotated_lncRNA
XR_002922512.1	NC_037092.1	20293068	20293140	-	antisense	annotated_lncRNA
XR_002922512.1	NC_037092.1	20291858	20291937	-	antisense	annotated_lncRNA
XR_002922512.1	NC_037092.1	20290379	20291594	-	antisense	annotated_lncRNA
XR_002922512.1	NC_037092.1	20289974	20290317	-	antisense	annotated_lncRNA
XR_002922513.1	NC_037092.1	20299500	20299864	-	antisense	annotated_lncRNA
XR_002922513.1	NC_037092.1	20299304	20299387	-	antisense	annotated_lncRNA
XR_002922513.1	NC_037092.1	20298151	20298342	-	antisense	annotated_lncRNA
XR_002922513.1	NC_037092.1	20297105	20297242	-	antisense	annotated_lncRNA
XR_002922513.1	NC_037092.1	20296742	20296974	-	antisense	annotated_lncRNA
XR_002922513.1	NC_037092.1	20296500	20296559	-	antisense	annotated_lncRNA
XR_002922513.1	NC_037092.1	20295879	20296413	-	antisense	annotated_lncRNA
XR_002922513.1	NC_037092.1	20295306	20295792	-	antisense	annotated_lncRNA
XR_002922513.1	NC_037092.1	20293068	20293140	-	antisense	annotated_lncRNA
XR_002922513.1	NC_037092.1	20290379	20291594	-	antisense	annotated_lncRNA
XR_002922513.1	NC_037092.1	20289974	20290317	-	antisense	annotated_lncRNA
XR_002922514.1	NC_037092.1	20299500	20299864	-	antisense	annotated_lncRNA
XR_002922514.1	NC_037092.1	20299304	20299387	-	antisense	annotated_lncRNA
XR_002922514.1	NC_037092.1	20298151	20298342	-	antisense	annotated_lncRNA
XR_002922514.1	NC_037092.1	20297105	20297242	-	antisense	annotated_lncRNA
XR_002922514.1	NC_037092.1	20296742	20296974	-	antisense	annotated_lncRNA
XR_002922514.1	NC_037092.1	20296500	20296559	-	antisense	annotated_lncRNA
XR_002922514.1	NC_037092.1	20295879	20296413	-	antisense	annotated_lncRNA
XR_002922514.1	NC_037092.1	20295306	20295759	-	antisense	annotated_lncRNA
XR_002922514.1	NC_037092.1	20293068	20293140	-	antisense	annotated_lncRNA
XR_002922514.1	NC_037092.1	20291858	20291937	-	antisense	annotated_lncRNA
XR_002922514.1	NC_037092.1	20290379	20291594	-	antisense	annotated_lncRNA
XR_002922514.1	NC_037092.1	20289974	20290317	-	antisense	annotated_lncRNA
XR_002922515.1	NC_037092.1	20299500	20299862	-	antisense	annotated_lncRNA
XR_002922515.1	NC_037092.1	20299304	20299387	-	antisense	annotated_lncRNA
XR_002922515.1	NC_037092.1	20298151	20298342	-	antisense	annotated_lncRNA
XR_002922515.1	NC_037092.1	20297105	20297242	-	antisense	annotated_lncRNA
XR_002922515.1	NC_037092.1	20296742	20296974	-	antisense	annotated_lncRNA
XR_002922515.1	NC_037092.1	20296500	20296559	-	antisense	annotated_lncRNA
XR_002922515.1	NC_037092.1	20295879	20296413	-	antisense	annotated_lncRNA
XR_002922515.1	NC_037092.1	20295608	20295792	-	antisense	annotated_lncRNA
XR_002922515.1	NC_037092.1	20293068	20293140	-	antisense	annotated_lncRNA
XR_002922515.1	NC_037092.1	20290379	20291594	-	antisense	annotated_lncRNA
XR_002922515.1	NC_037092.1	20289974	20290317	-	antisense	annotated_lncRNA
XR_002922516.1	NC_037092.1	20299500	20299864	-	antisense	annotated_lncRNA
XR_002922516.1	NC_037092.1	20299304	20299387	-	antisense	annotated_lncRNA
XR_002922516.1	NC_037092.1	20298151	20298342	-	antisense	annotated_lncRNA
XR_002922516.1	NC_037092.1	20297105	20297242	-	antisense	annotated_lncRNA
XR_002922516.1	NC_037092.1	20296742	20296974	-	antisense	annotated_lncRNA
XR_002922516.1	NC_037092.1	20296500	20296559	-	antisense	annotated_lncRNA
XR_002922516.1	NC_037092.1	20295879	20296413	-	antisense	annotated_lncRNA
XR_002922516.1	NC_037092.1	20295306	20295792	-	antisense	annotated_lncRNA
XR_002922516.1	NC_037092.1	20293068	20293140	-	antisense	annotated_lncRNA
XR_002922516.1	NC_037092.1	20291858	20291937	-	antisense	annotated_lncRNA
XR_002922516.1	NC_037092.1	20290656	20291594	-	antisense	annotated_lncRNA
XR_002922516.1	NC_037092.1	20290379	20290561	-	antisense	annotated_lncRNA
XR_002922516.1	NC_037092.1	20289974	20290317	-	antisense	annotated_lncRNA
XR_002922517.1	NC_037092.1	20299500	20299859	-	antisense	annotated_lncRNA
XR_002922517.1	NC_037092.1	20299304	20299387	-	antisense	annotated_lncRNA
XR_002922517.1	NC_037092.1	20298151	20298342	-	antisense	annotated_lncRNA
XR_002922517.1	NC_037092.1	20297105	20297242	-	antisense	annotated_lncRNA
XR_002922517.1	NC_037092.1	20296742	20296974	-	antisense	annotated_lncRNA
XR_002922517.1	NC_037092.1	20296500	20296559	-	antisense	annotated_lncRNA
XR_002922517.1	NC_037092.1	20295879	20296413	-	antisense	annotated_lncRNA
XR_002922517.1	NC_037092.1	20295306	20295792	-	antisense	annotated_lncRNA
XR_002922517.1	NC_037092.1	20293068	20293140	-	antisense	annotated_lncRNA
XR_002922517.1	NC_037092.1	20291858	20291937	-	antisense	annotated_lncRNA
XR_002922517.1	NC_037092.1	20291479	20291594	-	antisense	annotated_lncRNA
XR_002922517.1	NC_037092.1	20289590	20289881	-	antisense	annotated_lncRNA
XR_002922518.1	NC_037092.1	20299500	20299865	-	antisense	annotated_lncRNA
XR_002922518.1	NC_037092.1	20299304	20299387	-	antisense	annotated_lncRNA
XR_002922518.1	NC_037092.1	20298151	20298339	-	antisense	annotated_lncRNA
XR_002922518.1	NC_037092.1	20297105	20297242	-	antisense	annotated_lncRNA
XR_002922518.1	NC_037092.1	20296742	20296974	-	antisense	annotated_lncRNA
XR_002922518.1	NC_037092.1	20296500	20296559	-	antisense	annotated_lncRNA
XR_002922518.1	NC_037092.1	20295879	20296413	-	antisense	annotated_lncRNA
XR_002922518.1	NC_037092.1	20295306	20295792	-	antisense	annotated_lncRNA
XR_002922518.1	NC_037092.1	20293068	20293140	-	antisense	annotated_lncRNA
XR_002922518.1	NC_037092.1	20291858	20291937	-	antisense	annotated_lncRNA
XR_002922518.1	NC_037092.1	20290379	20291594	-	antisense	annotated_lncRNA
XR_002922518.1	NC_037092.1	20289974	20290317	-	antisense	annotated_lncRNA
XR_002922519.1	NC_037092.1	20299500	20299864	-	antisense	annotated_lncRNA
XR_002922519.1	NC_037092.1	20298151	20298342	-	antisense	annotated_lncRNA
XR_002922519.1	NC_037092.1	20297105	20297242	-	antisense	annotated_lncRNA
XR_002922519.1	NC_037092.1	20296742	20296974	-	antisense	annotated_lncRNA
XR_002922519.1	NC_037092.1	20296500	20296559	-	antisense	annotated_lncRNA
XR_002922519.1	NC_037092.1	20295879	20296413	-	antisense	annotated_lncRNA
XR_002922519.1	NC_037092.1	20295306	20295792	-	antisense	annotated_lncRNA
XR_002922519.1	NC_037092.1	20293068	20293140	-	antisense	annotated_lncRNA
XR_002922519.1	NC_037092.1	20291858	20291937	-	antisense	annotated_lncRNA
XR_002922519.1	NC_037092.1	20290379	20291594	-	antisense	annotated_lncRNA
XR_002922519.1	NC_037092.1	20289974	20290317	-	antisense	annotated_lncRNA
XR_002922520.1	NC_037092.1	20299500	20299865	-	antisense	annotated_lncRNA
XR_002922520.1	NC_037092.1	20299304	20299414	-	antisense	annotated_lncRNA
XR_002922520.1	NC_037092.1	20298151	20298339	-	antisense	annotated_lncRNA
XR_002922520.1	NC_037092.1	20297105	20297242	-	antisense	annotated_lncRNA
XR_002922520.1	NC_037092.1	20296742	20296974	-	antisense	annotated_lncRNA
XR_002922520.1	NC_037092.1	20296500	20296559	-	antisense	annotated_lncRNA
XR_002922520.1	NC_037092.1	20295879	20296413	-	antisense	annotated_lncRNA
XR_002922520.1	NC_037092.1	20295306	20295792	-	antisense	annotated_lncRNA
XR_002922520.1	NC_037092.1	20293068	20293140	-	antisense	annotated_lncRNA
XR_002922520.1	NC_037092.1	20291858	20291937	-	antisense	annotated_lncRNA
XR_002922520.1	NC_037092.1	20290379	20291594	-	antisense	annotated_lncRNA
XR_002922520.1	NC_037092.1	20289974	20290317	-	antisense	annotated_lncRNA
XR_002922521.1	NC_037092.1	20299500	20299859	-	antisense	annotated_lncRNA
XR_002922521.1	NC_037092.1	20299304	20299387	-	antisense	annotated_lncRNA
XR_002922521.1	NC_037092.1	20298151	20298342	-	antisense	annotated_lncRNA
XR_002922521.1	NC_037092.1	20297105	20297242	-	antisense	annotated_lncRNA
XR_002922521.1	NC_037092.1	20296742	20296974	-	antisense	annotated_lncRNA
XR_002922521.1	NC_037092.1	20296500	20296559	-	antisense	annotated_lncRNA
XR_002922521.1	NC_037092.1	20295879	20296413	-	antisense	annotated_lncRNA
XR_002922521.1	NC_037092.1	20295306	20295792	-	antisense	annotated_lncRNA
XR_002922521.1	NC_037092.1	20293068	20293140	-	antisense	annotated_lncRNA
XR_002922521.1	NC_037092.1	20291479	20291594	-	antisense	annotated_lncRNA
XR_002922521.1	NC_037092.1	20289590	20289881	-	antisense	annotated_lncRNA
XR_002922522.1	NC_037092.1	20299500	20299868	-	antisense	annotated_lncRNA
XR_002922522.1	NC_037092.1	20299304	20299387	-	antisense	annotated_lncRNA
XR_002922522.1	NC_037092.1	20298151	20298342	-	antisense	annotated_lncRNA
XR_002922522.1	NC_037092.1	20298003	20298065	-	antisense	annotated_lncRNA
XR_002922522.1	NC_037092.1	20297105	20297242	-	antisense	annotated_lncRNA
XR_002922522.1	NC_037092.1	20296742	20296974	-	antisense	annotated_lncRNA
XR_002922522.1	NC_037092.1	20296500	20296559	-	antisense	annotated_lncRNA
XR_002922522.1	NC_037092.1	20295879	20296413	-	antisense	annotated_lncRNA
XR_002922522.1	NC_037092.1	20295306	20295792	-	antisense	annotated_lncRNA
XR_002922522.1	NC_037092.1	20293068	20293140	-	antisense	annotated_lncRNA
XR_002922522.1	NC_037092.1	20291858	20291937	-	antisense	annotated_lncRNA
XR_002922522.1	NC_037092.1	20290379	20291594	-	antisense	annotated_lncRNA
XR_002922522.1	NC_037092.1	20289974	20290317	-	antisense	annotated_lncRNA
XR_002922523.1	NC_037092.1	20299500	20299868	-	antisense	annotated_lncRNA
XR_002922523.1	NC_037092.1	20299304	20299387	-	antisense	annotated_lncRNA
XR_002922523.1	NC_037092.1	20298151	20298342	-	antisense	annotated_lncRNA
XR_002922523.1	NC_037092.1	20298003	20298061	-	antisense	annotated_lncRNA
XR_002922523.1	NC_037092.1	20297105	20297242	-	antisense	annotated_lncRNA
XR_002922523.1	NC_037092.1	20296742	20296974	-	antisense	annotated_lncRNA
XR_002922523.1	NC_037092.1	20296500	20296559	-	antisense	annotated_lncRNA
XR_002922523.1	NC_037092.1	20295879	20296413	-	antisense	annotated_lncRNA
XR_002922523.1	NC_037092.1	20295306	20295792	-	antisense	annotated_lncRNA
XR_002922523.1	NC_037092.1	20293068	20293140	-	antisense	annotated_lncRNA
XR_002922523.1	NC_037092.1	20291858	20291937	-	antisense	annotated_lncRNA
XR_002922523.1	NC_037092.1	20290379	20291594	-	antisense	annotated_lncRNA
XR_002922523.1	NC_037092.1	20289974	20290317	-	antisense	annotated_lncRNA
XR_002922524.1	NC_037092.1	20299500	20299867	-	antisense	annotated_lncRNA
XR_002922524.1	NC_037092.1	20299304	20299387	-	antisense	annotated_lncRNA
XR_002922524.1	NC_037092.1	20298151	20298342	-	antisense	annotated_lncRNA
XR_002922524.1	NC_037092.1	20297105	20297242	-	antisense	annotated_lncRNA
XR_002922524.1	NC_037092.1	20296928	20296974	-	antisense	annotated_lncRNA
XR_002922524.1	NC_037092.1	20296742	20296889	-	antisense	annotated_lncRNA
XR_002922524.1	NC_037092.1	20296500	20296559	-	antisense	annotated_lncRNA
XR_002922524.1	NC_037092.1	20295879	20296413	-	antisense	annotated_lncRNA
XR_002922524.1	NC_037092.1	20295306	20295792	-	antisense	annotated_lncRNA
XR_002922524.1	NC_037092.1	20293068	20293140	-	antisense	annotated_lncRNA
XR_002922524.1	NC_037092.1	20291858	20291937	-	antisense	annotated_lncRNA
XR_002922524.1	NC_037092.1	20290379	20291594	-	antisense	annotated_lncRNA
XR_002922524.1	NC_037092.1	20289974	20290317	-	antisense	annotated_lncRNA
XR_002922525.1	NC_037092.1	20284618	20284740	-	lincRNA	annotated_lncRNA
XR_002922525.1	NC_037092.1	20283517	20284029	-	lincRNA	annotated_lncRNA
XR_002922526.1	NC_037092.1	2717195	2718152	-	sense_overlapping	annotated_lncRNA
XR_002922526.1	NC_037092.1	2716474	2716872	-	sense_overlapping	annotated_lncRNA
XR_002922526.1	NC_037092.1	2715868	2716379	-	sense_overlapping	annotated_lncRNA
XR_002922527.1	NC_037092.1	2719081	2719111	-	sense_overlapping	annotated_lncRNA
XR_002922527.1	NC_037092.1	2717195	2718029	-	sense_overlapping	annotated_lncRNA
XR_002922527.1	NC_037092.1	2716474	2716872	-	sense_overlapping	annotated_lncRNA
XR_002922527.1	NC_037092.1	2715868	2716379	-	sense_overlapping	annotated_lncRNA
XR_002922528.1	NC_037092.1	2719081	2719125	-	sense_overlapping	annotated_lncRNA
XR_002922528.1	NC_037092.1	2717195	2717585	-	sense_overlapping	annotated_lncRNA
XR_002922528.1	NC_037092.1	2716474	2716872	-	sense_overlapping	annotated_lncRNA
XR_002922528.1	NC_037092.1	2715868	2716379	-	sense_overlapping	annotated_lncRNA
XR_002922529.1	NC_037092.1	2642116	2642187	+	lincRNA	annotated_lncRNA
XR_002922529.1	NC_037092.1	2641930	2642013	+	lincRNA	annotated_lncRNA
XR_002922529.1	NC_037092.1	2641780	2641847	+	lincRNA	annotated_lncRNA
XR_002922529.1	NC_037092.1	2641572	2641690	+	lincRNA	annotated_lncRNA
XR_002922529.1	NC_037092.1	2641313	2641423	+	lincRNA	annotated_lncRNA
XR_002922529.1	NC_037092.1	2641097	2641153	+	lincRNA	annotated_lncRNA
XR_002922529.1	NC_037092.1	2640932	2641007	+	lincRNA	annotated_lncRNA
XR_002922530.1	NC_037092.1	2642658	2642787	+	sense_overlapping	annotated_lncRNA
XR_002922530.1	NC_037092.1	2642464	2642561	+	sense_overlapping	annotated_lncRNA
XR_002922530.1	NC_037092.1	2642207	2642320	+	sense_overlapping	annotated_lncRNA
XR_002922531.1	NC_037092.1	2783314	2783599	+	antisense	annotated_lncRNA
XR_002922531.1	NC_037092.1	2783058	2783227	+	antisense	annotated_lncRNA
XR_002922531.1	NC_037092.1	2782814	2782960	+	antisense	annotated_lncRNA
XR_002922531.1	NC_037092.1	2782510	2782584	+	antisense	annotated_lncRNA
XR_002922532.1	NC_037092.1	2779085	2779407	-	sense_overlapping	annotated_lncRNA
XR_002922532.1	NC_037092.1	2778875	2779004	-	sense_overlapping	annotated_lncRNA
XR_002922532.1	NC_037092.1	2778470	2778782	-	sense_overlapping	annotated_lncRNA
XR_002922533.1	NC_037092.1	27132079	27132244	+	antisense	annotated_lncRNA
XR_002922533.1	NC_037092.1	27131630	27131656	+	antisense	annotated_lncRNA
XR_002922533.1	NC_037092.1	27131461	27131484	+	antisense	annotated_lncRNA
XR_002922533.1	NC_037092.1	27130560	27131043	+	antisense	annotated_lncRNA
XR_002922534.1	NC_037092.1	27132251	27132361	+	antisense	annotated_lncRNA
XR_002922534.1	NC_037092.1	27132079	27132183	+	antisense	annotated_lncRNA
XR_002922534.1	NC_037092.1	27131630	27131656	+	antisense	annotated_lncRNA
XR_002922534.1	NC_037092.1	27131461	27131484	+	antisense	annotated_lncRNA
XR_002922534.1	NC_037092.1	27130560	27131043	+	antisense	annotated_lncRNA
XR_002922535.1	NC_037092.1	27132298	27132752	+	antisense	annotated_lncRNA
XR_002922535.1	NC_037092.1	27132079	27132183	+	antisense	annotated_lncRNA
XR_002922535.1	NC_037092.1	27131630	27131656	+	antisense	annotated_lncRNA
XR_002922535.1	NC_037092.1	27131461	27131484	+	antisense	annotated_lncRNA
XR_002922535.1	NC_037092.1	27130560	27131043	+	antisense	annotated_lncRNA
XR_002922536.1	NC_037092.1	27132273	27132350	+	antisense	annotated_lncRNA
XR_002922536.1	NC_037092.1	27132079	27132183	+	antisense	annotated_lncRNA
XR_002922536.1	NC_037092.1	27131630	27131656	+	antisense	annotated_lncRNA
XR_002922536.1	NC_037092.1	27131461	27131484	+	antisense	annotated_lncRNA
XR_002922536.1	NC_037092.1	27130560	27131043	+	antisense	annotated_lncRNA
XR_002922537.1	NC_037092.1	27160337	27160474	-	sense_overlapping	annotated_lncRNA
XR_002922537.1	NC_037092.1	27160055	27160107	-	sense_overlapping	annotated_lncRNA
XR_002922537.1	NC_037092.1	27159237	27159264	-	sense_overlapping	annotated_lncRNA
XR_002922537.1	NC_037092.1	27159013	27159090	-	sense_overlapping	annotated_lncRNA
XR_002922537.1	NC_037092.1	27158382	27158625	-	sense_overlapping	annotated_lncRNA
XR_002922538.1	NC_037092.1	27146334	27146669	+	antisense	annotated_lncRNA
XR_002922538.1	NC_037092.1	27145421	27145626	+	antisense	annotated_lncRNA
XR_002922539.1	NC_037092.1	27161475	27161722	-	sense_overlapping	annotated_lncRNA
XR_002922539.1	NC_037092.1	27161241	27161300	-	sense_overlapping	annotated_lncRNA
XR_002922539.1	NC_037092.1	27161062	27161139	-	sense_overlapping	annotated_lncRNA
XR_002922539.1	NC_037092.1	27160563	27160976	-	sense_overlapping	annotated_lncRNA
XR_002922540.1	NC_037092.1	27161475	27161733	-	sense_overlapping	annotated_lncRNA
XR_002922540.1	NC_037092.1	27161241	27161300	-	sense_overlapping	annotated_lncRNA
XR_002922540.1	NC_037092.1	27161062	27161139	-	sense_overlapping	annotated_lncRNA
XR_002922540.1	NC_037092.1	27160894	27160976	-	sense_overlapping	annotated_lncRNA
XR_002922540.1	NC_037092.1	27160510	27160552	-	sense_overlapping	annotated_lncRNA
XR_002922541.1	NC_037092.1	27146788	27147602	-	antisense	annotated_lncRNA
XR_002922541.1	NC_037092.1	27146478	27146677	-	antisense	annotated_lncRNA
XR_002922542.1	NC_037092.1	80280452	80281964	+	sense_overlapping	annotated_lncRNA
XR_002922542.1	NC_037092.1	80280230	80280370	+	sense_overlapping	annotated_lncRNA
XR_002922544.1	NC_037092.1	41015141	41015174	-	antisense	annotated_lncRNA
XR_002922544.1	NC_037092.1	41014884	41015018	-	antisense	annotated_lncRNA
XR_002922545.1	NC_037092.1	37209608	37209761	+	sense_overlapping	annotated_lncRNA
XR_002922545.1	NC_037092.1	37209434	37209562	+	sense_overlapping	annotated_lncRNA
XR_002922547.1	NC_037092.1	29436737	29437001	+	antisense	annotated_lncRNA
XR_002922547.1	NC_037092.1	29436583	29436615	+	antisense	annotated_lncRNA
XR_002922547.1	NC_037092.1	29436149	29436316	+	antisense	annotated_lncRNA
XR_002922547.1	NC_037092.1	29435955	29436057	+	antisense	annotated_lncRNA
XR_002922547.1	NC_037092.1	29435433	29435635	+	antisense	annotated_lncRNA
XR_002922548.1	NC_037092.1	29388296	29388964	+	antisense	annotated_lncRNA
XR_002922548.1	NC_037092.1	29387744	29387866	+	antisense	annotated_lncRNA
XR_002922548.1	NC_037092.1	29387062	29387202	+	antisense	annotated_lncRNA
XR_002922548.1	NC_037092.1	29386443	29386547	+	antisense	annotated_lncRNA
XR_002922548.1	NC_037092.1	29386252	29386328	+	antisense	annotated_lncRNA
XR_002922548.1	NC_037092.1	29386067	29386144	+	antisense	annotated_lncRNA
XR_002922548.1	NC_037092.1	29385302	29385416	+	antisense	annotated_lncRNA
XR_002922548.1	NC_037092.1	29384815	29384978	+	antisense	annotated_lncRNA
XR_002922548.1	NC_037092.1	29384234	29384688	+	antisense	annotated_lncRNA
XR_002922549.1	NC_037092.1	29388296	29388959	+	antisense	annotated_lncRNA
XR_002922549.1	NC_037092.1	29387744	29387866	+	antisense	annotated_lncRNA
XR_002922549.1	NC_037092.1	29387062	29387202	+	antisense	annotated_lncRNA
XR_002922549.1	NC_037092.1	29386443	29386547	+	antisense	annotated_lncRNA
XR_002922549.1	NC_037092.1	29386252	29386328	+	antisense	annotated_lncRNA
XR_002922549.1	NC_037092.1	29386067	29386144	+	antisense	annotated_lncRNA
XR_002922549.1	NC_037092.1	29385302	29385416	+	antisense	annotated_lncRNA
XR_002922549.1	NC_037092.1	29384815	29384978	+	antisense	annotated_lncRNA
XR_002922549.1	NC_037092.1	29383466	29383602	+	antisense	annotated_lncRNA
XR_002922550.1	NC_037092.1	29388296	29388969	+	antisense	annotated_lncRNA
XR_002922550.1	NC_037092.1	29387744	29387866	+	antisense	annotated_lncRNA
XR_002922550.1	NC_037092.1	29387062	29387314	+	antisense	annotated_lncRNA
XR_002922550.1	NC_037092.1	29386443	29386547	+	antisense	annotated_lncRNA
XR_002922550.1	NC_037092.1	29386252	29386328	+	antisense	annotated_lncRNA
XR_002922550.1	NC_037092.1	29386067	29386144	+	antisense	annotated_lncRNA
XR_002922550.1	NC_037092.1	29385302	29385416	+	antisense	annotated_lncRNA
XR_002922550.1	NC_037092.1	29384815	29384978	+	antisense	annotated_lncRNA
XR_002922550.1	NC_037092.1	29384196	29384688	+	antisense	annotated_lncRNA
XR_002922551.1	NC_037092.1	29388296	29388963	+	antisense	annotated_lncRNA
XR_002922551.1	NC_037092.1	29387744	29387866	+	antisense	annotated_lncRNA
XR_002922551.1	NC_037092.1	29387062	29387202	+	antisense	annotated_lncRNA
XR_002922551.1	NC_037092.1	29386443	29386547	+	antisense	annotated_lncRNA
XR_002922551.1	NC_037092.1	29386252	29386328	+	antisense	annotated_lncRNA
XR_002922551.1	NC_037092.1	29386067	29386144	+	antisense	annotated_lncRNA
XR_002922551.1	NC_037092.1	29385302	29385416	+	antisense	annotated_lncRNA
XR_002922551.1	NC_037092.1	29384815	29384978	+	antisense	annotated_lncRNA
XR_002922551.1	NC_037092.1	29384235	29384555	+	antisense	annotated_lncRNA
XR_002922552.1	NC_037092.1	29388296	29388970	+	antisense	annotated_lncRNA
XR_002922552.1	NC_037092.1	29387744	29387866	+	antisense	annotated_lncRNA
XR_002922552.1	NC_037092.1	29387062	29387202	+	antisense	annotated_lncRNA
XR_002922552.1	NC_037092.1	29386443	29386547	+	antisense	annotated_lncRNA
XR_002922552.1	NC_037092.1	29386252	29386328	+	antisense	annotated_lncRNA
XR_002922552.1	NC_037092.1	29386067	29386144	+	antisense	annotated_lncRNA
XR_002922552.1	NC_037092.1	29385683	29385760	+	antisense	annotated_lncRNA
XR_002922552.1	NC_037092.1	29385302	29385416	+	antisense	annotated_lncRNA
XR_002922552.1	NC_037092.1	29384815	29384978	+	antisense	annotated_lncRNA
XR_002922552.1	NC_037092.1	29383940	29384688	+	antisense	annotated_lncRNA
XR_002922553.1	NC_037092.1	29388296	29388967	+	antisense	annotated_lncRNA
XR_002922553.1	NC_037092.1	29387744	29387866	+	antisense	annotated_lncRNA
XR_002922553.1	NC_037092.1	29387090	29387202	+	antisense	annotated_lncRNA
XR_002922553.1	NC_037092.1	29386443	29386547	+	antisense	annotated_lncRNA
XR_002922553.1	NC_037092.1	29386252	29386328	+	antisense	annotated_lncRNA
XR_002922553.1	NC_037092.1	29386067	29386144	+	antisense	annotated_lncRNA
XR_002922553.1	NC_037092.1	29385302	29385416	+	antisense	annotated_lncRNA
XR_002922553.1	NC_037092.1	29384815	29384978	+	antisense	annotated_lncRNA
XR_002922553.1	NC_037092.1	29384214	29384688	+	antisense	annotated_lncRNA
XR_002922554.1	NC_037092.1	29314084	29314427	-	antisense	annotated_lncRNA
XR_002922554.1	NC_037092.1	29313638	29313693	-	antisense	annotated_lncRNA
XR_002922554.1	NC_037092.1	29313269	29313402	-	antisense	annotated_lncRNA
XR_002922555.1	NC_037092.1	29339316	29339374	-	sense_overlapping	annotated_lncRNA
XR_002922555.1	NC_037092.1	29338973	29339242	-	sense_overlapping	annotated_lncRNA
XR_002922556.1	NC_037092.1	29390333	29390641	+	sense_overlapping	annotated_lncRNA
XR_002922556.1	NC_037092.1	29390140	29390266	+	sense_overlapping	annotated_lncRNA
XR_002922556.1	NC_037092.1	29389565	29389623	+	sense_overlapping	annotated_lncRNA
XR_002922557.1	NC_037092.1	55210824	55210894	-	antisense	annotated_lncRNA
XR_002922557.1	NC_037092.1	55210308	55210366	-	antisense	annotated_lncRNA
XR_002922557.1	NC_037092.1	55209270	55209359	-	antisense	annotated_lncRNA
XR_002922558.1	NC_037092.1	47857902	47857964	+	sense_overlapping	annotated_lncRNA
XR_002922558.1	NC_037092.1	47857671	47857760	+	sense_overlapping	annotated_lncRNA
XR_002922558.1	NC_037092.1	47857527	47857581	+	sense_overlapping	annotated_lncRNA
XR_002922559.1	NC_037092.1	4018556	4018856	+	sense_overlapping	annotated_lncRNA
XR_002922559.1	NC_037092.1	4016681	4016771	+	sense_overlapping	annotated_lncRNA
XR_002922560.1	NC_037092.1	3970417	3970837	+	antisense	annotated_lncRNA
XR_002922560.1	NC_037092.1	3968987	3969380	+	antisense	annotated_lncRNA
XR_002922562.1	NC_037088.1	62951599	62951809	+	sense_overlapping	annotated_lncRNA
XR_002922562.1	NC_037088.1	62951231	62951352	+	sense_overlapping	annotated_lncRNA
XR_002922562.1	NC_037088.1	62951003	62951143	+	sense_overlapping	annotated_lncRNA
XR_002922563.1	NC_037092.1	8273436	8273623	-	sense_overlapping	annotated_lncRNA
XR_002922563.1	NC_037092.1	8273123	8273257	-	sense_overlapping	annotated_lncRNA
XR_002922563.1	NC_037092.1	8272844	8272964	-	sense_overlapping	annotated_lncRNA
XR_002922564.1	NC_037092.1	8251595	8251714	+	antisense	annotated_lncRNA
XR_002922564.1	NC_037092.1	8250126	8251438	+	antisense	annotated_lncRNA
XR_002922564.1	NC_037092.1	8245635	8245839	+	antisense	annotated_lncRNA
XR_002922565.1	NC_037092.1	2013722	2013731	+	sense_overlapping	annotated_lncRNA
XR_002922565.1	NC_037092.1	2013581	2013637	+	sense_overlapping	annotated_lncRNA
XR_002922565.1	NC_037092.1	2013163	2013247	+	sense_overlapping	annotated_lncRNA
XR_002922566.1	NC_037092.1	20396754	20396892	+	antisense	annotated_lncRNA
XR_002922566.1	NC_037092.1	20396440	20396534	+	antisense	annotated_lncRNA
XR_002922566.1	NC_037092.1	20395958	20396302	+	antisense	annotated_lncRNA
XR_002922567.1	NC_037092.1	20397409	20397591	+	lincRNA	annotated_lncRNA
XR_002922567.1	NC_037092.1	20397217	20397293	+	lincRNA	annotated_lncRNA
XR_002922567.1	NC_037092.1	20396918	20396931	+	lincRNA	annotated_lncRNA
XR_002922568.1	NC_037092.1	66922406	66922669	-	antisense	annotated_lncRNA
XR_002922568.1	NC_037092.1	66921555	66922241	-	antisense	annotated_lncRNA
XR_002922569.1	NC_037092.1	17061669	17062082	-	antisense	annotated_lncRNA
XR_002922569.1	NC_037092.1	17059408	17061416	-	antisense	annotated_lncRNA
XR_002922570.1	NC_037092.1	44334344	44334691	-	antisense	annotated_lncRNA
XR_002922570.1	NC_037092.1	44332432	44332737	-	antisense	annotated_lncRNA
XR_002922571.1	NC_037092.1	44302481	44303106	-	antisense	annotated_lncRNA
XR_002922571.1	NC_037092.1	44301435	44301565	-	antisense	annotated_lncRNA
XR_002922571.1	NC_037092.1	44300952	44301267	-	antisense	annotated_lncRNA
XR_002922571.1	NC_037092.1	44300360	44300858	-	antisense	annotated_lncRNA
XR_002922572.1	NC_037092.1	44302732	44303106	-	antisense	annotated_lncRNA
XR_002922572.1	NC_037092.1	44301435	44301565	-	antisense	annotated_lncRNA
XR_002922572.1	NC_037092.1	44300952	44301267	-	antisense	annotated_lncRNA
XR_002922572.1	NC_037092.1	44300362	44300858	-	antisense	annotated_lncRNA
XR_002922573.1	NC_037092.1	44315571	44316062	-	antisense	annotated_lncRNA
XR_002922573.1	NC_037092.1	44314353	44315470	-	antisense	annotated_lncRNA
XR_002922574.1	NC_037092.1	82190146	82190477	+	sense_overlapping	annotated_lncRNA
XR_002922574.1	NC_037092.1	82189850	82189904	+	sense_overlapping	annotated_lncRNA
XR_002922574.1	NC_037092.1	82189162	82189213	+	sense_overlapping	annotated_lncRNA
XR_002922574.1	NC_037092.1	82188270	82189048	+	sense_overlapping	annotated_lncRNA
XR_002922574.1	NC_037092.1	82187544	82187620	+	sense_overlapping	annotated_lncRNA
XR_002922574.1	NC_037092.1	82187349	82187412	+	sense_overlapping	annotated_lncRNA
XR_002922574.1	NC_037092.1	82186779	82186873	+	sense_overlapping	annotated_lncRNA
XR_002922574.1	NC_037092.1	82186453	82186618	+	sense_overlapping	annotated_lncRNA
XR_002922574.1	NC_037092.1	82185565	82186225	+	sense_overlapping	annotated_lncRNA
XR_002922575.1	NC_037092.1	82190146	82190477	+	sense_overlapping	annotated_lncRNA
XR_002922575.1	NC_037092.1	82189850	82189904	+	sense_overlapping	annotated_lncRNA
XR_002922575.1	NC_037092.1	82189162	82189213	+	sense_overlapping	annotated_lncRNA
XR_002922575.1	NC_037092.1	82188876	82189048	+	sense_overlapping	annotated_lncRNA
XR_002922575.1	NC_037092.1	82188270	82188469	+	sense_overlapping	annotated_lncRNA
XR_002922575.1	NC_037092.1	82187544	82187620	+	sense_overlapping	annotated_lncRNA
XR_002922575.1	NC_037092.1	82187349	82187412	+	sense_overlapping	annotated_lncRNA
XR_002922575.1	NC_037092.1	82186779	82186873	+	sense_overlapping	annotated_lncRNA
XR_002922575.1	NC_037092.1	82186453	82186618	+	sense_overlapping	annotated_lncRNA
XR_002922575.1	NC_037092.1	82185576	82186225	+	sense_overlapping	annotated_lncRNA
XR_002922576.1	NC_037092.1	82190146	82190477	+	sense_overlapping	annotated_lncRNA
XR_002922576.1	NC_037092.1	82189850	82189904	+	sense_overlapping	annotated_lncRNA
XR_002922576.1	NC_037092.1	82189162	82189213	+	sense_overlapping	annotated_lncRNA
XR_002922576.1	NC_037092.1	82188270	82189048	+	sense_overlapping	annotated_lncRNA
XR_002922576.1	NC_037092.1	82187544	82187620	+	sense_overlapping	annotated_lncRNA
XR_002922576.1	NC_037092.1	82187349	82187412	+	sense_overlapping	annotated_lncRNA
XR_002922576.1	NC_037092.1	82186779	82186873	+	sense_overlapping	annotated_lncRNA
XR_002922576.1	NC_037092.1	82186448	82186618	+	sense_overlapping	annotated_lncRNA
XR_002922576.1	NC_037092.1	82185561	82186225	+	sense_overlapping	annotated_lncRNA
XR_002922577.1	NC_037092.1	82190146	82190477	+	sense_overlapping	annotated_lncRNA
XR_002922577.1	NC_037092.1	82189850	82189893	+	sense_overlapping	annotated_lncRNA
XR_002922577.1	NC_037092.1	82189162	82189213	+	sense_overlapping	annotated_lncRNA
XR_002922577.1	NC_037092.1	82188270	82189048	+	sense_overlapping	annotated_lncRNA
XR_002922577.1	NC_037092.1	82187544	82187620	+	sense_overlapping	annotated_lncRNA
XR_002922577.1	NC_037092.1	82187349	82187412	+	sense_overlapping	annotated_lncRNA
XR_002922577.1	NC_037092.1	82186779	82186873	+	sense_overlapping	annotated_lncRNA
XR_002922577.1	NC_037092.1	82186453	82186618	+	sense_overlapping	annotated_lncRNA
XR_002922577.1	NC_037092.1	82185564	82186225	+	sense_overlapping	annotated_lncRNA
XR_002922578.1	NC_037092.1	82190146	82190477	+	sense_overlapping	annotated_lncRNA
XR_002922578.1	NC_037092.1	82189850	82189904	+	sense_overlapping	annotated_lncRNA
XR_002922578.1	NC_037092.1	82189162	82189213	+	sense_overlapping	annotated_lncRNA
XR_002922578.1	NC_037092.1	82188808	82189048	+	sense_overlapping	annotated_lncRNA
XR_002922578.1	NC_037092.1	82188270	82188469	+	sense_overlapping	annotated_lncRNA
XR_002922578.1	NC_037092.1	82187544	82187620	+	sense_overlapping	annotated_lncRNA
XR_002922578.1	NC_037092.1	82187349	82187412	+	sense_overlapping	annotated_lncRNA
XR_002922578.1	NC_037092.1	82186779	82186873	+	sense_overlapping	annotated_lncRNA
XR_002922578.1	NC_037092.1	82186453	82186618	+	sense_overlapping	annotated_lncRNA
XR_002922578.1	NC_037092.1	82185567	82186225	+	sense_overlapping	annotated_lncRNA
XR_002922579.1	NC_037092.1	82190146	82190477	+	sense_overlapping	annotated_lncRNA
XR_002922579.1	NC_037092.1	82189850	82189904	+	sense_overlapping	annotated_lncRNA
XR_002922579.1	NC_037092.1	82189162	82189213	+	sense_overlapping	annotated_lncRNA
XR_002922579.1	NC_037092.1	82188270	82189048	+	sense_overlapping	annotated_lncRNA
XR_002922579.1	NC_037092.1	82187544	82187620	+	sense_overlapping	annotated_lncRNA
XR_002922579.1	NC_037092.1	82187349	82187412	+	sense_overlapping	annotated_lncRNA
XR_002922579.1	NC_037092.1	82186779	82186873	+	sense_overlapping	annotated_lncRNA
XR_002922579.1	NC_037092.1	82186529	82186618	+	sense_overlapping	annotated_lncRNA
XR_002922579.1	NC_037092.1	82185562	82186225	+	sense_overlapping	annotated_lncRNA
XR_002922580.1	NC_037092.1	82190146	82190477	+	sense_overlapping	annotated_lncRNA
XR_002922580.1	NC_037092.1	82189850	82189904	+	sense_overlapping	annotated_lncRNA
XR_002922580.1	NC_037092.1	82189162	82189213	+	sense_overlapping	annotated_lncRNA
XR_002922580.1	NC_037092.1	82188270	82189048	+	sense_overlapping	annotated_lncRNA
XR_002922580.1	NC_037092.1	82187544	82187620	+	sense_overlapping	annotated_lncRNA
XR_002922580.1	NC_037092.1	82187379	82187412	+	sense_overlapping	annotated_lncRNA
XR_002922580.1	NC_037092.1	82186779	82186873	+	sense_overlapping	annotated_lncRNA
XR_002922580.1	NC_037092.1	82186453	82186618	+	sense_overlapping	annotated_lncRNA
XR_002922580.1	NC_037092.1	82185562	82186225	+	sense_overlapping	annotated_lncRNA
XR_002922581.1	NC_037092.1	82190150	82190477	+	sense_overlapping	annotated_lncRNA
XR_002922581.1	NC_037092.1	82189850	82189904	+	sense_overlapping	annotated_lncRNA
XR_002922581.1	NC_037092.1	82189162	82189213	+	sense_overlapping	annotated_lncRNA
XR_002922581.1	NC_037092.1	82188270	82189048	+	sense_overlapping	annotated_lncRNA
XR_002922581.1	NC_037092.1	82187544	82187620	+	sense_overlapping	annotated_lncRNA
XR_002922581.1	NC_037092.1	82187349	82187412	+	sense_overlapping	annotated_lncRNA
XR_002922581.1	NC_037092.1	82186779	82186873	+	sense_overlapping	annotated_lncRNA
XR_002922581.1	NC_037092.1	82186453	82186618	+	sense_overlapping	annotated_lncRNA
XR_002922581.1	NC_037092.1	82185563	82186225	+	sense_overlapping	annotated_lncRNA
XR_002922582.1	NC_037092.1	82190146	82190477	+	sense_overlapping	annotated_lncRNA
XR_002922582.1	NC_037092.1	82189850	82189904	+	sense_overlapping	annotated_lncRNA
XR_002922582.1	NC_037092.1	82189162	82189213	+	sense_overlapping	annotated_lncRNA
XR_002922582.1	NC_037092.1	82188876	82189048	+	sense_overlapping	annotated_lncRNA
XR_002922582.1	NC_037092.1	82187544	82187620	+	sense_overlapping	annotated_lncRNA
XR_002922582.1	NC_037092.1	82187349	82187412	+	sense_overlapping	annotated_lncRNA
XR_002922582.1	NC_037092.1	82186779	82186873	+	sense_overlapping	annotated_lncRNA
XR_002922582.1	NC_037092.1	82186453	82186618	+	sense_overlapping	annotated_lncRNA
XR_002922582.1	NC_037092.1	82185568	82186225	+	sense_overlapping	annotated_lncRNA
XR_002922583.1	NC_037092.1	82190146	82190477	+	sense_overlapping	annotated_lncRNA
XR_002922583.1	NC_037092.1	82189850	82189904	+	sense_overlapping	annotated_lncRNA
XR_002922583.1	NC_037092.1	82189162	82189213	+	sense_overlapping	annotated_lncRNA
XR_002922583.1	NC_037092.1	82188270	82189048	+	sense_overlapping	annotated_lncRNA
XR_002922583.1	NC_037092.1	82187544	82187620	+	sense_overlapping	annotated_lncRNA
XR_002922583.1	NC_037092.1	82186779	82186873	+	sense_overlapping	annotated_lncRNA
XR_002922583.1	NC_037092.1	82186453	82186618	+	sense_overlapping	annotated_lncRNA
XR_002922583.1	NC_037092.1	82185563	82186225	+	sense_overlapping	annotated_lncRNA
XR_002922584.1	NC_037092.1	11436026	11436353	+	antisense	annotated_lncRNA
XR_002922584.1	NC_037092.1	11435774	11435832	+	antisense	annotated_lncRNA
XR_002922584.1	NC_037092.1	11434672	11435654	+	antisense	annotated_lncRNA
XR_002922585.1	NC_037092.1	72087817	72088203	-	sense_overlapping	annotated_lncRNA
XR_002922585.1	NC_037092.1	72087636	72087745	-	sense_overlapping	annotated_lncRNA
XR_002922585.1	NC_037092.1	72086467	72087249	-	sense_overlapping	annotated_lncRNA
XR_002922586.1	NC_037092.1	33448409	33448438	+	antisense	annotated_lncRNA
XR_002922586.1	NC_037092.1	33447880	33447966	+	antisense	annotated_lncRNA
XR_002922586.1	NC_037092.1	33447290	33447425	+	antisense	annotated_lncRNA
XR_002922587.1	NC_037092.1	30828758	30828894	-	antisense	annotated_lncRNA
XR_002922587.1	NC_037092.1	30826628	30828525	-	antisense	annotated_lncRNA
XR_002922587.1	NC_037092.1	30826337	30826422	-	antisense	annotated_lncRNA
XR_002922587.1	NC_037092.1	30825835	30826243	-	antisense	annotated_lncRNA
XR_002922588.1	NC_037092.1	30828758	30828894	-	antisense	annotated_lncRNA
XR_002922588.1	NC_037092.1	30827987	30828525	-	antisense	annotated_lncRNA
XR_002922588.1	NC_037092.1	30826628	30827837	-	antisense	annotated_lncRNA
XR_002922588.1	NC_037092.1	30826337	30826422	-	antisense	annotated_lncRNA
XR_002922588.1	NC_037092.1	30825835	30826243	-	antisense	annotated_lncRNA
XR_002922589.1	NC_037092.1	30828758	30828894	-	antisense	annotated_lncRNA
XR_002922589.1	NC_037092.1	30826934	30828525	-	antisense	annotated_lncRNA
XR_002922589.1	NC_037092.1	30826628	30826688	-	antisense	annotated_lncRNA
XR_002922589.1	NC_037092.1	30826337	30826422	-	antisense	annotated_lncRNA
XR_002922589.1	NC_037092.1	30825835	30826243	-	antisense	annotated_lncRNA
XR_002922590.1	NC_037092.1	30828758	30828894	-	antisense	annotated_lncRNA
XR_002922590.1	NC_037092.1	30828283	30828525	-	antisense	annotated_lncRNA
XR_002922590.1	NC_037092.1	30826628	30828105	-	antisense	annotated_lncRNA
XR_002922590.1	NC_037092.1	30826337	30826422	-	antisense	annotated_lncRNA
XR_002922590.1	NC_037092.1	30825835	30826243	-	antisense	annotated_lncRNA
XR_002922591.1	NC_037092.1	30828758	30828894	-	antisense	annotated_lncRNA
XR_002922591.1	NC_037092.1	30828283	30828525	-	antisense	annotated_lncRNA
XR_002922591.1	NC_037092.1	30826628	30828034	-	antisense	annotated_lncRNA
XR_002922591.1	NC_037092.1	30826337	30826422	-	antisense	annotated_lncRNA
XR_002922591.1	NC_037092.1	30825835	30826243	-	antisense	annotated_lncRNA
XR_002922592.1	NC_037092.1	30828758	30828894	-	antisense	annotated_lncRNA
XR_002922592.1	NC_037092.1	30827987	30828525	-	antisense	annotated_lncRNA
XR_002922592.1	NC_037092.1	30826628	30827829	-	antisense	annotated_lncRNA
XR_002922592.1	NC_037092.1	30826337	30826422	-	antisense	annotated_lncRNA
XR_002922592.1	NC_037092.1	30825835	30826243	-	antisense	annotated_lncRNA
XR_002922593.1	NC_037092.1	30828758	30828894	-	antisense	annotated_lncRNA
XR_002922593.1	NC_037092.1	30827169	30828525	-	antisense	annotated_lncRNA
XR_002922593.1	NC_037092.1	30826628	30826688	-	antisense	annotated_lncRNA
XR_002922593.1	NC_037092.1	30826337	30826422	-	antisense	annotated_lncRNA
XR_002922593.1	NC_037092.1	30825835	30826243	-	antisense	annotated_lncRNA
XR_002922594.1	NC_037092.1	30828758	30828894	-	antisense	annotated_lncRNA
XR_002922594.1	NC_037092.1	30827795	30828525	-	antisense	annotated_lncRNA
XR_002922594.1	NC_037092.1	30826628	30826688	-	antisense	annotated_lncRNA
XR_002922594.1	NC_037092.1	30826337	30826422	-	antisense	annotated_lncRNA
XR_002922594.1	NC_037092.1	30825835	30826243	-	antisense	annotated_lncRNA
XR_002922595.1	NC_037092.1	30828758	30828894	-	antisense	annotated_lncRNA
XR_002922595.1	NC_037092.1	30827987	30828525	-	antisense	annotated_lncRNA
XR_002922595.1	NC_037092.1	30827795	30827837	-	antisense	annotated_lncRNA
XR_002922595.1	NC_037092.1	30826628	30826688	-	antisense	annotated_lncRNA
XR_002922595.1	NC_037092.1	30826337	30826422	-	antisense	annotated_lncRNA
XR_002922595.1	NC_037092.1	30825835	30826243	-	antisense	annotated_lncRNA
XR_002922596.1	NC_037092.1	30828758	30828894	-	antisense	annotated_lncRNA
XR_002922596.1	NC_037092.1	30828451	30828525	-	antisense	annotated_lncRNA
XR_002922596.1	NC_037092.1	30826628	30828341	-	antisense	annotated_lncRNA
XR_002922596.1	NC_037092.1	30826337	30826422	-	antisense	annotated_lncRNA
XR_002922596.1	NC_037092.1	30825835	30826243	-	antisense	annotated_lncRNA
XR_002922597.1	NC_037092.1	30828758	30828894	-	antisense	annotated_lncRNA
XR_002922597.1	NC_037092.1	30828439	30828525	-	antisense	annotated_lncRNA
XR_002922597.1	NC_037092.1	30826628	30828341	-	antisense	annotated_lncRNA
XR_002922597.1	NC_037092.1	30826337	30826422	-	antisense	annotated_lncRNA
XR_002922597.1	NC_037092.1	30825835	30826243	-	antisense	annotated_lncRNA
XR_002922598.1	NC_037092.1	30828758	30828894	-	antisense	annotated_lncRNA
XR_002922598.1	NC_037092.1	30828283	30828525	-	antisense	annotated_lncRNA
XR_002922598.1	NC_037092.1	30827987	30828034	-	antisense	annotated_lncRNA
XR_002922598.1	NC_037092.1	30826628	30827837	-	antisense	annotated_lncRNA
XR_002922598.1	NC_037092.1	30826337	30826422	-	antisense	annotated_lncRNA
XR_002922598.1	NC_037092.1	30825835	30826243	-	antisense	annotated_lncRNA
XR_002922599.1	NC_037092.1	43831982	43832005	-	lincRNA	annotated_lncRNA
XR_002922599.1	NC_037092.1	43831585	43831655	-	lincRNA	annotated_lncRNA
XR_002922599.1	NC_037092.1	43831430	43831495	-	lincRNA	annotated_lncRNA
XR_002922601.1	NC_037092.1	15195401	15195516	+	sense_overlapping	annotated_lncRNA
XR_002922601.1	NC_037092.1	15195047	15195101	+	sense_overlapping	annotated_lncRNA
XR_002922601.1	NC_037092.1	15194896	15194964	+	sense_overlapping	annotated_lncRNA
XR_002922602.1	NC_037092.1	79295682	79295813	-	sense_overlapping	annotated_lncRNA
XR_002922602.1	NC_037092.1	79295561	79295598	-	sense_overlapping	annotated_lncRNA
XR_002922602.1	NC_037092.1	79295202	79295267	-	sense_overlapping	annotated_lncRNA
XR_002922603.1	NC_037092.1	82720009	82720412	-	antisense	annotated_lncRNA
XR_002922603.1	NC_037092.1	82719529	82719583	-	antisense	annotated_lncRNA
XR_002922603.1	NC_037092.1	82718094	82718864	-	antisense	annotated_lncRNA
XR_002922603.1	NC_037092.1	82717839	82718007	-	antisense	annotated_lncRNA
XR_002922603.1	NC_037092.1	82717636	82717753	-	antisense	annotated_lncRNA
XR_002922603.1	NC_037092.1	82717201	82717426	-	antisense	annotated_lncRNA
XR_002922603.1	NC_037092.1	82716458	82716817	-	antisense	annotated_lncRNA
XR_002922604.1	NC_037092.1	82720009	82720412	-	antisense	annotated_lncRNA
XR_002922604.1	NC_037092.1	82719529	82719583	-	antisense	annotated_lncRNA
XR_002922604.1	NC_037092.1	82718094	82718864	-	antisense	annotated_lncRNA
XR_002922604.1	NC_037092.1	82717839	82718007	-	antisense	annotated_lncRNA
XR_002922604.1	NC_037092.1	82717636	82717753	-	antisense	annotated_lncRNA
XR_002922604.1	NC_037092.1	82717201	82717462	-	antisense	annotated_lncRNA
XR_002922604.1	NC_037092.1	82716458	82716817	-	antisense	annotated_lncRNA
XR_002922605.1	NC_037092.1	82720009	82720412	-	antisense	annotated_lncRNA
XR_002922605.1	NC_037092.1	82719529	82719583	-	antisense	annotated_lncRNA
XR_002922605.1	NC_037092.1	82718094	82718864	-	antisense	annotated_lncRNA
XR_002922605.1	NC_037092.1	82717839	82718007	-	antisense	annotated_lncRNA
XR_002922605.1	NC_037092.1	82717636	82717730	-	antisense	annotated_lncRNA
XR_002922605.1	NC_037092.1	82717201	82717426	-	antisense	annotated_lncRNA
XR_002922605.1	NC_037092.1	82716458	82716817	-	antisense	annotated_lncRNA
XR_002922606.1	NC_037092.1	82720009	82720412	-	antisense	annotated_lncRNA
XR_002922606.1	NC_037092.1	82719529	82719583	-	antisense	annotated_lncRNA
XR_002922606.1	NC_037092.1	82718094	82718864	-	antisense	annotated_lncRNA
XR_002922606.1	NC_037092.1	82717839	82718007	-	antisense	annotated_lncRNA
XR_002922606.1	NC_037092.1	82717636	82717730	-	antisense	annotated_lncRNA
XR_002922606.1	NC_037092.1	82717201	82717462	-	antisense	annotated_lncRNA
XR_002922606.1	NC_037092.1	82716458	82716817	-	antisense	annotated_lncRNA
XR_002922607.1	NC_037092.1	82720009	82720412	-	antisense	annotated_lncRNA
XR_002922607.1	NC_037092.1	82719529	82719583	-	antisense	annotated_lncRNA
XR_002922607.1	NC_037092.1	82718094	82718864	-	antisense	annotated_lncRNA
XR_002922607.1	NC_037092.1	82717839	82718007	-	antisense	annotated_lncRNA
XR_002922607.1	NC_037092.1	82717201	82717426	-	antisense	annotated_lncRNA
XR_002922607.1	NC_037092.1	82716458	82716817	-	antisense	annotated_lncRNA
XR_002922608.1	NC_037092.1	40056325	40056715	-	antisense	annotated_lncRNA
XR_002922608.1	NC_037092.1	40056132	40056223	-	antisense	annotated_lncRNA
XR_002922608.1	NC_037092.1	40054383	40054602	-	antisense	annotated_lncRNA
XR_002922608.1	NC_037092.1	40053657	40053766	-	antisense	annotated_lncRNA
XR_002922608.1	NC_037092.1	40053453	40053545	-	antisense	annotated_lncRNA
XR_002922608.1	NC_037092.1	40052721	40052997	-	antisense	annotated_lncRNA
XR_002922609.1	NC_037092.1	3737717	3737899	+	antisense	annotated_lncRNA
XR_002922609.1	NC_037092.1	3736061	3736108	+	antisense	annotated_lncRNA
XR_002922609.1	NC_037092.1	3735314	3735390	+	antisense	annotated_lncRNA
XR_002922609.1	NC_037092.1	3733910	3733999	+	antisense	annotated_lncRNA
XR_002922609.1	NC_037092.1	3732816	3733497	+	antisense	annotated_lncRNA
XR_002922610.1	NC_037092.1	3731158	3731572	+	sense_overlapping	annotated_lncRNA
XR_002922610.1	NC_037092.1	3730997	3731071	+	sense_overlapping	annotated_lncRNA
XR_002922610.1	NC_037092.1	3729306	3730590	+	sense_overlapping	annotated_lncRNA
XR_002922610.1	NC_037092.1	3728844	3729196	+	sense_overlapping	annotated_lncRNA
XR_002922611.1	NC_037092.1	27236603	27236872	-	sense_overlapping	annotated_lncRNA
XR_002922611.1	NC_037092.1	27234960	27236525	-	sense_overlapping	annotated_lncRNA
XR_002922612.1	NC_037092.1	27236603	27236872	-	sense_overlapping	annotated_lncRNA
XR_002922612.1	NC_037092.1	27235446	27236525	-	sense_overlapping	annotated_lncRNA
XR_002922612.1	NC_037092.1	27234960	27235339	-	sense_overlapping	annotated_lncRNA
XR_002922613.1	NC_037092.1	27236603	27236872	-	sense_overlapping	annotated_lncRNA
XR_002922613.1	NC_037092.1	27235446	27236525	-	sense_overlapping	annotated_lncRNA
XR_002922613.1	NC_037092.1	27234960	27235320	-	sense_overlapping	annotated_lncRNA
XR_002922614.1	NC_037092.1	27236603	27236872	-	sense_overlapping	annotated_lncRNA
XR_002922614.1	NC_037092.1	27236172	27236525	-	sense_overlapping	annotated_lncRNA
XR_002922614.1	NC_037092.1	27234960	27236081	-	sense_overlapping	annotated_lncRNA
XR_002922615.1	NC_037092.1	27228451	27228484	-	antisense	annotated_lncRNA
XR_002922615.1	NC_037092.1	27228069	27228342	-	antisense	annotated_lncRNA
XR_002922616.1	NC_037092.1	27201357	27201450	+	lincRNA	annotated_lncRNA
XR_002922616.1	NC_037092.1	27201149	27201272	+	lincRNA	annotated_lncRNA
XR_002922617.1	NC_037092.1	27201844	27201920	+	sense_overlapping	annotated_lncRNA
XR_002922617.1	NC_037092.1	27201357	27201436	+	sense_overlapping	annotated_lncRNA
XR_002922617.1	NC_037092.1	27201149	27201272	+	sense_overlapping	annotated_lncRNA
XR_002922618.1	NC_037092.1	27365015	27365883	-	sense_overlapping	annotated_lncRNA
XR_002922618.1	NC_037092.1	27364714	27364837	-	sense_overlapping	annotated_lncRNA
XR_002922618.1	NC_037092.1	27364467	27364594	-	sense_overlapping	annotated_lncRNA
XR_002922618.1	NC_037092.1	27364094	27364306	-	sense_overlapping	annotated_lncRNA
XR_002922618.1	NC_037092.1	27363714	27363955	-	sense_overlapping	annotated_lncRNA
XR_002922618.1	NC_037092.1	27363480	27363630	-	sense_overlapping	annotated_lncRNA
XR_002922618.1	NC_037092.1	27362934	27363380	-	sense_overlapping	annotated_lncRNA
XR_002922619.1	NC_037092.1	27365015	27365883	-	sense_overlapping	annotated_lncRNA
XR_002922619.1	NC_037092.1	27364714	27364837	-	sense_overlapping	annotated_lncRNA
XR_002922619.1	NC_037092.1	27364467	27364594	-	sense_overlapping	annotated_lncRNA
XR_002922619.1	NC_037092.1	27363714	27363955	-	sense_overlapping	annotated_lncRNA
XR_002922619.1	NC_037092.1	27363480	27363630	-	sense_overlapping	annotated_lncRNA
XR_002922619.1	NC_037092.1	27362934	27363380	-	sense_overlapping	annotated_lncRNA
XR_002922620.1	NC_037092.1	27374662	27375068	-	sense_overlapping	annotated_lncRNA
XR_002922620.1	NC_037092.1	27374317	27374512	-	sense_overlapping	annotated_lncRNA
XR_002922621.1	NC_037092.1	23907903	23908189	-	antisense	annotated_lncRNA
XR_002922621.1	NC_037092.1	23907659	23907810	-	antisense	annotated_lncRNA
XR_002922621.1	NC_037092.1	23906531	23906639	-	antisense	annotated_lncRNA
XR_002922621.1	NC_037092.1	23906170	23906453	-	antisense	annotated_lncRNA
XR_002922621.1	NC_037092.1	23905970	23906017	-	antisense	annotated_lncRNA
XR_002922621.1	NC_037092.1	23905030	23905097	-	antisense	annotated_lncRNA
XR_002922621.1	NC_037092.1	23904428	23904892	-	antisense	annotated_lncRNA
XR_002922622.1	NC_037092.1	23907903	23908189	-	antisense	annotated_lncRNA
XR_002922622.1	NC_037092.1	23907659	23907801	-	antisense	annotated_lncRNA
XR_002922622.1	NC_037092.1	23906531	23906639	-	antisense	annotated_lncRNA
XR_002922622.1	NC_037092.1	23906170	23906453	-	antisense	annotated_lncRNA
XR_002922622.1	NC_037092.1	23905970	23906017	-	antisense	annotated_lncRNA
XR_002922622.1	NC_037092.1	23905030	23905097	-	antisense	annotated_lncRNA
XR_002922622.1	NC_037092.1	23904428	23904892	-	antisense	annotated_lncRNA
XR_002922623.1	NC_037092.1	23902352	23903865	+	sense_overlapping	annotated_lncRNA
XR_002922623.1	NC_037092.1	23901689	23902236	+	sense_overlapping	annotated_lncRNA
XR_002922624.1	NC_037092.1	23903002	23903865	+	sense_overlapping	annotated_lncRNA
XR_002922624.1	NC_037092.1	23902352	23902918	+	sense_overlapping	annotated_lncRNA
XR_002922624.1	NC_037092.1	23901679	23902236	+	sense_overlapping	annotated_lncRNA
XR_002922625.1	NC_037092.1	23902726	23903865	+	sense_overlapping	annotated_lncRNA
XR_002922625.1	NC_037092.1	23902352	23902481	+	sense_overlapping	annotated_lncRNA
XR_002922625.1	NC_037092.1	23901691	23902236	+	sense_overlapping	annotated_lncRNA
XR_002922626.1	NC_037092.1	14334112	14334246	-	antisense	annotated_lncRNA
XR_002922626.1	NC_037092.1	14333857	14334022	-	antisense	annotated_lncRNA
XR_002922632.1	NC_037092.1	28299690	28299810	+	sense_overlapping	annotated_lncRNA
XR_002922632.1	NC_037092.1	28299406	28299471	+	sense_overlapping	annotated_lncRNA
XR_002922632.1	NC_037092.1	28299180	28299316	+	sense_overlapping	annotated_lncRNA
XR_002922632.1	NC_037092.1	28299049	28299081	+	sense_overlapping	annotated_lncRNA
XR_002922632.1	NC_037092.1	28298760	28298966	+	sense_overlapping	annotated_lncRNA
XR_002922632.1	NC_037092.1	28298232	28298679	+	sense_overlapping	annotated_lncRNA
XR_002922633.1	NC_037092.1	28299690	28299810	+	sense_overlapping	annotated_lncRNA
XR_002922633.1	NC_037092.1	28299406	28299471	+	sense_overlapping	annotated_lncRNA
XR_002922633.1	NC_037092.1	28299180	28299316	+	sense_overlapping	annotated_lncRNA
XR_002922633.1	NC_037092.1	28298760	28298992	+	sense_overlapping	annotated_lncRNA
XR_002922633.1	NC_037092.1	28298275	28298679	+	sense_overlapping	annotated_lncRNA
XR_002922634.1	NC_037092.1	28299690	28299810	+	sense_overlapping	annotated_lncRNA
XR_002922634.1	NC_037092.1	28299406	28299471	+	sense_overlapping	annotated_lncRNA
XR_002922634.1	NC_037092.1	28299180	28299316	+	sense_overlapping	annotated_lncRNA
XR_002922634.1	NC_037092.1	28299049	28299081	+	sense_overlapping	annotated_lncRNA
XR_002922634.1	NC_037092.1	28298834	28298966	+	sense_overlapping	annotated_lncRNA
XR_002922634.1	NC_037092.1	28298267	28298679	+	sense_overlapping	annotated_lncRNA
XR_002922635.1	NC_037092.1	28299690	28299810	+	sense_overlapping	annotated_lncRNA
XR_002922635.1	NC_037092.1	28299406	28299471	+	sense_overlapping	annotated_lncRNA
XR_002922635.1	NC_037092.1	28299180	28299316	+	sense_overlapping	annotated_lncRNA
XR_002922635.1	NC_037092.1	28299049	28299081	+	sense_overlapping	annotated_lncRNA
XR_002922635.1	NC_037092.1	28298778	28298966	+	sense_overlapping	annotated_lncRNA
XR_002922635.1	NC_037092.1	28298232	28298679	+	sense_overlapping	annotated_lncRNA
XR_002922636.1	NC_037092.1	28299690	28299810	+	sense_overlapping	annotated_lncRNA
XR_002922636.1	NC_037092.1	28299406	28299471	+	sense_overlapping	annotated_lncRNA
XR_002922636.1	NC_037092.1	28299180	28299316	+	sense_overlapping	annotated_lncRNA
XR_002922636.1	NC_037092.1	28298834	28298992	+	sense_overlapping	annotated_lncRNA
XR_002922636.1	NC_037092.1	28298290	28298679	+	sense_overlapping	annotated_lncRNA
XR_002922637.1	NC_037092.1	28299690	28299810	+	sense_overlapping	annotated_lncRNA
XR_002922637.1	NC_037092.1	28299406	28299471	+	sense_overlapping	annotated_lncRNA
XR_002922637.1	NC_037092.1	28299180	28299316	+	sense_overlapping	annotated_lncRNA
XR_002922637.1	NC_037092.1	28299049	28299081	+	sense_overlapping	annotated_lncRNA
XR_002922637.1	NC_037092.1	28298760	28298966	+	sense_overlapping	annotated_lncRNA
XR_002922637.1	NC_037092.1	28298203	28298617	+	sense_overlapping	annotated_lncRNA
XR_002922638.1	NC_037092.1	28299669	28299757	+	sense_overlapping	annotated_lncRNA
XR_002922638.1	NC_037092.1	28299406	28299471	+	sense_overlapping	annotated_lncRNA
XR_002922638.1	NC_037092.1	28299180	28299316	+	sense_overlapping	annotated_lncRNA
XR_002922638.1	NC_037092.1	28299049	28299081	+	sense_overlapping	annotated_lncRNA
XR_002922638.1	NC_037092.1	28298760	28298966	+	sense_overlapping	annotated_lncRNA
XR_002922638.1	NC_037092.1	28298195	28298679	+	sense_overlapping	annotated_lncRNA
XR_002922639.1	NC_037092.1	57991709	57991801	-	sense_overlapping	annotated_lncRNA
XR_002922639.1	NC_037092.1	57991032	57991093	-	sense_overlapping	annotated_lncRNA
XR_002922639.1	NC_037092.1	57990502	57990563	-	sense_overlapping	annotated_lncRNA
XR_002922640.1	NC_037092.1	673282	673313	-	sense_overlapping	annotated_lncRNA
XR_002922640.1	NC_037092.1	673131	673187	-	sense_overlapping	annotated_lncRNA
XR_002922640.1	NC_037092.1	673018	673045	-	sense_overlapping	annotated_lncRNA
XR_002922642.1	NC_037092.1	13233201	13233305	-	antisense	annotated_lncRNA
XR_002922642.1	NC_037092.1	13232831	13232917	-	antisense	annotated_lncRNA
XR_002922642.1	NC_037092.1	13232453	13232503	-	antisense	annotated_lncRNA
XR_002922658.1	NC_037092.1	4631244	4631511	-	antisense	annotated_lncRNA
XR_002922658.1	NC_037092.1	4630719	4630918	-	antisense	annotated_lncRNA
XR_002922659.1	NC_037092.1	4640791	4640973	-	sense_overlapping	annotated_lncRNA
XR_002922659.1	NC_037092.1	4638842	4639050	-	sense_overlapping	annotated_lncRNA
XR_002922659.1	NC_037092.1	4637535	4637698	-	sense_overlapping	annotated_lncRNA
XR_002922660.1	NC_037092.1	4640791	4640994	-	sense_overlapping	annotated_lncRNA
XR_002922660.1	NC_037092.1	4638842	4639050	-	sense_overlapping	annotated_lncRNA
XR_002922660.1	NC_037092.1	4637860	4638320	-	sense_overlapping	annotated_lncRNA
XR_002922660.1	NC_037092.1	4637535	4637698	-	sense_overlapping	annotated_lncRNA
XR_002922661.1	NC_037092.1	4529192	4529356	-	antisense	annotated_lncRNA
XR_002922661.1	NC_037092.1	4527815	4528014	-	antisense	annotated_lncRNA
XR_002922662.1	NC_037092.1	4553835	4553884	-	antisense	annotated_lncRNA
XR_002922662.1	NC_037092.1	4552576	4553144	-	antisense	annotated_lncRNA
XR_002922663.1	NC_037092.1	4634181	4634278	-	sense_overlapping	annotated_lncRNA
XR_002922663.1	NC_037092.1	4633868	4633958	-	sense_overlapping	annotated_lncRNA
XR_002922663.1	NC_037092.1	4633544	4633777	-	sense_overlapping	annotated_lncRNA
XR_002922663.1	NC_037092.1	4632795	4633449	-	sense_overlapping	annotated_lncRNA
XR_002922669.1	NC_037092.1	73862218	73862554	-	lincRNA	annotated_lncRNA
XR_002922669.1	NC_037092.1	73862032	73862121	-	lincRNA	annotated_lncRNA
XR_002922669.1	NC_037092.1	73861725	73861899	-	lincRNA	annotated_lncRNA
XR_002922669.1	NC_037092.1	73861375	73861433	-	lincRNA	annotated_lncRNA
XR_002922669.1	NC_037092.1	73860675	73861286	-	lincRNA	annotated_lncRNA
XR_002922670.1	NC_037092.1	73862218	73862571	-	lincRNA	annotated_lncRNA
XR_002922670.1	NC_037092.1	73862032	73862121	-	lincRNA	annotated_lncRNA
XR_002922670.1	NC_037092.1	73861375	73861899	-	lincRNA	annotated_lncRNA
XR_002922670.1	NC_037092.1	73861231	73861286	-	lincRNA	annotated_lncRNA
XR_002922670.1	NC_037092.1	73859383	73859623	-	lincRNA	annotated_lncRNA
XR_002922671.1	NC_037092.1	73862218	73862560	-	lincRNA	annotated_lncRNA
XR_002922671.1	NC_037092.1	73862032	73862121	-	lincRNA	annotated_lncRNA
XR_002922671.1	NC_037092.1	73861725	73861899	-	lincRNA	annotated_lncRNA
XR_002922671.1	NC_037092.1	73861375	73861433	-	lincRNA	annotated_lncRNA
XR_002922671.1	NC_037092.1	73861231	73861286	-	lincRNA	annotated_lncRNA
XR_002922671.1	NC_037092.1	73859383	73859696	-	lincRNA	annotated_lncRNA
XR_002922672.1	NC_037092.1	73862218	73862560	-	lincRNA	annotated_lncRNA
XR_002922672.1	NC_037092.1	73862032	73862121	-	lincRNA	annotated_lncRNA
XR_002922672.1	NC_037092.1	73861725	73861899	-	lincRNA	annotated_lncRNA
XR_002922672.1	NC_037092.1	73861375	73861433	-	lincRNA	annotated_lncRNA
XR_002922672.1	NC_037092.1	73861231	73861286	-	lincRNA	annotated_lncRNA
XR_002922672.1	NC_037092.1	73859383	73859623	-	lincRNA	annotated_lncRNA
XR_002922673.1	NC_037092.1	73862218	73862566	-	lincRNA	annotated_lncRNA
XR_002922673.1	NC_037092.1	73862032	73862121	-	lincRNA	annotated_lncRNA
XR_002922673.1	NC_037092.1	73861725	73861899	-	lincRNA	annotated_lncRNA
XR_002922673.1	NC_037092.1	73861375	73861433	-	lincRNA	annotated_lncRNA
XR_002922673.1	NC_037092.1	73861231	73861286	-	lincRNA	annotated_lncRNA
XR_002922673.1	NC_037092.1	73859737	73859828	-	lincRNA	annotated_lncRNA
XR_002922673.1	NC_037092.1	73859383	73859623	-	lincRNA	annotated_lncRNA
XR_002922674.1	NC_037092.1	73862218	73862566	-	lincRNA	annotated_lncRNA
XR_002922674.1	NC_037092.1	73862032	73862121	-	lincRNA	annotated_lncRNA
XR_002922674.1	NC_037092.1	73861725	73861899	-	lincRNA	annotated_lncRNA
XR_002922674.1	NC_037092.1	73861375	73861433	-	lincRNA	annotated_lncRNA
XR_002922674.1	NC_037092.1	73861231	73861286	-	lincRNA	annotated_lncRNA
XR_002922674.1	NC_037092.1	73859737	73859828	-	lincRNA	annotated_lncRNA
XR_002922674.1	NC_037092.1	73859383	73859659	-	lincRNA	annotated_lncRNA
XR_002922675.1	NC_037092.1	73862218	73862566	-	lincRNA	annotated_lncRNA
XR_002922675.1	NC_037092.1	73862032	73862121	-	lincRNA	annotated_lncRNA
XR_002922675.1	NC_037092.1	73861725	73861899	-	lincRNA	annotated_lncRNA
XR_002922675.1	NC_037092.1	73861375	73861433	-	lincRNA	annotated_lncRNA
XR_002922675.1	NC_037092.1	73861231	73861286	-	lincRNA	annotated_lncRNA
XR_002922675.1	NC_037092.1	73859737	73859828	-	lincRNA	annotated_lncRNA
XR_002922675.1	NC_037092.1	73859383	73859641	-	lincRNA	annotated_lncRNA
XR_002922676.1	NC_037092.1	73862218	73862560	-	lincRNA	annotated_lncRNA
XR_002922676.1	NC_037092.1	73862032	73862121	-	lincRNA	annotated_lncRNA
XR_002922676.1	NC_037092.1	73861725	73861899	-	lincRNA	annotated_lncRNA
XR_002922676.1	NC_037092.1	73861375	73861433	-	lincRNA	annotated_lncRNA
XR_002922676.1	NC_037092.1	73861231	73861286	-	lincRNA	annotated_lncRNA
XR_002922676.1	NC_037092.1	73859383	73859659	-	lincRNA	annotated_lncRNA
XR_002922677.1	NC_037092.1	73862218	73862554	-	lincRNA	annotated_lncRNA
XR_002922677.1	NC_037092.1	73862032	73862115	-	lincRNA	annotated_lncRNA
XR_002922677.1	NC_037092.1	73861725	73861899	-	lincRNA	annotated_lncRNA
XR_002922677.1	NC_037092.1	73861375	73861433	-	lincRNA	annotated_lncRNA
XR_002922677.1	NC_037092.1	73860675	73861286	-	lincRNA	annotated_lncRNA
XR_002922678.1	NC_037092.1	73862218	73862560	-	lincRNA	annotated_lncRNA
XR_002922678.1	NC_037092.1	73862032	73862121	-	lincRNA	annotated_lncRNA
XR_002922678.1	NC_037092.1	73861725	73861899	-	lincRNA	annotated_lncRNA
XR_002922678.1	NC_037092.1	73861375	73861433	-	lincRNA	annotated_lncRNA
XR_002922678.1	NC_037092.1	73861231	73861286	-	lincRNA	annotated_lncRNA
XR_002922678.1	NC_037092.1	73859383	73859641	-	lincRNA	annotated_lncRNA
XR_002922682.1	NC_037092.1	701629	701893	+	sense_overlapping	annotated_lncRNA
XR_002922682.1	NC_037092.1	700341	701453	+	sense_overlapping	annotated_lncRNA
XR_002922683.1	NC_037092.1	701629	701893	+	sense_overlapping	annotated_lncRNA
XR_002922683.1	NC_037092.1	701416	701453	+	sense_overlapping	annotated_lncRNA
XR_002922683.1	NC_037092.1	699867	699930	+	sense_overlapping	annotated_lncRNA
XR_002922684.1	NC_037092.1	691250	692396	+	antisense	annotated_lncRNA
XR_002922684.1	NC_037092.1	691113	691153	+	antisense	annotated_lncRNA
XR_002922684.1	NC_037092.1	690851	690950	+	antisense	annotated_lncRNA
XR_002922684.1	NC_037092.1	690109	690760	+	antisense	annotated_lncRNA
XR_002922685.1	NC_037092.1	691250	692396	+	antisense	annotated_lncRNA
XR_002922685.1	NC_037092.1	691113	691153	+	antisense	annotated_lncRNA
XR_002922685.1	NC_037092.1	690851	690950	+	antisense	annotated_lncRNA
XR_002922685.1	NC_037092.1	690640	690760	+	antisense	annotated_lncRNA
XR_002922685.1	NC_037092.1	690109	690396	+	antisense	annotated_lncRNA
XR_002922686.1	NC_037092.1	19869821	19870673	-	antisense	annotated_lncRNA
XR_002922686.1	NC_037092.1	19869319	19869457	-	antisense	annotated_lncRNA
XR_002922686.1	NC_037092.1	19868990	19869062	-	antisense	annotated_lncRNA
XR_002922686.1	NC_037092.1	19868012	19868893	-	antisense	annotated_lncRNA
XR_002922686.1	NC_037092.1	19867383	19867582	-	antisense	annotated_lncRNA
XR_002922686.1	NC_037092.1	19866633	19866706	-	antisense	annotated_lncRNA
XR_002922686.1	NC_037092.1	19865391	19865957	-	antisense	annotated_lncRNA
XR_002922687.1	NC_037092.1	19869821	19870673	-	antisense	annotated_lncRNA
XR_002922687.1	NC_037092.1	19869319	19869457	-	antisense	annotated_lncRNA
XR_002922687.1	NC_037092.1	19868990	19869062	-	antisense	annotated_lncRNA
XR_002922687.1	NC_037092.1	19868012	19868893	-	antisense	annotated_lncRNA
XR_002922687.1	NC_037092.1	19867383	19867582	-	antisense	annotated_lncRNA
XR_002922687.1	NC_037092.1	19866633	19866706	-	antisense	annotated_lncRNA
XR_002922687.1	NC_037092.1	19865391	19865767	-	antisense	annotated_lncRNA
XR_002922688.1	NC_037092.1	19869821	19870673	-	antisense	annotated_lncRNA
XR_002922688.1	NC_037092.1	19869319	19869457	-	antisense	annotated_lncRNA
XR_002922688.1	NC_037092.1	19868990	19869062	-	antisense	annotated_lncRNA
XR_002922688.1	NC_037092.1	19868012	19868893	-	antisense	annotated_lncRNA
XR_002922688.1	NC_037092.1	19867383	19867582	-	antisense	annotated_lncRNA
XR_002922688.1	NC_037092.1	19866633	19866706	-	antisense	annotated_lncRNA
XR_002922688.1	NC_037092.1	19865391	19865750	-	antisense	annotated_lncRNA
XR_002922689.1	NC_037092.1	19869821	19870674	-	antisense	annotated_lncRNA
XR_002922689.1	NC_037092.1	19869319	19869457	-	antisense	annotated_lncRNA
XR_002922689.1	NC_037092.1	19868990	19869062	-	antisense	annotated_lncRNA
XR_002922689.1	NC_037092.1	19868012	19868893	-	antisense	annotated_lncRNA
XR_002922689.1	NC_037092.1	19867685	19867846	-	antisense	annotated_lncRNA
XR_002922689.1	NC_037092.1	19867383	19867582	-	antisense	annotated_lncRNA
XR_002922689.1	NC_037092.1	19866633	19866706	-	antisense	annotated_lncRNA
XR_002922689.1	NC_037092.1	19865391	19865957	-	antisense	annotated_lncRNA
XR_002922690.1	NC_037092.1	19869821	19870673	-	antisense	annotated_lncRNA
XR_002922690.1	NC_037092.1	19869319	19869457	-	antisense	annotated_lncRNA
XR_002922690.1	NC_037092.1	19868990	19869062	-	antisense	annotated_lncRNA
XR_002922690.1	NC_037092.1	19868012	19868893	-	antisense	annotated_lncRNA
XR_002922690.1	NC_037092.1	19867383	19867582	-	antisense	annotated_lncRNA
XR_002922690.1	NC_037092.1	19866633	19866706	-	antisense	annotated_lncRNA
XR_002922690.1	NC_037092.1	19865391	19865774	-	antisense	annotated_lncRNA
XR_002922691.1	NC_037092.1	19869821	19870672	-	antisense	annotated_lncRNA
XR_002922691.1	NC_037092.1	19869319	19869457	-	antisense	annotated_lncRNA
XR_002922691.1	NC_037092.1	19868990	19869062	-	antisense	annotated_lncRNA
XR_002922691.1	NC_037092.1	19868830	19868893	-	antisense	annotated_lncRNA
XR_002922691.1	NC_037092.1	19868012	19868148	-	antisense	annotated_lncRNA
XR_002922691.1	NC_037092.1	19867383	19867582	-	antisense	annotated_lncRNA
XR_002922691.1	NC_037092.1	19866633	19866706	-	antisense	annotated_lncRNA
XR_002922691.1	NC_037092.1	19865391	19865957	-	antisense	annotated_lncRNA
XR_002922692.1	NC_037092.1	19869821	19870673	-	antisense	annotated_lncRNA
XR_002922692.1	NC_037092.1	19869319	19869457	-	antisense	annotated_lncRNA
XR_002922692.1	NC_037092.1	19868990	19869062	-	antisense	annotated_lncRNA
XR_002922692.1	NC_037092.1	19868107	19868893	-	antisense	annotated_lncRNA
XR_002922692.1	NC_037092.1	19867383	19867582	-	antisense	annotated_lncRNA
XR_002922692.1	NC_037092.1	19866633	19866706	-	antisense	annotated_lncRNA
XR_002922692.1	NC_037092.1	19865391	19865957	-	antisense	annotated_lncRNA
XR_002922693.1	NC_037092.1	35372313	35372908	-	sense_overlapping	annotated_lncRNA
XR_002922693.1	NC_037092.1	35371586	35371782	-	sense_overlapping	annotated_lncRNA
XR_002922693.1	NC_037092.1	35371032	35371425	-	sense_overlapping	annotated_lncRNA
XR_002922694.1	NC_037092.1	82256168	82256614	+	lincRNA	annotated_lncRNA
XR_002922694.1	NC_037092.1	82255833	82256026	+	lincRNA	annotated_lncRNA
XR_002922696.1	NC_037092.1	19105057	19105207	-	antisense	annotated_lncRNA
XR_002922696.1	NC_037092.1	19103450	19104229	-	antisense	annotated_lncRNA
XR_002922697.1	NC_037092.1	19105057	19105207	-	antisense	annotated_lncRNA
XR_002922697.1	NC_037092.1	19103450	19104336	-	antisense	annotated_lncRNA
XR_002922698.1	NC_037092.1	19157278	19157398	-	antisense	annotated_lncRNA
XR_002922698.1	NC_037092.1	19156270	19156901	-	antisense	annotated_lncRNA
XR_002922698.1	NC_037092.1	19152470	19153712	-	antisense	annotated_lncRNA
XR_002922698.1	NC_037092.1	19152096	19152278	-	antisense	annotated_lncRNA
XR_002922700.1	NC_037092.1	57477043	57477059	-	lincRNA	annotated_lncRNA
XR_002922700.1	NC_037092.1	57476810	57476893	-	lincRNA	annotated_lncRNA
XR_002922700.1	NC_037092.1	57476390	57476431	-	lincRNA	annotated_lncRNA
XR_002922703.1	NC_037092.1	54991841	54992088	+	sense_overlapping	annotated_lncRNA
XR_002922703.1	NC_037092.1	54990704	54990911	+	sense_overlapping	annotated_lncRNA
XR_002922708.1	NC_037092.1	16047615	16047835	+	antisense	annotated_lncRNA
XR_002922708.1	NC_037092.1	16047314	16047366	+	antisense	annotated_lncRNA
XR_002922708.1	NC_037092.1	16047083	16047145	+	antisense	annotated_lncRNA
XR_002922708.1	NC_037092.1	16046821	16046997	+	antisense	annotated_lncRNA
XR_002922708.1	NC_037092.1	16046596	16046709	+	antisense	annotated_lncRNA
XR_002922708.1	NC_037092.1	16046197	16046244	+	antisense	annotated_lncRNA
XR_002922708.1	NC_037092.1	16045907	16046018	+	antisense	annotated_lncRNA
XR_002922708.1	NC_037092.1	16045179	16045234	+	antisense	annotated_lncRNA
XR_002922708.1	NC_037092.1	16044797	16044833	+	antisense	annotated_lncRNA
XR_002922708.1	NC_037092.1	16042073	16042307	+	antisense	annotated_lncRNA
XR_002922709.1	NC_037092.1	16047615	16047835	+	antisense	annotated_lncRNA
XR_002922709.1	NC_037092.1	16047314	16047366	+	antisense	annotated_lncRNA
XR_002922709.1	NC_037092.1	16047083	16047145	+	antisense	annotated_lncRNA
XR_002922709.1	NC_037092.1	16046821	16046997	+	antisense	annotated_lncRNA
XR_002922709.1	NC_037092.1	16046596	16046709	+	antisense	annotated_lncRNA
XR_002922709.1	NC_037092.1	16046197	16046244	+	antisense	annotated_lncRNA
XR_002922709.1	NC_037092.1	16045907	16046093	+	antisense	annotated_lncRNA
XR_002922709.1	NC_037092.1	16045179	16045234	+	antisense	annotated_lncRNA
XR_002922709.1	NC_037092.1	16044797	16044833	+	antisense	annotated_lncRNA
XR_002922709.1	NC_037092.1	16042073	16042307	+	antisense	annotated_lncRNA
XR_002922710.1	NC_037092.1	16047615	16047835	+	antisense	annotated_lncRNA
XR_002922710.1	NC_037092.1	16047314	16047366	+	antisense	annotated_lncRNA
XR_002922710.1	NC_037092.1	16047083	16047145	+	antisense	annotated_lncRNA
XR_002922710.1	NC_037092.1	16046821	16046997	+	antisense	annotated_lncRNA
XR_002922710.1	NC_037092.1	16046596	16046709	+	antisense	annotated_lncRNA
XR_002922710.1	NC_037092.1	16046197	16046244	+	antisense	annotated_lncRNA
XR_002922710.1	NC_037092.1	16045907	16046018	+	antisense	annotated_lncRNA
XR_002922710.1	NC_037092.1	16045179	16045234	+	antisense	annotated_lncRNA
XR_002922710.1	NC_037092.1	16044797	16044833	+	antisense	annotated_lncRNA
XR_002922710.1	NC_037092.1	16043041	16043252	+	antisense	annotated_lncRNA
XR_002922710.1	NC_037092.1	16042073	16042307	+	antisense	annotated_lncRNA
XR_002922711.1	NC_037092.1	16047615	16047835	+	antisense	annotated_lncRNA
XR_002922711.1	NC_037092.1	16047314	16047366	+	antisense	annotated_lncRNA
XR_002922711.1	NC_037092.1	16047083	16047145	+	antisense	annotated_lncRNA
XR_002922711.1	NC_037092.1	16046821	16046997	+	antisense	annotated_lncRNA
XR_002922711.1	NC_037092.1	16046596	16046709	+	antisense	annotated_lncRNA
XR_002922711.1	NC_037092.1	16046197	16046244	+	antisense	annotated_lncRNA
XR_002922711.1	NC_037092.1	16045907	16046018	+	antisense	annotated_lncRNA
XR_002922711.1	NC_037092.1	16045179	16045234	+	antisense	annotated_lncRNA
XR_002922711.1	NC_037092.1	16044797	16044833	+	antisense	annotated_lncRNA
XR_002922711.1	NC_037092.1	16043155	16043252	+	antisense	annotated_lncRNA
XR_002922711.1	NC_037092.1	16042073	16042307	+	antisense	annotated_lncRNA
XR_002922712.1	NC_037092.1	16047615	16047835	+	antisense	annotated_lncRNA
XR_002922712.1	NC_037092.1	16047314	16047366	+	antisense	annotated_lncRNA
XR_002922712.1	NC_037092.1	16047083	16047145	+	antisense	annotated_lncRNA
XR_002922712.1	NC_037092.1	16046821	16046997	+	antisense	annotated_lncRNA
XR_002922712.1	NC_037092.1	16046596	16046709	+	antisense	annotated_lncRNA
XR_002922712.1	NC_037092.1	16046197	16046244	+	antisense	annotated_lncRNA
XR_002922712.1	NC_037092.1	16045907	16046018	+	antisense	annotated_lncRNA
XR_002922712.1	NC_037092.1	16045179	16045234	+	antisense	annotated_lncRNA
XR_002922712.1	NC_037092.1	16044797	16044833	+	antisense	annotated_lncRNA
XR_002922712.1	NC_037092.1	16044129	16044183	+	antisense	annotated_lncRNA
XR_002922712.1	NC_037092.1	16043041	16043252	+	antisense	annotated_lncRNA
XR_002922712.1	NC_037092.1	16042073	16042307	+	antisense	annotated_lncRNA
XR_002922713.1	NC_037092.1	16047615	16047835	+	antisense	annotated_lncRNA
XR_002922713.1	NC_037092.1	16047314	16047366	+	antisense	annotated_lncRNA
XR_002922713.1	NC_037092.1	16047083	16047145	+	antisense	annotated_lncRNA
XR_002922713.1	NC_037092.1	16046783	16046997	+	antisense	annotated_lncRNA
XR_002922713.1	NC_037092.1	16046596	16046709	+	antisense	annotated_lncRNA
XR_002922713.1	NC_037092.1	16046197	16046244	+	antisense	annotated_lncRNA
XR_002922713.1	NC_037092.1	16045907	16046018	+	antisense	annotated_lncRNA
XR_002922713.1	NC_037092.1	16045179	16045234	+	antisense	annotated_lncRNA
XR_002922713.1	NC_037092.1	16044797	16044833	+	antisense	annotated_lncRNA
XR_002922713.1	NC_037092.1	16042073	16042307	+	antisense	annotated_lncRNA
XR_002922714.1	NC_037092.1	16047615	16047835	+	antisense	annotated_lncRNA
XR_002922714.1	NC_037092.1	16047314	16047366	+	antisense	annotated_lncRNA
XR_002922714.1	NC_037092.1	16047083	16047145	+	antisense	annotated_lncRNA
XR_002922714.1	NC_037092.1	16046842	16046997	+	antisense	annotated_lncRNA
XR_002922714.1	NC_037092.1	16046596	16046709	+	antisense	annotated_lncRNA
XR_002922714.1	NC_037092.1	16046197	16046244	+	antisense	annotated_lncRNA
XR_002922714.1	NC_037092.1	16045907	16046018	+	antisense	annotated_lncRNA
XR_002922714.1	NC_037092.1	16045179	16045234	+	antisense	annotated_lncRNA
XR_002922714.1	NC_037092.1	16044797	16044833	+	antisense	annotated_lncRNA
XR_002922714.1	NC_037092.1	16042073	16042307	+	antisense	annotated_lncRNA
XR_002922715.1	NC_037092.1	16047615	16047835	+	antisense	annotated_lncRNA
XR_002922715.1	NC_037092.1	16047314	16047366	+	antisense	annotated_lncRNA
XR_002922715.1	NC_037092.1	16047083	16047145	+	antisense	annotated_lncRNA
XR_002922715.1	NC_037092.1	16046821	16046997	+	antisense	annotated_lncRNA
XR_002922715.1	NC_037092.1	16046596	16046709	+	antisense	annotated_lncRNA
XR_002922715.1	NC_037092.1	16046197	16046244	+	antisense	annotated_lncRNA
XR_002922715.1	NC_037092.1	16045907	16046018	+	antisense	annotated_lncRNA
XR_002922715.1	NC_037092.1	16045179	16045234	+	antisense	annotated_lncRNA
XR_002922715.1	NC_037092.1	16044797	16044833	+	antisense	annotated_lncRNA
XR_002922715.1	NC_037092.1	16044129	16044183	+	antisense	annotated_lncRNA
XR_002922715.1	NC_037092.1	16043373	16043387	+	antisense	annotated_lncRNA
XR_002922716.1	NC_037092.1	16041792	16041919	+	antisense	annotated_lncRNA
XR_002922716.1	NC_037092.1	16041508	16041573	+	antisense	annotated_lncRNA
XR_002922716.1	NC_037092.1	16041282	16041418	+	antisense	annotated_lncRNA
XR_002922716.1	NC_037092.1	16040936	16041183	+	antisense	annotated_lncRNA
XR_002922716.1	NC_037092.1	16040491	16040781	+	antisense	annotated_lncRNA
XR_002922717.1	NC_037092.1	16041792	16041919	+	antisense	annotated_lncRNA
XR_002922717.1	NC_037092.1	16041508	16041573	+	antisense	annotated_lncRNA
XR_002922717.1	NC_037092.1	16041282	16041418	+	antisense	annotated_lncRNA
XR_002922717.1	NC_037092.1	16040862	16041183	+	antisense	annotated_lncRNA
XR_002922717.1	NC_037092.1	16040491	16040781	+	antisense	annotated_lncRNA
XR_002922718.1	NC_037092.1	16041792	16041919	+	antisense	annotated_lncRNA
XR_002922718.1	NC_037092.1	16041508	16041573	+	antisense	annotated_lncRNA
XR_002922718.1	NC_037092.1	16041282	16041418	+	antisense	annotated_lncRNA
XR_002922718.1	NC_037092.1	16040880	16041183	+	antisense	annotated_lncRNA
XR_002922718.1	NC_037092.1	16040491	16040781	+	antisense	annotated_lncRNA
XR_002922719.1	NC_037092.1	16041771	16041913	+	antisense	annotated_lncRNA
XR_002922719.1	NC_037092.1	16041508	16041573	+	antisense	annotated_lncRNA
XR_002922719.1	NC_037092.1	16041282	16041418	+	antisense	annotated_lncRNA
XR_002922719.1	NC_037092.1	16040936	16041183	+	antisense	annotated_lncRNA
XR_002922719.1	NC_037092.1	16040491	16040781	+	antisense	annotated_lncRNA
XR_002922720.1	NC_037092.1	16041792	16041919	+	antisense	annotated_lncRNA
XR_002922720.1	NC_037092.1	16041508	16041573	+	antisense	annotated_lncRNA
XR_002922720.1	NC_037092.1	16041282	16041418	+	antisense	annotated_lncRNA
XR_002922720.1	NC_037092.1	16040862	16041183	+	antisense	annotated_lncRNA
XR_002922720.1	NC_037092.1	16040491	16040719	+	antisense	annotated_lncRNA
XR_002922721.1	NC_037092.1	16041792	16041919	+	antisense	annotated_lncRNA
XR_002922721.1	NC_037092.1	16041508	16041573	+	antisense	annotated_lncRNA
XR_002922721.1	NC_037092.1	16041282	16041418	+	antisense	annotated_lncRNA
XR_002922721.1	NC_037092.1	16040880	16041183	+	antisense	annotated_lncRNA
XR_002922721.1	NC_037092.1	16040491	16040719	+	antisense	annotated_lncRNA
XR_002922722.1	NC_037092.1	16005434	16005875	+	sense_overlapping	annotated_lncRNA
XR_002922722.1	NC_037092.1	16004599	16004802	+	sense_overlapping	annotated_lncRNA
XR_002922723.1	NC_037092.1	16007605	16007874	-	sense_overlapping	annotated_lncRNA
XR_002922723.1	NC_037092.1	16007294	16007473	-	sense_overlapping	annotated_lncRNA
XR_002922723.1	NC_037092.1	16006043	16006453	-	sense_overlapping	annotated_lncRNA
XR_002922724.1	NC_037092.1	7379886	7380558	-	sense_overlapping	annotated_lncRNA
XR_002922724.1	NC_037092.1	7378897	7379297	-	sense_overlapping	annotated_lncRNA
XR_002922724.1	NC_037092.1	7378606	7378709	-	sense_overlapping	annotated_lncRNA
XR_002922724.1	NC_037092.1	7378253	7378498	-	sense_overlapping	annotated_lncRNA
XR_002922725.1	NC_037092.1	7379886	7380558	-	sense_overlapping	annotated_lncRNA
XR_002922725.1	NC_037092.1	7378897	7379293	-	sense_overlapping	annotated_lncRNA
XR_002922725.1	NC_037092.1	7378606	7378709	-	sense_overlapping	annotated_lncRNA
XR_002922725.1	NC_037092.1	7378253	7378498	-	sense_overlapping	annotated_lncRNA
XR_002922742.1	NC_037092.1	69352490	69352817	-	antisense	annotated_lncRNA
XR_002922742.1	NC_037092.1	69352250	69352347	-	antisense	annotated_lncRNA
XR_002922742.1	NC_037092.1	69351999	69352103	-	antisense	annotated_lncRNA
XR_002922742.1	NC_037092.1	69351325	69351447	-	antisense	annotated_lncRNA
XR_002922742.1	NC_037092.1	69350517	69350807	-	antisense	annotated_lncRNA
XR_002922742.1	NC_037092.1	69350101	69350258	-	antisense	annotated_lncRNA
XR_002922742.1	NC_037092.1	69349716	69349926	-	antisense	annotated_lncRNA
XR_002922742.1	NC_037092.1	69349398	69349466	-	antisense	annotated_lncRNA
XR_002922742.1	NC_037092.1	69349049	69349285	-	antisense	annotated_lncRNA
XR_002922742.1	NC_037092.1	69348878	69348945	-	antisense	annotated_lncRNA
XR_002922742.1	NC_037092.1	69348642	69348711	-	antisense	annotated_lncRNA
XR_002922742.1	NC_037092.1	69347839	69348550	-	antisense	annotated_lncRNA
XR_002922743.1	NC_037092.1	69352490	69352820	-	antisense	annotated_lncRNA
XR_002922743.1	NC_037092.1	69352250	69352347	-	antisense	annotated_lncRNA
XR_002922743.1	NC_037092.1	69351999	69352103	-	antisense	annotated_lncRNA
XR_002922743.1	NC_037092.1	69351325	69351447	-	antisense	annotated_lncRNA
XR_002922743.1	NC_037092.1	69350517	69350807	-	antisense	annotated_lncRNA
XR_002922743.1	NC_037092.1	69350101	69350258	-	antisense	annotated_lncRNA
XR_002922743.1	NC_037092.1	69349716	69349926	-	antisense	annotated_lncRNA
XR_002922743.1	NC_037092.1	69349398	69349466	-	antisense	annotated_lncRNA
XR_002922743.1	NC_037092.1	69349049	69349285	-	antisense	annotated_lncRNA
XR_002922743.1	NC_037092.1	69348878	69348945	-	antisense	annotated_lncRNA
XR_002922743.1	NC_037092.1	69348642	69348711	-	antisense	annotated_lncRNA
XR_002922743.1	NC_037092.1	69348457	69348550	-	antisense	annotated_lncRNA
XR_002922743.1	NC_037092.1	69347360	69347562	-	antisense	annotated_lncRNA
XR_002922744.1	NC_037092.1	69345342	69345588	+	sense_overlapping	annotated_lncRNA
XR_002922744.1	NC_037092.1	69345182	69345259	+	sense_overlapping	annotated_lncRNA
XR_002922744.1	NC_037092.1	69344475	69345086	+	sense_overlapping	annotated_lncRNA
XR_002922745.1	NC_037092.1	69345342	69345588	+	sense_overlapping	annotated_lncRNA
XR_002922745.1	NC_037092.1	69345182	69345268	+	sense_overlapping	annotated_lncRNA
XR_002922745.1	NC_037092.1	69344475	69345086	+	sense_overlapping	annotated_lncRNA
XR_002922746.1	NC_037092.1	15447982	15448033	-	lincRNA	annotated_lncRNA
XR_002922746.1	NC_037092.1	15447457	15447494	-	lincRNA	annotated_lncRNA
XR_002922746.1	NC_037092.1	15445933	15447217	-	lincRNA	annotated_lncRNA
XR_002922755.1	NC_037092.1	35794354	35794817	+	antisense	annotated_lncRNA
XR_002922755.1	NC_037092.1	35793693	35793850	+	antisense	annotated_lncRNA
XR_002922756.1	NC_037092.1	35977277	35977341	-	antisense	annotated_lncRNA
XR_002922756.1	NC_037092.1	35976859	35976918	-	antisense	annotated_lncRNA
XR_002922756.1	NC_037092.1	35976588	35976731	-	antisense	annotated_lncRNA
XR_002922756.1	NC_037092.1	35976475	35976497	-	antisense	annotated_lncRNA
XR_002922757.1	NC_037092.1	41281349	41281436	-	lincRNA	annotated_lncRNA
XR_002922757.1	NC_037092.1	41281188	41281244	-	lincRNA	annotated_lncRNA
XR_002922757.1	NC_037092.1	41280940	41281056	-	lincRNA	annotated_lncRNA
XR_002922757.1	NC_037092.1	41280403	41280488	-	lincRNA	annotated_lncRNA
XR_002922758.1	NC_037092.1	41279733	41280047	-	lincRNA	annotated_lncRNA
XR_002922758.1	NC_037092.1	41279286	41279572	-	lincRNA	annotated_lncRNA
XR_002922759.1	NC_037092.1	41282649	41282788	-	lincRNA	annotated_lncRNA
XR_002922759.1	NC_037092.1	41282317	41282395	-	lincRNA	annotated_lncRNA
XR_002922759.1	NC_037092.1	41281677	41282009	-	lincRNA	annotated_lncRNA
XR_002922781.1	NC_037092.1	42258441	42258716	-	sense_overlapping	annotated_lncRNA
XR_002922781.1	NC_037092.1	42257271	42257303	-	sense_overlapping	annotated_lncRNA
XR_002922781.1	NC_037092.1	42256447	42256697	-	sense_overlapping	annotated_lncRNA
XR_002922783.1	NC_037092.1	86867442	86867696	-	sense_overlapping	annotated_lncRNA
XR_002922783.1	NC_037092.1	86867267	86867318	-	sense_overlapping	annotated_lncRNA
XR_002922783.1	NC_037092.1	86866723	86866803	-	sense_overlapping	annotated_lncRNA
XR_002922783.1	NC_037092.1	86866600	86866646	-	sense_overlapping	annotated_lncRNA
XR_002922783.1	NC_037092.1	86866441	86866510	-	sense_overlapping	annotated_lncRNA
XR_002922783.1	NC_037092.1	86863468	86863730	-	sense_overlapping	annotated_lncRNA
XR_002922784.1	NC_037092.1	86867442	86867707	-	sense_overlapping	annotated_lncRNA
XR_002922784.1	NC_037092.1	86867267	86867318	-	sense_overlapping	annotated_lncRNA
XR_002922784.1	NC_037092.1	86866723	86866803	-	sense_overlapping	annotated_lncRNA
XR_002922784.1	NC_037092.1	86866600	86866646	-	sense_overlapping	annotated_lncRNA
XR_002922784.1	NC_037092.1	86866441	86866510	-	sense_overlapping	annotated_lncRNA
XR_002922784.1	NC_037092.1	86863657	86863730	-	sense_overlapping	annotated_lncRNA
XR_002922784.1	NC_037092.1	86862102	86862963	-	sense_overlapping	annotated_lncRNA
XR_002922785.1	NC_037092.1	86867442	86867714	-	sense_overlapping	annotated_lncRNA
XR_002922785.1	NC_037092.1	86867267	86867318	-	sense_overlapping	annotated_lncRNA
XR_002922785.1	NC_037092.1	86866723	86866803	-	sense_overlapping	annotated_lncRNA
XR_002922785.1	NC_037092.1	86866600	86866646	-	sense_overlapping	annotated_lncRNA
XR_002922785.1	NC_037092.1	86866441	86866510	-	sense_overlapping	annotated_lncRNA
XR_002922785.1	NC_037092.1	86863657	86863730	-	sense_overlapping	annotated_lncRNA
XR_002922785.1	NC_037092.1	86862992	86863504	-	sense_overlapping	annotated_lncRNA
XR_002922786.1	NC_037092.1	86867442	86867696	-	sense_overlapping	annotated_lncRNA
XR_002922786.1	NC_037092.1	86866723	86866803	-	sense_overlapping	annotated_lncRNA
XR_002922786.1	NC_037092.1	86866600	86866646	-	sense_overlapping	annotated_lncRNA
XR_002922786.1	NC_037092.1	86866441	86866510	-	sense_overlapping	annotated_lncRNA
XR_002922786.1	NC_037092.1	86863468	86863730	-	sense_overlapping	annotated_lncRNA
XR_002922787.1	NC_037092.1	86791570	86791608	-	sense_overlapping	annotated_lncRNA
XR_002922787.1	NC_037092.1	86791354	86791482	-	sense_overlapping	annotated_lncRNA
XR_002922787.1	NC_037092.1	86791062	86791167	-	sense_overlapping	annotated_lncRNA
XR_002922789.1	NC_037092.1	88254811	88255107	+	sense_overlapping	annotated_lncRNA
XR_002922789.1	NC_037092.1	88254531	88254670	+	sense_overlapping	annotated_lncRNA
XR_002922789.1	NC_037092.1	88254389	88254457	+	sense_overlapping	annotated_lncRNA
XR_002922789.1	NC_037092.1	88253577	88254305	+	sense_overlapping	annotated_lncRNA
XR_002922789.1	NC_037092.1	88252468	88252621	+	sense_overlapping	annotated_lncRNA
XR_002922789.1	NC_037092.1	88252307	88252370	+	sense_overlapping	annotated_lncRNA
XR_002922789.1	NC_037092.1	88252097	88252218	+	sense_overlapping	annotated_lncRNA
XR_002922789.1	NC_037092.1	88251618	88251872	+	sense_overlapping	annotated_lncRNA
XR_002922789.1	NC_037092.1	88251091	88251380	+	sense_overlapping	annotated_lncRNA
XR_002922790.1	NC_037092.1	88254811	88255107	+	sense_overlapping	annotated_lncRNA
XR_002922790.1	NC_037092.1	88254531	88254670	+	sense_overlapping	annotated_lncRNA
XR_002922790.1	NC_037092.1	88254389	88254457	+	sense_overlapping	annotated_lncRNA
XR_002922790.1	NC_037092.1	88253577	88254305	+	sense_overlapping	annotated_lncRNA
XR_002922790.1	NC_037092.1	88253069	88253183	+	sense_overlapping	annotated_lncRNA
XR_002922790.1	NC_037092.1	88252468	88252621	+	sense_overlapping	annotated_lncRNA
XR_002922790.1	NC_037092.1	88252307	88252370	+	sense_overlapping	annotated_lncRNA
XR_002922790.1	NC_037092.1	88252097	88252218	+	sense_overlapping	annotated_lncRNA
XR_002922790.1	NC_037092.1	88251618	88251872	+	sense_overlapping	annotated_lncRNA
XR_002922790.1	NC_037092.1	88251091	88251380	+	sense_overlapping	annotated_lncRNA
XR_002922791.1	NC_037092.1	88254811	88255107	+	sense_overlapping	annotated_lncRNA
XR_002922791.1	NC_037092.1	88254531	88254670	+	sense_overlapping	annotated_lncRNA
XR_002922791.1	NC_037092.1	88254389	88254457	+	sense_overlapping	annotated_lncRNA
XR_002922791.1	NC_037092.1	88254130	88254305	+	sense_overlapping	annotated_lncRNA
XR_002922791.1	NC_037092.1	88253577	88253979	+	sense_overlapping	annotated_lncRNA
XR_002922791.1	NC_037092.1	88252468	88252621	+	sense_overlapping	annotated_lncRNA
XR_002922791.1	NC_037092.1	88252307	88252370	+	sense_overlapping	annotated_lncRNA
XR_002922791.1	NC_037092.1	88252097	88252218	+	sense_overlapping	annotated_lncRNA
XR_002922791.1	NC_037092.1	88251618	88251872	+	sense_overlapping	annotated_lncRNA
XR_002922791.1	NC_037092.1	88251091	88251380	+	sense_overlapping	annotated_lncRNA
XR_002922792.1	NC_037092.1	88254811	88255107	+	sense_overlapping	annotated_lncRNA
XR_002922792.1	NC_037092.1	88254531	88254670	+	sense_overlapping	annotated_lncRNA
XR_002922792.1	NC_037092.1	88254389	88254457	+	sense_overlapping	annotated_lncRNA
XR_002922792.1	NC_037092.1	88254130	88254305	+	sense_overlapping	annotated_lncRNA
XR_002922792.1	NC_037092.1	88253577	88253740	+	sense_overlapping	annotated_lncRNA
XR_002922792.1	NC_037092.1	88252468	88252621	+	sense_overlapping	annotated_lncRNA
XR_002922792.1	NC_037092.1	88252307	88252370	+	sense_overlapping	annotated_lncRNA
XR_002922792.1	NC_037092.1	88252097	88252218	+	sense_overlapping	annotated_lncRNA
XR_002922792.1	NC_037092.1	88251618	88251872	+	sense_overlapping	annotated_lncRNA
XR_002922792.1	NC_037092.1	88251092	88251380	+	sense_overlapping	annotated_lncRNA
XR_002922793.1	NC_037092.1	88254811	88255107	+	sense_overlapping	annotated_lncRNA
XR_002922793.1	NC_037092.1	88254450	88254670	+	sense_overlapping	annotated_lncRNA
XR_002922793.1	NC_037092.1	88253577	88254305	+	sense_overlapping	annotated_lncRNA
XR_002922793.1	NC_037092.1	88252468	88252621	+	sense_overlapping	annotated_lncRNA
XR_002922793.1	NC_037092.1	88252307	88252370	+	sense_overlapping	annotated_lncRNA
XR_002922793.1	NC_037092.1	88252097	88252218	+	sense_overlapping	annotated_lncRNA
XR_002922793.1	NC_037092.1	88251618	88251872	+	sense_overlapping	annotated_lncRNA
XR_002922793.1	NC_037092.1	88251091	88251380	+	sense_overlapping	annotated_lncRNA
XR_002922794.1	NC_037092.1	88254811	88255107	+	sense_overlapping	annotated_lncRNA
XR_002922794.1	NC_037092.1	88254531	88254670	+	sense_overlapping	annotated_lncRNA
XR_002922794.1	NC_037092.1	88254450	88254457	+	sense_overlapping	annotated_lncRNA
XR_002922794.1	NC_037092.1	88253577	88254305	+	sense_overlapping	annotated_lncRNA
[truncated: 56,625 more rows]
