# Supplementary material for: Identification of long non-coding RNAs involved in floral scent of Rosa hybrida
Source: Front Plant Sci. 2022 Oct 4;13:996474. doi: 10.3389/fpls.2022.996474 (PMC9577252; doi:10.3389/fpls.2022.996474)
Supplement: Supplementary Figure 1 — qRT-PCR validation of selected lncRNAs expression across flowering stages in rose ‘Tianmidemeng’. Expression levels of selected transcripts measured by qRT-PCR and RNA-Seq are showed in the same histograms. Black columns indicate relative gene expression levels detected by qRT-PCR (left y-axis; normalized units). Grey columns represent expression determined by RNA-Seq in RPKM units (right y-axis). [file DataSheet_1.zip › Supplementary files/Supplementary Table 4. Differentially-expressed mRNAs during flower development in rose 'Tianmidemeng'.xls]

## Sheet: mRNA_Diff_gene.FPKM
gene_id	gene_locus	Expression level of mRNAs / FPKM
		EF1	EF2	EF3	SF1	SF2	SF3	LF1	LF2	LF3
112194677	NC_037088.1:124042-127880	23.4976	28.8826	35.0521	23.5533	17.1508	22.5012	10.125	8.3857	9.18495
112190544	NC_037088.1:226377-233058	1.63904	3.76066	5.44952	5.14541	6.4298	5.76234	6.10642	12.79	5.68791
112188088	NC_037088.1:282284-291762	3.04661	3.16472	1.29189	0.153062	0.059051	0	0.167502	0.382481	0.268839
112182823	NC_037088.1:312494-314937	24.1208	21.6548	24.2874	15.3206	16.6897	22.1436	7.82796	6.73668	7.22985
112181675	NC_037088.1:319158-321111	0.259259	0.188685	0.032961	0	0.033187	0.047752	0	0	0
112175605	NC_037088.1:356907-357485	0.183545	0.445278	5.52553	1.49351	1.09387	1.50399	6.35951	9.8374	20.3553
112196516	NC_037088.1:372849-377069	6.57842	5.79502	5.08113	7.98671	5.18624	5.96136	12.0292	14.4237	14.1525
112181605	NC_037088.1:769708-775216	1.18304	1.0663	1.01984	0.124541	0.102289	0.099296	0	0.294132	0
112175129	NC_037088.1:826294-831497	8.93139	6.24087	10.0565	0.190459	0.738952	0.085573	0	0	0.025689
112180115	NC_037088.1:1132861-1136317	0.158064	0.280495	0.20612	0.963872	1.63204	0.92088	0.306159	0.674839	0.710109
112186285	NC_037088.1:723468-726020	0.023447	0.011212	0.060519	0.043795	0.405819	0.017165	0.540635	0.583451	0.621614
112174619	NC_037088.1:1354323-1358227	15.269	74.0466	11.3306	194.17	285.531	854.562	130.254	324.692	62.9185
112202028	NC_037088.1:1597134-1599374	8.28181	9.25775	9.61132	3.08072	0.467336	0	0.975964	1.10746	2.48312
112190361	NC_037088.1:1418726-1424241	229.253	235.321	226.41	49.3305	53.6319	118.575	15.2842	17.6731	17.6931
112190371	NC_037088.1:1462590-1469460	915.153	889.715	844.572	173.707	198.294	442.049	53.6383	58.1618	56.8822
112182638	NC_037088.1:2123371-2126013	16.6522	15.8082	14.3461	18.9933	23.3758	16.9147	22.5801	25.7696	24.8958
112173332	NC_037088.1:2142787-2144606	0.126008	0	0.245897	5.09382	12.2303	300.736	0.67379	1.11814	0.911967
112193490	NC_037088.1:2173854-2176959	0.390812	0.742537	6.84309	0.242542	0.770703	0.079943	0.37683	0.449873	0.240471
112203341	NC_037088.1:2186053-2189153	6.64998	5.95275	10.359	0.53303	0.575112	0.170894	0.185362	0.65452	0.651205
112177516	NC_037088.1:2239404-2243623	1.58308	2.05184	0.587132	0.783706	2.586	2.47276	0.604322	0.359964	0.2993
112182391	NC_037088.1:2254531-2258166	35.0083	33.6935	38.9844	23.451	13.1662	12.2711	11.7927	16.0534	16.2487
112182227	NC_037088.1:2235691-2237202	1219.49	1557.79	586.05	142.008	385.43	519.341	30.7915	18.8966	26.1192
112198403	NC_037088.1:2729482-2736965	0.636728	0.52087	0.080148	1.0062	0.535997	0.34143	2.15634	1.41365	2.51658
112198222	NC_037088.1:2294397-2656943	3.71638	5.20007	2.58607	3.8804	6.49345	9.56203	6.86766	8.05759	5.87241
112182402	NC_037088.1:2928094-2931613	583.248	484.584	668.936	230.151	173.185	193.128	228.298	246.346	261.767
112180493	NC_037088.1:2992333-2996307	362.868	322.162	423.239	163.342	128.408	187.767	125.53	172.303	152.817
112179317	NC_037088.1:3082904-3086619	0.350453	0.20468	0.847444	0	0	0	0	0	0
112184995	NC_037088.1:3345368-3352603	211.135	176.563	177.2	50.7186	76.5375	87.3265	55.8507	56.6796	60.2078
112179507	NC_037088.1:3388774-3471129	2.26671	3.19816	3.86046	2.5337	5.4641	5.89248	8.13929	8.55273	4.31911
112198510	NC_037088.1:3446710-3453996	4.27177	3.74151	6.41097	3.80408	3.85704	2.13113	8.83376	8.4532	6.79667
112193051	NC_037088.1:3572583-3579269	62.1864	45.6659	72.932	57.0888	50.5522	39.9962	121.754	132.93	102.291
112175464	NC_037088.1:3836622-3838326	97.3095	53.8553	29.5159	11.2317	15.6257	4.91696	45.8428	63.8634	44.6904
112175474	NC_037088.1:3850511-3852287	12.5823	6.98425	22.1853	7.33301	1.71762	1.41909	58.0531	111.141	53.0839
112175453	NC_037088.1:3883341-3885003	237.224	207.092	183.582	30.9906	44.8918	77.5198	112.077	182.368	104.721
112182635	NC_037088.1:4590128-4594089	51.05	40.4496	77.8876	13.6819	11.7501	12.5581	13.2824	11.1166	11.8565
112198747	NC_037088.1:4231926-4308536	0.795485	1.60123	0.421801	0.043911	0.004236	1.19308	0	0	0
112194744	NC_037088.1:4346867-4365929	1.28156	1.68247	1.72055	1.82405	3.34392	0.655683	2.79947	5.98673	1.38804
112179575	NC_037088.1:4606986-4614554	0.730428	0.529509	0.334754	0.059849	0.122458	0.079433	0	0.562094	0.292424
112182672	NC_037088.1:4637232-4639962	24.2795	16.101	14.6834	0.894972	1.58474	1.07207	0.896265	2.24003	0.730123
112176041	NC_037088.1:4625522-4630246	27.0967	24.9344	34.1714	69.1652	39.53	68.4693	65.3299	62.5247	46.8873
112181544	NC_037088.1:4648284-4651337	41.265	38.6861	28.677	73.4021	81.9351	86.5742	40.5121	27.3709	21.2199
112198820	NC_037088.1:4727461-4728870	2.81364	6.80125	0.905039	1.81018	6.34278	1.27685	10.0024	10.6481	12.5742
112181939	NC_037088.1:4686613-4691981	82.3081	64.7339	93.6228	29.4433	20.7303	49.4478	6.37446	7.02145	6.41639
112175081	NC_037088.1:4858418-4863071	6.00367	5.81066	5.3159	3.00102	2.82327	0.464182	1.6266	0.673141	1.95131
112198849	NC_037088.1:4847650-4848583	0.35343	0.718588	0.442938	11.0394	9.38873	19.2103	6.97481	6.69229	4.2382
112177639	NC_037088.1:4883231-4892721	0.141275	0.131101	0.152974	0	0	0	0	0.060941	0
112182861	NC_037088.1:4928372-4937463	1.65331	0.300729	0.620315	0	0	0.087293	0	0	0.081191
112192039	NC_037088.1:4979878-4982402	0.147576	0.141938	0.199369	0.333715	0.122753	0.039533	0.812185	0.781623	0.812659
112192031	NC_037088.1:5027515-5037440	1.58547	1.58726	0.721011	0.474883	0.413622	0.43014	2.47862	3.08224	3.95219
112192016	NC_037088.1:5037727-5041547	15.9396	22.8335	8.90875	21.7632	24.5463	27.4266	25.5206	31.7172	34.96
112192028	NC_037088.1:5129838-5132217	0	0	0	0.650156	2.78322	8.1952	0.322809	0.761512	0.940891
112192071	NC_037088.1:5172252-5178085	24.4073	35.4794	26.4218	76.6841	88.7188	120.203	51.3525	38.293	35.5371
112192126	NC_037088.1:5239606-5243280	4.27419	3.33863	2.71159	0.242662	0.370882	0.645869	0.092629	0.135475	0.207399
112192079	NC_037088.1:5265012-5267624	0.148174	0.617532	0.225967	0	0	0	0	0	0.057181
112192030	NC_037088.1:5271276-5274855	16.725	11.1885	18.9447	70.174	178.806	223.513	17.1524	15.509	25.6806
112174223	NC_037088.1:5287051-5293935	9.08289	30.798	6.73918	10.0367	2.26287	25.4889	2.20556	1.97401	2.9107
112178812	NC_037088.1:5423900-5439765	4.39249	7.00555	7.4313	2.97758	1.81162	1.52216	2.04835	1.74757	2.40113
112187177	NC_037088.1:5440280-5444308	23.6003	28.7353	20.7209	37.1566	21.1194	21.2918	11.8958	12.866	13.3837
112191489	NC_037088.1:5760438-5765187	2.10483	2.29498	2.66009	3.73027	2.65959	1.67345	9.03199	7.51401	12.756
112198966	NC_037088.1:5577895-5578512	1.22372	0.078449	1.16057	0.030058	0.0383	0.059484	0	0	0
112175013	NC_037088.1:5651622-5655059	2.63981	3.83256	3.26544	0.560096	0.39498	0.584779	2.21411	3.52019	1.82245
112199150	NC_037088.1:6177949-6180988	0	0	0	0.045527	0	0	0.323511	0.414854	0.610379
112181602	NC_037088.1:5829977-5834125	27.3073	21.7729	17.6078	72.7997	34.9488	85.4444	60.4479	57.1664	32.2007
112182220	NC_037088.1:5880634-5885996	3.66481	4.96464	3.5406	0.465355	0.08369	0.192222	0.52676	0.214683	0.431778
112182177	NC_037088.1:5899591-5900458	24.8319	31.6309	29.1167	59.3345	48.2475	42.4709	66.2724	51.7923	54.0563
112194665	NC_037088.1:5945459-5949098	46.1363	40.263	38.9785	5.98536	7.90447	10.7986	6.32359	5.1671	6.26736
112173313	NC_037088.1:6041989-6044449	0.360337	0.466273	0.671561	3.93981	1.54961	1.95238	66.2239	54.5324	47.7481
112199228	NC_037088.1:6553374-6556192	0	0	0	0	0	0.406172	0.081356	0.37505	0.257094
112191800	NC_037088.1:6618733-6623264	54.1304	46.3753	33.4827	6.73575	11.1395	2.84366	7.73899	3.15383	7.49859
112195396	NC_037088.1:6205126-6208246	3.19948	2.09473	3.14733	7.38979	6.04554	11.7998	5.17711	3.11922	3.18636
112195371	NC_037088.1:6213819-6217398	3.58597	6.88205	3.13373	19.6145	33.0125	23.7957	10.8134	12.456	14.5759
112194606	NC_037088.1:6505029-6508356	5.04372	12.3391	4.63841	34.6605	50.599	39.0093	30.738	27.494	26.7402
112164362	NC_037088.1:6697952-6702159	0	0	0	0	0	0	0	0.067862	0.308256
112168160	NC_037088.1:6918400-6921913	1.69785	14.2917	2.7268	80.5365	20.3255	16.4382	32.2905	45.3968	69.5081
112181748	NC_037088.1:6946462-6954238	9.95968	11.36	2.18729	8.461	8.73373	11.0871	3.14126	1.3819	1.98616
112196075	NC_037088.1:7115704-7127411	0.277881	0.62651	0.354409	0.540637	0.368084	1.4344	0.170974	0.31715	0.086894
112180698	NC_037088.1:7208122-7214537	0.024223	0.04551	0	0.930703	0.573903	0.151697	7.56988	7.36857	4.73217
112174141	NC_037088.1:7283616-7286399	0.848717	2.52173	0.310464	4.7305	8.00257	3.10727	4.5036	2.67771	6.49891
112187598	NC_037088.1:7389172-7392608	2.62847	2.97796	1.67988	1.73392	4.17957	2.79593	11.5905	12.3167	9.88849
112182149	NC_037088.1:8693330-8694761	120.984	146.241	65.2032	3.15123	15.288	11.0426	2.78366	2.90005	1.85135
112200018	NC_037088.1:8806935-8876321	12.6969	5.85616	17.6829	1.54327	1.39055	0.28853	1.2044	1.99741	1.71956
112194403	NC_037088.1:8829119-8834454	0.867519	1.02562	0.759853	0	0.018807	0.064453	0.127019	0	0
112189206	NC_037088.1:8898763-8901942	3.31493	3.04595	1.8593	1.2531	0.792571	0.034144	0.488229	0.455191	0.837104
112174793	NC_037088.1:8908765-8912977	2.22492	1.24941	3.37039	0.524836	0.248647	0.075273	0.411637	0.372816	0.241037
112177700	NC_037088.1:8921964-8924775	2.43182	1.75129	2.03917	0.249643	0.054678	0.210473	0.046783	0	0
112176091	NC_037088.1:8877577-8882085	14.4379	11.2622	14.5837	8.62652	7.80845	7.1915	21.8941	23.5194	32.0915
112182905	NC_037088.1:8925183-8938119	2.70141	5.94252	0.434022	1.65887	6.65337	12.2652	1.86248	1.28456	1.66143
112200028	NC_037088.1:8938547-8941328	0	0	0	0.183851	0.176728	0.096405	0.644563	0.74592	0.341736
112200045	NC_037088.1:8965792-9127066	1.82003	2.78481	0.88284	0.449764	0.492678	0.3797	0.304599	0.062895	0.908556
112179558	NC_037088.1:8966810-9096759	1.20175	0.20285	0.108958	0.348677	0.863799	0.134756	1.3467	0.914135	1.16365
112187367	NC_037088.1:9081130-9084301	1.21669	3.00184	3.96625	0.164266	0.515417	0.713958	1.91827	4.6216	6.30555
112199567	NC_037088.1:7637357-7652083	0.236469	0	0.217834	0	0	0	0	0	0
112199576	NC_037088.1:7658409-7666525	2.84519	2.41407	3.15229	1.00239	0.659617	0.477544	0.539219	0.379504	0.970201
112190993	NC_037088.1:8238696-8247543	0	0	0	0.017604	0	0	0.059278	0.193656	0.024602
112176023	NC_037088.1:8462418-8602818	2.10768	1.75015	3.66689	1.0709	0.403249	0.092735	3.1573	3.08668	4.15123
112199857	NC_037088.1:8470082-8471650	3.07352	4.66352	0	1.63423	1.41959	0	0	0	0
112182340	NC_037088.1:9424624-9429779	1.66846	1.77612	1.27171	0.202351	0.426618	0.905429	0.193035	0.306458	0.596435
112181735	NC_037088.1:9450993-9454455	1.64457	3.22147	2.12401	0.482682	0.216575	0	0.159568	0.211415	0.313832
112171669	NC_037088.1:9477107-9482467	1.40512	0.968887	1.75647	0.277828	0.270936	0.614343	0.272977	0.220425	0.096695
112182311	NC_037088.1:9507869-9513201	22.0785	15.1944	28.2021	6.05617	2.10841	5.16994	7.18737	8.14447	9.06843
112189843	NC_037088.1:9249401-9259898	35.9062	31.9954	26.8627	270.903	181.584	240.649	227.923	220.751	161.16
112181516	NC_037088.1:10795335-10799429	9.39136	9.0005	11.555	0.769492	0.697197	0.320401	0.82628	2.14226	1.16107
112200657	NC_037088.1:10851852-10854170	0.105443	0	0.082572	0.024797	0.049909	0.027163	1.24799	1.12714	1.29827
112181647	NC_037088.1:9544878-9549547	5.82802	8.81089	4.93178	1.67416	3.17168	2.19942	2.11928	3.11909	1.69077
112182411	NC_037088.1:9607556-9614854	14.9181	16.8566	17.8524	8.32268	8.59155	5.87816	7.81428	8.26217	7.93001
112200303	NC_037088.1:9728617-10013014	0.149051	0.594034	0.824406	1.96734	0.181683	0.097444	7.13313	4.45215	9.23427
112200361	NC_037088.1:9843746-10155952	2.88248	2.48925	2.24595	0.676347	0.750577	0.568868	0.215671	0.404201	0.879884
112182277	NC_037088.1:10110891-10117923	5.15349	3.00769	7.07056	0.900339	1.27042	0.529231	1.2688	2.7145	1.55366
112200410	NC_037088.1:10248152-10252162	3.58159	5.41986	6.21401	1.42666	1.53777	3.74475	1.44579	1.46136	1.60716
112200616	NC_037088.1:10687335-10694957	0.927548	0.739505	0.747058	0.069321	0.192129	0.058707	0.205971	0.151159	0.19974
112190657	NC_037088.1:10720643-10793888	28.6846	36.2533	33.3667	4.99493	2.14251	2.78627	4.69489	5.282	7.42473
112181515	NC_037088.1:11359145-11369148	0.235427	0.145996	0.068297	0.01533	0	0	0.067985	0.061321	0.011753
112194594	NC_037088.1:11428546-11440209	5.40029	4.64687	2.93635	0.499822	0.341732	0.436399	0.340408	0.619538	0.850229
112189321	NC_037088.1:11542318-11546978	0.148334	0.721873	0.078591	0.716633	0.934887	0.182416	1.45538	1.17045	1.34733
112201011	NC_037088.1:11603654-11607171	0	0	0	0	0	0	0	0.135089	0.206474
112182867	NC_037088.1:11652007-11656836	6.39537	8.10397	9.38304	1.37918	1.12911	0.809888	3.96706	6.85881	6.83772
112182660	NC_037088.1:11721732-11722643	0	0	0	0	0	0	0.434832	0.377739	0.691961
112185087	NC_037088.1:11972031-11980496	6.02788	7.19584	6.4879	0.36532	0	0.221473	0.304656	0.314235	0.078759
112188476	NC_037088.1:11743593-11749014	2.43002	2.11808	1.86867	0.615215	0.326366	0.323104	0.576824	0.328721	0.627082
112196745	NC_037088.1:12690169-12694065	4.03291	2.31567	5.76012	11.7542	3.40079	0.42643	10.7079	11.7756	13.7973
112177926	NC_037088.1:12873169-12879022	0.489768	0.629469	0.136224	1.55894	1.18324	6.26675	0.687255	1.56192	0.278685
112201070	NC_037088.1:12021690-12024171	0.139639	0.281944	0.103451	2.08874	1.55327	0.523631	1.80162	2.002	2.5803
112201076	NC_037088.1:12028935-12029693	0.236869	0.112137	0.084857	0.738527	0.420928	0.246969	1.84998	1.19633	1.21376
112173391	NC_037088.1:12164639-12168227	0.357322	0.836052	0.260154	1.53044	1.72185	1.85747	2.64743	2.84198	2.46341
112179936	NC_037088.1:12477148-12478437	0	0	0	0	0	0	0.209673	0.244215	0.256449
112193298	NC_037088.1:12523870-12571531	0.250581	0.621774	0.274612	0.322704	1.07083	1.28102	0.538067	0.594447	0.350145
112195237	NC_037088.1:13186789-13188821	3.40375	5.51837	6.15532	89.7787	133.748	82.2374	39.4414	35.5134	54.3975
112182739	NC_037088.1:13224187-13229232	9.04256	6.82625	9.79603	0.328014	0.922147	0.130749	0.707246	1.11842	1.40642
112182125	NC_037088.1:13294206-13296254	0.232319	0.162178	0.100394	0.107973	0.310469	0	0	0	0
112189051	NC_037088.1:13250452-13256125	66.4618	64.1455	152.268	33.0171	20.3129	21.9104	27.6638	38.0959	32.7028
112189035	NC_037088.1:13258030-13259744	0.089311	0	0.309821	0	0	0.242421	0.338224	0.119702	5.12
112201610	NC_037088.1:13585779-13586985	0	0	0	0.383713	0.266631	0.15866	0.546382	0.183707	0.26477
112181757	NC_037088.1:13591899-13599508	0.053908	0.018016	0	0.069098	0.020613	0.058193	0.073639	0.337026	0.193067
112182511	NC_037088.1:13655930-13658461	122.18	100.824	76.2581	0.851323	1.03555	0.911062	2.27563	6.98705	3.64818
112181467	NC_037088.1:13769720-13772336	10.8601	10.829	11.2687	3.16344	1.77713	1.74807	4.05469	3.53115	4.24306
112179901	NC_037088.1:13774403-13777000	4.68938	6.07604	5.80727	0.32423	0.134642	0	0.41692	0.686335	0.468991
112180150	NC_037088.1:13725526-13731326	7.45865	10.6625	17.7282	15.9805	18.4446	11.4122	35.8795	26.2043	43.819
112201708	NC_037088.1:13817366-13817962	0	0	0	0	0.10283	0.065937	0.328696	0.312819	0.370053
112201725	NC_037088.1:13923736-13924131	3.32731	12.635	8.51379	46.022	39.3313	2.07804	126.215	55.3131	254.846
112175356	NC_037088.1:13852433-13865713	13.159	13.436	14.3292	12.7166	13.103	18.7647	24.4948	22.8988	23.6591
112188546	NC_037088.1:14086527-14091075	0.196036	0.171533	0.254526	0	0	0	0	0	0
112201893	NC_037088.1:14485017-14485523	10.5412	11.59	8.40925	0.269579	0.761463	0.027524	0.312262	0.169022	0.353824
112195491	NC_037088.1:14904233-14921440	30.6165	31.2237	33.2166	13.3012	11.2335	9.37836	12.8695	13.5505	15.6196
112196810	NC_037088.1:15165752-15173961	14.1794	19.0276	28.8315	10.0303	7.68254	10.1148	7.78641	7.17588	7.98993
112201998	NC_037088.1:14931800-15131978	6.11942	13.8612	7.56699	51.5491	29.1724	92.5117	118.907	77.5695	62.721
112188740	NC_037088.1:15049796-15075802	2.18799	0.51239	0.649215	1.7479	1.09746	0.250901	1.05422	1.23583	2.58743
112188747	NC_037088.1:15079681-15083453	0.724717	1.47076	0.591909	2.46893	2.56501	0.933988	4.11867	4.43648	4.76969
112188730	NC_037088.1:15095301-15098756	0.353498	0.369582	0.190422	0.627894	0.780309	0.321955	1.3021	1.52408	1.50122
112193198	NC_037088.1:15700494-15733384	5.04184	4.54283	6.65081	1.87607	1.36675	0.820409	2.38525	2.20769	2.99854
112182015	NC_037088.1:15977304-15979858	0	0.035037	0	0.092337	0.597417	0	0.290155	0.145902	0.270429
112177754	NC_037088.1:16012456-16014921	0.20219	0.277892	0.325689	2.03296	2.08061	0.113007	0.224174	0.052652	0.557172
112202273	NC_037088.1:16074295-16075163	0	0	0	0	0.107504	0	0.195553	0.256217	0.322742
112192949	NC_037088.1:16110662-16114863	10.0944	10.6705	37.0107	35.7577	40.4648	49.4816	97.1198	91.8917	41.9598
112182039	NC_037088.1:16191085-16192310	5.72181	1.01368	4.28071	2.42133	2.87229	17.321	1.52968	1.21209	0.617596
112174563	NC_037088.1:16270842-16272767	5.78066	8.39476	9.76332	23.5674	10.5326	35.2158	56.4525	45.7377	20.9383
112188713	NC_037088.1:16379581-16383144	0.832251	0.912002	0.51096	0.043823	0.084915	0.098699	0.227265	0.212487	0.347336
112202358	NC_037088.1:16431347-16432932	0.168501	0.233204	0.480872	0	0	0	0	0	0
112181775	NC_037088.1:16467573-16469221	0.078388	0.464665	0.357345	2.22153	2.17616	3.00756	0.800762	0.189792	0.355633
112182982	NC_037088.1:16574261-16576831	22.9177	26.3872	20.44	11.8416	19.7934	18.6838	8.21293	9.93367	7.72616
112176322	NC_037088.1:16602877-16606509	9.82576	11.4576	5.57593	29.8122	37.2421	11.7678	39.1208	30.6416	49.8337
112176337	NC_037088.1:16627996-16632068	0.784186	1.73336	0.749855	3.77255	3.22411	1.48497	7.58533	5.37906	16.2206
112194455	NC_037088.1:16643041-16648953	8.46146	8.2694	8.15635	1.16925	0.697615	0.318183	1.16267	1.68355	2.26361
112182737	NC_037088.1:16887153-16888623	0.444197	0.305256	0.175136	1.42587	1.51003	2.43788	1.84195	1.34371	1.52458
112182383	NC_037088.1:17042672-17048469	68.1021	59.1298	56.1308	46.9018	50.0239	49.6894	28.9238	22.4801	27.2854
112179662	NC_037088.1:17271309-17272642	2.00264	5.67694	0.215338	19.7059	38.9593	9.69788	34.7358	35.6608	28.5698
112177791	NC_037088.1:17445262-17446023	0.365414	0.339777	0	0	1.08607	0.094931	1.37302	9.12276	7.23183
112187522	NC_037088.1:18015385-18016506	0	0.025513	0	0.149644	0.009633	0.250601	0.412079	0.397729	0.511415
112184705	NC_037088.1:18237616-18240926	3.30798	2.63953	2.91087	0.427781	0	0.068947	0.317071	0.166155	0.474316
112181702	NC_037088.1:17711181-17713808	0.219405	0.75357	0.137929	3.96543	1.93199	1.74643	4.5427	4.36439	4.13598
112182307	NC_037088.1:17932307-17933476	134.053	153.636	150.024	330.902	234.65	215.025	311.664	406.126	392.547
112195334	NC_037088.1:18812855-18815349	10.9739	24.8479	4.43535	131.841	105.675	79.5211	90.3836	80.5276	99.1505
112182642	NC_037088.1:18972098-18978350	17.7897	20.3467	22.1216	2.39994	1.45486	0.856759	1.60048	3.0469	4.20595
112193631	NC_037088.1:19709910-19724330	5.29772	4.55672	8.99189	0.278009	0.177934	0	0	0.119067	0.135429
112189834	NC_037088.1:19614482-19616043	1.94089	2.47592	3.23026	0	0	0	0.047586	0.166661	0
112186031	NC_037088.1:19753496-19755857	7.25245	8.50716	7.37745	1.35804	0.842431	1.13469	1.46065	0.700847	1.03404
112190751	NC_037088.1:19733497-19740777	1.36498	1.03325	2.20418	0.050485	0.111605	0.03661	0.03978	0.140062	0.107533
112184839	NC_037088.1:19767968-19844871	8.80157	8.77833	9.92387	29.9156	43.4978	33.5745	24.9592	31.3331	28.0516
112184904	NC_037088.1:19794804-19846393	0.696408	0.534207	0.838371	0.129618	0.508199	0.457897	1.82261	2.77959	0.6292
112184895	NC_037088.1:19866590-19868832	2.9626	2.56799	2.638	6.89842	8.82912	13.6969	46.058	62.4653	8.81195
112194774	NC_037088.1:19987080-19990042	9.08555	13.5861	5.72023	2.69646	1.21247	0.389239	1.07939	1.81912	2.19015
112203349	NC_037088.1:20112131-20113479	0.276582	0.319138	0.505202	0.085331	0	0	0	0	0
112182586	NC_037088.1:20273636-20278221	0.261398	0.29567	0.039836	0.807052	0.568048	0.671878	1.83481	1.70373	1.92766
112173216	NC_037088.1:20365791-20369415	5.52542	7.01162	5.4468	8.96843	7.90233	8.18881	12.8383	8.34985	11.4894
112192958	NC_037088.1:20379455-20386471	4.37168	2.58491	43.9217	1.46814	1.16006	6.65933	0.695606	1.1143	1.57983
112186064	NC_037088.1:20023064-20033143	5.68702	4.01455	14.4722	172.751	160.342	305.709	173.506	142.976	160.14
112179251	NC_037088.1:20781959-20786344	142.035	124.46	148.163	1.99302	13.9191	10.7782	1.26571	2.58968	0.761543
112189927	NC_037088.1:20802967-20806621	75.4805	114.389	77.0886	21.5812	34.4234	16.0183	28.6007	24.9111	45.9403
112193552	NC_037088.1:20835758-20843425	18.7398	15.7285	12.2663	4.96171	4.29426	3.10369	4.78469	3.89021	7.45483
112182527	NC_037088.1:20992679-20997242	10.5265	9.94991	7.12699	7.15121	4.33305	5.5831	3.19462	2.35093	4.46433
112188863	NC_037088.1:21140950-21147763	6.55084	5.36839	2.95107	10.6844	3.88595	10.2406	2.57141	3.53377	2.61552
112181728	NC_037088.1:21314385-21319297	3.89915	2.4704	3.18906	0.160013	0.092341	0.179143	0.134135	0.092987	0.028632
112183657	NC_037088.1:21320495-21327610	8.01983	10.9391	10.8832	3.86785	4.20015	5.16954	2.73083	1.60575	2.31719
112182499	NC_037088.1:21401987-21405150	8.48968	6.83501	313.282	0.52622	1.2898	1.091	0.609613	1.83087	0.59615
112173075	NC_037088.1:21429958-21431468	3.03782	2.05379	1.49005	0	0.481121	0.131924	0.037042	0	0
112181944	NC_037088.1:21436319-21451695	5.49487	3.74657	6.69304	1.70157	1.75133	1.90149	1.76402	2.09091	1.87793
112171881	NC_037088.1:21453349-21454470	58.4968	41.3598	79.3784	20.308	7.62714	11.0006	3.23066	3.08439	3.63062
112193247	NC_037088.1:21628710-21631953	3.33166	3.0099	6.22135	5.31994	2.95625	1.82995	8.65586	7.81712	11.189
112177938	NC_037088.1:21691995-21693792	61.3602	70.0562	107.743	20.9173	19.1892	10.4007	18.271	29.9676	27.3345
112189898	NC_037088.1:22788125-22795492	25.0807	22.8895	38.1394	21.5262	24.6994	18.5858	58.9048	58.8444	35.1038
112190340	NC_037088.1:22937542-22955594	29.852	36.0151	32.8998	54.3217	67.9345	37.632	62.7066	64.8275	57.9066
112183405	NC_037088.1:23286227-23291844	3.95712	3.37946	2.92429	1.0191	0.491789	0.896954	1.71412	1.16516	1.63845
112181683	NC_037088.1:23451970-23454788	0	0	0	0.772227	0.159882	0.335421	0.701859	0.860903	0.761244
112192330	NC_037088.1:23551742-23558009	52.7677	43.8027	45.2877	12.1773	9.87594	9.40582	7.95191	10.0745	11.5914
112191749	NC_037088.1:23591612-23596158	217.641	223.885	179.707	55.2863	41.3369	35.2975	66.8588	65.4402	181.299
112191759	NC_037088.1:23596297-23599909	25.2988	20.1264	27.6962	2.12109	5.3816	6.79676	6.40681	6.4371	7.95442
112182403	NC_037088.1:23670800-23674327	0.568633	0.281969	0.643174	2.69846	2.9897	4.83773	1.46424	1.63003	0.80432
112190273	NC_037088.1:23834351-23837809	3.36	2.8838	2.32891	0.459644	0.741088	0.731466	0.688345	0	0.142179
112190300	NC_037088.1:23926943-23930143	3.32832	3.54957	4.56476	0.409226	0.796767	1.43708	0.924656	1.19039	1.3717
112190262	NC_037088.1:23936130-23945193	3.74743	1.9379	2.88487	0.626754	0.369106	0.339633	0.198076	0.332485	0.485606
112172054	NC_037088.1:23984058-23994600	24.616	23.6813	14.9064	20.5546	32.0489	34.6691	15.3394	14.2711	12.3631
112182780	NC_037088.1:24546498-24547321	0	0	0	0	0	0	0	3.35818	0
112204032	NC_037088.1:25081064-25107939	0.027328	0.271358	0.384287	0.216152	0.495169	0.901734	0.932068	2.35597	1.12714
112180597	NC_037088.1:25141171-25141862	0	0.08218	0.461641	0.081057	0.91337	2.40663	3.40392	4.94342	2.49505
112182579	NC_037088.1:25164522-25169925	12.3705	11.2446	4.19447	2.27266	1.74354	1.34388	3.08009	1.27948	3.0478
112187010	NC_037088.1:25205013-25206679	239.464	185.556	326.33	0.720072	1.81136	0.671811	0.542422	0.542881	0.634096
112191439	NC_037088.1:25626580-25628127	0.426337	0.775561	0.348012	23.0494	13.9851	5.65654	8.94754	4.84258	8.3247
112163787	NC_037088.1:25701512-25704540	0.605004	0.975758	0.365415	7.48645	5.01974	2.04892	3.01733	2.55221	3.88443
112181946	NC_037088.1:25932516-25935938	0.18634	0.078201	0.122694	0	0	0	0	0	0.021202
112181866	NC_037088.1:25966959-25972582	3.82009	2.87457	1.63558	0.070414	0.048844	0.015269	0	0	0.131011
112181867	NC_037088.1:25970934-25972764	0	0	0	1.11669	0.759534	0.853415	0.462927	0.193716	0.196258
112173140	NC_037088.1:26196619-26203267	1.14736	1.3582	0.825033	0.222767	0.174831	0.117472	0.772596	0.840537	1.66964
112188015	NC_037088.1:26400306-26406867	2.29458	1.72036	2.35592	1.06105	1.37974	1.1846	0.573156	0.832706	0.708736
112164002	NC_037088.1:26641978-26643656	3.13862	5.52844	0.893847	0.111885	0	1.54371	0	0.07258	0.176268
112191957	NC_037088.1:26688631-26690651	17.6274	17.851	12.4206	5.42422	4.10148	1.16588	6.67218	6.73462	10.872
112196370	NC_037088.1:26714283-26716084	198.71	146.393	236.278	100.8	49.2	29.3583	99.9408	98.6592	141.837
112164028	NC_037088.1:26746021-26747799	111.005	79.6504	161.206	57.0528	30.34	19.6874	59.3335	71.5263	83.3613
112181639	NC_037088.1:26748498-26750195	0	0.081593	0.018965	0.016517	0.143216	0.090646	0.919519	1.24678	1.36985
112179000	NC_037088.1:26795777-26797597	0.526331	0.360498	1.11671	1.1014	1.70768	3.76787	0.151839	1.06916	0.592441
112182789	NC_037088.1:26812241-26817126	1.74557	1.6936	3.50825	1.07317	0.602146	0.566334	3.65165	2.94261	5.53612
112193150	NC_037088.1:26833318-26834817	0.731429	0.654015	0.85506	0.789681	1.02075	0.612769	3.64175	5.5787	18.5087
112185943	NC_037088.1:27033290-27034934	3.26405	3.19259	3.41375	8.44192	8.25207	1.96944	8.96287	5.01657	8.65938
112193127	NC_037088.1:27060169-27096077	87.0609	69.4077	251.43	7.21753	5.89605	3.65341	9.24472	15.122	12.5475
112192194	NC_037088.1:27103696-27110006	11.4656	13.1601	15.5793	15.6207	18.54	14.5916	25.1534	21.6546	20.9996
112192212	NC_037088.1:27120332-27125188	39.6241	40.5203	46.7751	56.8546	58.7463	66.3344	79.0666	83.7665	71.4461
112174171	NC_037088.1:27172402-27178004	5.79458	5.19931	10.1525	60.7501	70.083	31.2355	83.4986	80.2844	85.2106
112181621	NC_037088.1:27181971-27184046	0	0.37211	0.602067	0.703997	0.398831	1.06642	2.07496	1.77116	1.70146
112174288	NC_037088.1:27277740-27430837	0.376014	0.494058	0.354478	0.085708	0.160358	0.118181	0.353512	0.283881	0.20626
112183005	NC_037088.1:27352176-27358785	1.38419	1.23119	1.33334	0.301988	0.317173	0.29638	0.493089	0.321795	0.41836
112164143	NC_037088.1:27457462-27458073	0.310738	0.006236	0.035781	0.501647	0.936693	0.360061	2.27167	4.93087	4.07406
112192379	NC_037088.1:27562678-27569603	8.71948	9.27478	7.31656	15.9256	14.8423	11.9816	17.1785	14.9514	14.1571
112164159	NC_037088.1:27629611-27633069	6.56543	8.63323	8.83204	1.60101	1.55592	1.03995	1.63989	2.17581	2.49295
112192521	NC_037088.1:27805133-27811681	18.5834	19.3703	19.9354	11.2018	5.36486	6.47696	3.55242	4.63309	5.44764
112192504	NC_037088.1:27813329-27818077	12.521	10.9234	1.18019	7.08421	4.51074	2.43481	0.632284	0.835011	1.21633
112200040	NC_037088.1:27892968-27897837	0	0	0	0.122585	0.09538	0.057778	0.639578	0.459279	0.33042
112204010	NC_037088.1:28021107-28028633	3.16527	5.09341	2.04439	0.522277	0.521708	0.060336	1.77001	1.26716	2.18945
112182819	NC_037088.1:28124654-28125447	6.50553	10.3677	12.0236	73.7482	98.0302	121.931	80.8832	49.1235	69.2163
112193508	NC_037088.1:28225137-28229435	5.76528	5.75784	2.86877	0.46278	0.237884	0	0.50483	0.698443	0.864488
112192635	NC_037088.1:28303477-28311001	71.1624	48.6528	98.4163	27.8545	18.2814	10.2344	7.66599	4.15174	8.65605
112164327	NC_037088.1:28324337-28325023	0.479773	0.148056	0.750939	0	0.683406	3.09961	3.26044	4.21019	1.68269
112164379	NC_037088.1:28391259-28418020	0	0	0	0	0.111898	0	0	0.079611	0.095245
112194586	NC_037088.1:28424665-28427291	2.02024	0.594597	8.68071	0	0	0.037615	0.051534	0	0
112180461	NC_037088.1:28527809-28530676	6.752	4.63046	4.09124	0.409127	0.556333	0.131577	0.839504	0.559614	0.993825
112194510	NC_037088.1:28580459-28587599	12.1384	12.9397	17.6426	4.97248	3.26016	0.927167	4.57841	4.04017	6.56686
112194836	NC_037088.1:28628154-28634155	2.35946	1.94189	2.40877	8.02724	10.9088	10.8034	12.9826	20.0985	8.53105
112189498	NC_037088.1:28673595-28676181	1.08786	1.16567	0.815511	89.414	58.5029	41.6165	82.1174	77.4158	77.797
XLOC_005737	NC_037088.1:28739461-28743811	0	0.09724	0.027349	0.11909	1.42155	0.077474	0.165734	0.356256	0.103128
112196466	NC_037088.1:28770925-28782263	4.63026	5.67688	3.57852	1.91556	1.18588	0.781684	2.06519	1.94609	2.22431
112182016	NC_037088.1:28792473-28796500	0.032168	0.260693	0.051857	0.090023	1.30021	0.695367	0.866432	1.46926	1.30593
112175367	NC_037088.1:28875504-28877024	33.8296	48.4949	13.0006	61.1051	145.515	39.9722	35.3867	23.3998	36.3386
112192815	NC_037088.1:28887306-28906386	77.3301	65.821	65.7681	10.0378	7.69621	9.69834	12.3067	16.16	14.6526
112192807	NC_037088.1:28962006-28964855	0.151115	0.251427	0.244291	0	0	0	0	0	0.017399
112164586	NC_037088.1:29389815-29397169	1.74564	1.78951	1.09404	0.246089	0.219977	0.269279	0.126302	0.465837	0.170572
112194695	NC_037088.1:30589214-30593075	8.06705	8.19682	6.93194	16.2583	10.5648	14.3402	8.52895	10.9073	10.6254
112194688	NC_037088.1:30593448-30603758	40.1152	33.1608	38.5312	9.40035	3.68397	3.44639	8.98245	10.0712	11.8129
112195907	NC_037088.1:30708868-30710712	29.8434	41.3672	6.91598	15.1879	11.2382	8.68585	6.57974	4.133	8.19926
112195917	NC_037088.1:30710800-30711921	17.2748	8.56808	17.6669	1.14637	2.07822	0.586153	0	0	0
112193342	NC_037088.1:30959157-30963135	158.545	131.252	95.3714	97.3849	46.0386	47.4317	47.6052	45.7327	61.7605
XLOC_001558	NC_037088.1:30979086-30981177	1.33122	2.05918	0.987073	0.841659	0.246852	0.19063	0.137653	0.443041	0.099949
112173721	NC_037088.1:31004037-31020144	0.751188	0.513546	1.51037	1.92572	0.272965	0.091672	4.42981	5.66599	5.46174
112174609	NC_037088.1:31529198-31530960	0.033992	0.032473	0.073065	7.42564	19.1637	4.75825	14.9879	12.0147	20.0769
112193364	NC_037088.1:31040113-31068649	0	0	0.073411	0.120207	0	0	1.06511	1.35399	0.981335
112173028	NC_037088.1:31063126-31102248	2.86767	1.82471	2.97868	3.11922	2.48116	0.991123	3.91633	4.32345	5.11018
112184713	NC_037088.1:31219823-31220963	0.200613	0.601828	0.154658	2.37909	0.826576	0.364875	6.777	3.55008	11.8147
112165068	NC_037088.1:31423949-31426025	0	0	0	0.250745	0.413762	0.364854	0.573996	1.15246	0.914301
112193447	NC_037088.1:31425840-31427605	0.120829	1.06988	0.854092	7.2125	18.8351	7.87747	14.0727	17.9339	35.1301
112194795	NC_037088.1:31452093-31453827	0.127501	1.36405	0.423003	3.13663	11.8098	5.25391	7.21528	10.1755	24.8548
112196660	NC_037088.1:31526041-31527776	0.295773	2.4022	2.57858	26.0611	45.9717	31.2028	38.0515	45.4893	79.7377
112193503	NC_037088.1:31612301-31671460	0.284361	0.175534	0.276163	0.218323	0.141528	0.113003	0.530005	0.955833	0.647588
112193539	NC_037088.1:31622287-31624490	11.8184	8.7627	10.1986	0.428073	2.68608	2.80328	0.216112	0.203561	0.338908
112165133	NC_037088.1:31944649-31947247	0	0	0	0	0	0.047344	0	0.610623	0.068499
112165160	NC_037088.1:32038549-32172351	5.13645	5.11716	5.03148	1.42721	2.9915	1.1381	2.68996	1.65522	2.8861
112177354	NC_037088.1:32429033-32475006	2.95348	3.30268	3.55195	5.82903	2.68018	0.433972	4.73608	22.9299	21.7773
112195879	NC_037088.1:32480835-32484014	0.089851	0.138211	0.05747	0	0	0.062011	0	0	0
112194100	NC_037088.1:32584252-32607609	1.77538	2.48737	3.6949	9.41244	16.0109	5.22921	8.10487	4.03443	6.4852
112182001	NC_037088.1:32609781-32610876	47.8782	57.7217	38.378	13.8209	8.28567	6.14704	8.27041	5.38255	8.92785
112194110	NC_037088.1:32612016-32615059	140.245	95.8222	109.102	19.7601	19.1237	27.2108	22.7912	23.4824	29.3671
112195268	NC_037088.1:32737414-32744220	14.7331	11.5044	11.5221	4.95768	3.0012	1.11649	4.91163	5.71674	7.32676
112183864	NC_037088.1:32751986-32759537	8.53088	7.19377	3.51239	1.95694	0.094856	0.230056	0.370063	0.415661	0.108343
112194410	NC_037088.1:33162693-33168007	0	0	0	0	0	0	0.339395	0.969523	0.44111
112194421	NC_037088.1:33219121-33226200	0.066214	0.523416	0.133808	2.47114	0.993189	1.80375	10.2303	16.1781	6.58071
112194449	NC_037088.1:33283069-33286676	0	0	0	0	0	0	0.913698	5.22656	2.62239
112194525	NC_037088.1:33348814-33354517	0.653746	0.958783	0.239409	1.09366	0.995302	0.798141	1.87527	3.33606	1.23255
112188345	NC_037088.1:33430117-33435430	2.74361	3.26094	1.20642	0.402431	0.392915	0.128152	0.162461	0.035771	0.086694
112186436	NC_037088.1:33495458-33500964	0.096438	0.143574	0.495198	0.546106	0.99986	2.31499	1.69883	3.67692	0.833813
112182542	NC_037088.1:33716435-33718430	2.21235	1.2388	1.55439	0.465965	0.082965	0.210997	0.108149	0.209455	0.470108
112194826	NC_037088.1:34209225-34213772	0.265802	0.323904	0.427323	0.479323	0.233596	0.294399	0.834892	0.810723	0.964535
112182260	NC_037088.1:34284739-34288318	0.025074	0.113337	0.107434	0.163191	0.102942	0.116559	3.42002	5.06797	2.9143
112182497	NC_037088.1:34300075-34301565	4.94571	5.92509	1.89407	0.431376	0.128835	0.049787	0.147517	0.190708	0.174273
112179672	NC_037088.1:34462960-34473048	7.80099	6.82056	9.9111	2.06158	1.43488	0.849038	1.53722	1.4851	2.48754
112199389	NC_037088.1:34486595-34488125	5.53411	7.08383	2.2686	1.32272	0.834779	0.122436	1.10474	0.590258	1.50432
112186871	NC_037088.1:34515770-34522406	13.8006	9.22154	9.82333	2.69633	2.17967	1.49623	2.45744	2.553	3.88592
112165550	NC_037088.1:34535136-34538656	0.507233	1.86872	0	2.38883	0.390699	5.67291	0	0.077597	0
112165591	NC_037088.1:34674883-34689100	3.4198	3.418	4.02677	1.83608	0.983595	2.17861	0.990356	1.26411	1.82503
112181657	NC_037088.1:35220114-35222784	0.145055	0.153579	0.295703	0.554081	0	0.116912	0.565964	0.744263	1.18378
112182338	NC_037088.1:35538252-35544304	11.5199	7.84593	8.33894	0.154214	0.059971	0.577386	1.88271	1.86201	1.04052
112174803	NC_037088.1:36207654-36211545	2.3544	2.20152	1.1509	0.34859	0.442816	0.241622	0.804983	0.231977	0.868203
112187778	NC_037088.1:36345714-36432371	195.45	228.126	209.411	6.62285	7.89664	9.01277	5.66215	3.54771	6.37803
112196180	NC_037088.1:36401265-36402102	17.1996	20.3047	16.5586	0.467207	1.50306	2.2324	0.560586	0.11104	0.230413
112196201	NC_037088.1:36421195-36422073	11.5291	12.5716	2.47571	1.03185	5.85575	7.14186	0.375369	0.368544	0.050267
112196211	NC_037088.1:36423741-36426160	221.768	150.429	223.921	29.2189	17.6216	16.9034	23.5487	25.0031	25.4358
112165920	NC_037088.1:36534915-36537971	0	0	0	0	0.043451	0.042218	0.047383	0.136257	0.028994
112173985	NC_037088.1:36548109-36550270	1.64252	1.71828	0.853713	0	0	0	0	0	0
112196241	NC_037088.1:36570523-36572574	3.27486	3.28911	0.873568	0.138426	0.191037	0.242006	1.08043	0.337014	1.72192
112173996	NC_037088.1:36543400-36547026	95.0916	96.5858	130.333	104.238	68.8572	74.2768	37.1501	46.7755	35.9652
112181723	NC_037088.1:35612937-35614602	1.54328	1.32695	0.536909	0.568145	0.535115	0.273799	3.36525	1.27805	4.19873
112181920	NC_037088.1:35726958-35729419	50.8613	54.9378	17.6836	1.27623	1.93622	3.63663	1.00711	1.40811	1.11645
112195955	NC_037088.1:35817130-35830496	100.988	91.5029	99.195	26.0761	23.3797	25.0149	43.756	42.2235	37.5335
112177587	NC_037088.1:35851677-35852890	0.049199	0	0.053053	0.138612	0.320145	0.205876	7.67951	7.40322	5.61658
112196002	NC_037088.1:35880919-35887150	58.3903	62.9808	49.1566	95.4401	128.361	108.644	91.3556	88.6072	91.5983
112186659	NC_037088.1:35887029-36089930	2109.85	1544.66	1298.49	39.3344	57.8899	169.657	20.634	19.2932	19.3407
112165831	NC_037088.1:35950779-35983263	0.586795	1.34966	0.33837	0	0	0	0	0	0
112189719	NC_037088.1:36015168-36036040	3225.76	4017.89	1329.05	551.149	685.835	774.218	687.79	606.867	584.876
112189726	NC_037088.1:36034583-36036760	211.535	234.109	86.5158	5.51577	8.72946	16.57	8.12679	7.26074	6.20149
112165858	NC_037088.1:36074643-36076480	1.38094	0.944966	2.20184	4.77627	2.10161	6.30336	1.57122	2.1833	4.81722
112196577	NC_037088.1:36078991-36080914	3.60171	3.82759	1.10418	0.706224	0.768334	0.453025	0.903745	0.390684	0.818494
112188030	NC_037088.1:36098831-36103177	517.519	294.464	389.549	2.64362	3.52917	11.793	1.25717	1.35995	0.885012
112187057	NC_037088.1:37412984-37419855	8.80145	7.23993	4.25575	0.929079	3.06773	5.5946	0.879731	0.713269	0.455401
112186899	NC_037088.1:37453161-37457813	2.94127	1.92908	1.19566	0.96768	0.553882	1.42105	0.338188	0.600359	0.499264
112180580	NC_037088.1:37579035-37581674	9.62897	8.97693	13.2835	0.673003	1.4872	1.75078	0.33851	0.325606	0.398138
112181580	NC_037088.1:36649134-36651602	0.082824	0.058339	0.131263	0	0	0	0	0	0
112182437	NC_037088.1:36670358-36671265	112.407	120.117	86.8357	125.134	36.1173	82.7257	23.7593	11.2118	32.9836
112182174	NC_037088.1:36687468-36690472	12.1803	11.0569	12.393	21.389	15.1754	12.4838	22.2508	14.4677	26.8479
112196591	NC_037088.1:36834175-36837396	13.9485	19.3771	20.011	25.227	32.5685	40.9749	31.3722	38.0576	23.3853
112166037	NC_037088.1:36894923-36899020	0	0	0	0.006798	0	0	0.067697	0.059354	0.021528
112196673	NC_037088.1:36958554-36968200	0.849199	1.29007	1.95448	1.89017	0.816838	0.888617	2.46725	2.4283	2.99413
112196681	NC_037088.1:37002444-37005745	5.73401	10.6385	5.26361	10.2994	14.0947	8.53017	18.9396	18.8002	19.5118
112196696	NC_037088.1:37014041-37017206	1.64636	1.68755	0.920469	0.337449	0.211308	0.358186	0.197368	0.046853	0.317598
112181412	NC_037088.1:37053441-37055353	0.27392	0.325502	0.355562	0	0.084273	0	0	0	0.02871
112178928	NC_037088.1:37059946-37063251	0.050998	0.401623	0.104559	0.936517	1.32045	1.95324	0.705317	0.902835	1.0581
112180615	NC_037088.1:37228239-37232758	0.156924	0.061744	0.023731	0.987125	1.07288	1.3488	0.662633	0.524839	0.981527
112178868	NC_037088.1:37292976-37296007	0.955393	0.937522	0.283962	1.75771	2.5491	1.5177	0.424945	0.396871	0.597926
112181612	NC_037088.1:38158710-38160314	44.1744	31.0236	5.44052	21.476	8.58135	62.241	8.51261	8.04697	2.99608
112186504	NC_037088.1:38247393-38256070	0.369101	0.429087	0.995215	2.24078	1.3826	1.51098	3.5779	4.26871	2.5058
112197146	NC_037088.1:37708508-37715130	0.534886	0.172287	0.112541	0.264627	1.09876	0.838239	2.98743	4.80138	1.62096
112197460	NC_037088.1:37783551-37915992	4.54615	2.22994	4.59478	1.73204	1.10102	1.23744	0.872272	0.863518	1.93236
112166219	NC_037088.1:37785914-37787586	0	0	0	2.30525	1.69793	13.4924	0.316242	0.938121	0.310734
112197375	NC_037088.1:37916313-37917932	0.103899	0	0	11.8818	3.7257	240.097	1.53595	2.24208	1.98639
112197358	NC_037088.1:37991273-37992977	0.064609	0.171409	0.158938	14.2177	22.1283	197.581	1.62657	2.34192	1.96874
112197352	NC_037088.1:38056427-38058247	0	0.015061	0.011395	4.04129	5.41315	46.2458	0.148103	1.22186	1.12086
112197344	NC_037088.1:38071469-38073289	0	0	0	4.30595	6.85694	57.9589	0.272817	1.499	0.669065
112186570	NC_037088.1:38526428-38529659	0.09271	0.336379	0.059783	0.364225	0.148878	0.309194	1.69482	2.10688	2.48619
112198072	NC_037088.1:38777647-38778945	0.919757	0.220215	0.297324	1.12039	7.32099	0.646799	1.17434	0.30186	0.952623
112175932	NC_037088.1:38909639-38914496	19.5888	17.9199	22.6101	6.31904	6.39168	4.90388	8.93572	9.58646	10.9352
112181422	NC_037088.1:38992462-38994558	28.3153	42.2598	35.2615	203.033	143.272	207.886	200.417	199.1	145.421
112177189	NC_037088.1:38997634-38999801	9.61412	12.6017	7.98689	4.92384	4.3211	1.93852	3.41581	2.68689	4.81186
112187250	NC_037088.1:39022011-39038407	7.56807	5.60487	2.71117	1.32902	0.224318	0.917838	1.15922	1.57961	2.23951
112189742	NC_037088.1:39446669-39450763	0.04255	0	0.073168	0.047792	0.055252	0.1774	0.410049	0.725474	0.456366
112176518	NC_037088.1:39540264-39546889	0.814265	1.08655	0.669096	2.01607	3.09156	2.79401	2.89496	2.74962	1.63632
112181719	NC_037088.1:39605633-39608014	0.10123	0.096491	0.216985	0	0	0	0	0	0
112173832	NC_037088.1:39862936-39958349	3.84872	2.91244	4.0344	0.951955	2.25562	1.90647	1.14147	0.790186	1.16814
112173944	NC_037088.1:39986490-39987840	3.89296	2.5571	1.3211	0.092414	0.250861	0.138387	0	0.144749	0.28077
112174004	NC_037088.1:40013056-40015197	2.90575	2.18229	1.42444	0.222236	0.347753	0.275661	0.283296	0.665262	0.493482
112174023	NC_037088.1:40015727-40020118	1.07594	1.3458	2.6758	0	0	0.047424	0	0	0.067572
112174013	NC_037088.1:40020214-40024350	11.2842	11.0568	29.6561	47.0205	37.5454	32.9626	35.4985	34.0176	40.862
112174044	NC_037088.1:40056389-40061972	71.7925	56.6253	73.8582	14.0031	14.194	20.7782	19.7984	18.0344	17.6358
112174093	NC_037088.1:40091963-40097467	6.54131	6.78636	13.5289	25.2872	24.2345	56.3617	12.6551	15.1837	9.60999
112174117	NC_037088.1:40108270-40109297	2.67622	2.81596	7.9867	12.3927	11.7306	24.511	5.09912	8.39847	5.58774
112184759	NC_037088.1:40306723-40307790	4.06665	2.24551	4.263	0.132001	0	0.029057	0	0	0
112174411	NC_037088.1:40410411-40413410	0.323935	0.08674	0.093785	0	0	0	0	0	0
112174546	NC_037088.1:40595982-40601333	29.9499	43.8449	11.9961	8.11616	7.76897	3.39257	6.51273	3.88441	9.34392
112174708	NC_037088.1:40739071-40757174	12.4886	11.3901	9.94633	4.98358	2.89665	2.21637	2.82468	3.52092	3.88625
112174762	NC_037088.1:40763090-40766625	0.035015	0	0	0.08166	0	0.109402	0.830138	0.650779	0.070865
112166927	NC_037088.1:41125448-41158424	0	0	0.161321	0.031017	0	0	0	0	0
112181783	NC_037088.1:41214453-41219746	3.08198	2.94498	2.81212	0.323247	0.455491	0.517887	0.674131	0.390476	0.536732
112175559	NC_037088.1:41312078-41318443	5.61127	5.68754	2.78014	1.42761	2.07289	2.52851	1.22708	1.95777	1.04282
112181590	NC_037088.1:41372033-41375434	0.024892	0	0.036845	0.092916	0.05643	0	0.508165	0.866026	0.797207
112182200	NC_037088.1:41482123-41484810	1.296	1.87854	2.42776	0.155706	1.02304	0.170465	0.421642	0.206151	0.563189
112175902	NC_037088.1:41576318-41578237	59.5518	82.8346	58.008	6.05375	17.2416	4.23994	10.5177	7.29371	7.67062
112174856	NC_037088.1:40883681-40884984	207.976	149.238	251.617	82.5872	26.4039	14.846	93.2084	153.343	166.097
112188552	NC_037088.1:40960716-40966270	2.8412	3.58913	2.6566	1194.48	1250.98	1073.16	297.142	514.551	260.181
112188561	NC_037088.1:41031206-41034518	0	0	0	1.28768	0.239769	0.478575	0.400145	0.100084	0.191097
112175823	NC_037088.1:41696453-41698862	5.50042	5.37276	17.7275	0.35645	0.046274	0	0.761947	0.894106	2.36686
112182425	NC_037088.1:41781393-41782105	9.21784	8.94017	5.63268	0	0.696489	0.784746	0.871756	0.746727	0.684738
112177879	NC_037088.1:41865608-41866729	3.32564	1.93897	0.635128	0.499951	2.28821	0.247497	0	0.064126	0.078531
112167077	NC_037088.1:41920452-41922834	0	0	0	2.65274	0.346979	0.25381	2.23214	2.03403	3.21116
112182744	NC_037088.1:41930956-41981169	0.178552	1.39635	0.216145	21.6942	23.0289	22.4238	22.9893	20.8302	25.0679
112176189	NC_037088.1:41999225-42003258	7.71195	3.95203	7.7454	0.882087	1.03109	0.475298	0.734731	0.583294	1.29585
112176201	NC_037088.1:42050556-42054479	0.197141	0.147078	0.311556	0.104518	0.018972	0	0	0	0
112181833	NC_037088.1:42133849-42135982	4.60233	5.16686	5.42202	47.4317	44.8513	46.6088	47.0901	34.087	36.5342
112176436	NC_037088.1:42184209-42187209	3.27391	2.46443	1.48693	5.19098	2.41226	2.8208	5.96362	3.82193	6.13134
112181857	NC_037088.1:42206243-42209966	45.5889	66.5805	50.9491	106.954	82.585	98.7716	85.1309	96.8477	74.9132
112176603	NC_037088.1:42232178-42350756	0	0.393491	0.148727	0	0	0	0	0	0.099108
112181601	NC_037088.1:42374887-42375488	1.53138	15.5092	3.19001	151.876	146.104	34.3471	70.6086	28.7452	156.242
112186986	NC_037088.1:42432780-42442472	11.1877	10.125	9.73517	5.50849	3.82975	2.79713	4.16144	1.966	4.44451
112188442	NC_037088.1:42508935-42511795	55.0305	74.0457	41.7655	55.8211	49.7189	56.2939	13.9282	8.21647	17.6906
112176756	NC_037088.1:42561244-42562419	4.48916	14.065	2.21735	4.89704	11.7576	3.86199	16.2531	14.8206	23.9929
112176853	NC_037088.1:42682616-42691005	2.82799	6.62027	3.49563	12.92	6.76369	5.70274	8.18234	7.65648	12.4831
112176928	NC_037088.1:42817074-42821548	0.973016	2.64721	3.23958	6.32527	8.13495	1.23037	11.85	11.4623	17.1984
112177165	NC_037088.1:43114832-43119221	51.9136	33.4477	50.0968	15.3253	37.2125	40.1904	16.9512	17.4649	20.4265
112177173	NC_037088.1:43123077-43125218	11.3775	12.1618	2.9494	16.0245	35.7588	31.5201	12.2042	6.2372	11.473
112182632	NC_037088.1:43417848-43421093	8.07896	8.53381	16.9097	30.5316	16.869	40.0155	16.4512	16.6075	14.5884
112177823	NC_037088.1:43542414-43587005	0.569649	0.81166	0.602411	0	0.634776	0.198897	0.740836	1.3444	1.90036
112176963	NC_037088.1:43611891-43615267	0.779703	0.805846	0.873365	0	0	0	0.102872	0.504825	0.455771
112177814	NC_037088.1:43708046-43712714	0.763583	0.434923	1.27958	2.41717	1.19396	0.277008	2.3792	2.55625	3.42034
112173710	NC_037088.1:43844777-43845944	2.30702	2.09218	3.36578	0.165519	0.224712	0	0.514053	0.192641	0.453061
112167453	NC_037088.1:43845972-43850076	2.37259	2.57312	4.07914	0.432081	0.546056	0.268708	0.416437	0.260924	0.404082
112177252	NC_037088.1:43879479-43882700	0.28939	0.810436	0.993017	0	0.051467	0.149762	2.07584	1.25752	0.591229
112182062	NC_037088.1:43972132-43980745	8.49776	9.30891	8.69746	3.04455	2.82658	2.53008	3.55737	2.76633	4.06696
112178308	NC_037088.1:43993227-43995577	14.8286	11.2065	23.3181	6.93475	3.76423	1.16948	11.4728	11.5145	21.6992
112178293	NC_037088.1:44007727-44013648	3.97528	4.05396	3.25206	1.096	0.81491	0.424835	1.01466	0.747836	1.2022
112182513	NC_037088.1:44028400-44029927	26.1495	20.9314	12.3479	2.74034	2.27619	5.09571	0.181318	0.202521	0.490905
112173085	NC_037088.1:44033269-44035839	1.25264	1.41924	1.90637	0.093174	0.212564	0.092658	0.088983	0	0.049203
112167521	NC_037088.1:44178474-44194628	0.170612	0.059677	0	0	0	0	0	0	0
112178521	NC_037088.1:44261549-44264116	2.71072	2.55193	2.88659	0.704635	0.072822	0.312457	0.488283	1.00897	0.661396
112167556	NC_037088.1:44293841-44303436	14.1416	15.4496	9.25218	18.5984	17.6128	25.0401	7.81791	5.71562	5.753
112173615	NC_037088.1:44577215-44578355	18.913	15.7716	23.6646	1.23816	4.48876	2.80875	2.30978	1.9496	3.31095
112178769	NC_037088.1:44638797-44640757	2.54576	10.1733	1.90406	44.6734	28.4261	60.04	20.0016	29.3674	40.9488
112195757	NC_037088.1:44673580-44674793	5.33014	7.65445	5.9262	15.4879	12.2499	23.9438	7.30901	11.0697	16.2617
112178893	NC_037088.1:44807791-44809523	7.2091	7.52431	8.50214	0.564816	0.73154	0.585728	0.555097	1.51931	1.36974
112178879	NC_037088.1:44813885-44819779	0.553103	0.547889	0	6.79303	4.44614	0.390542	9.65909	5.01138	10.279
112178909	NC_037088.1:44820261-44821957	3.32581	3.11794	2.09565	7.62216	5.10038	6.64785	8.36319	5.33047	9.24637
112178919	NC_037088.1:44822290-44824774	11.1465	9.23611	10.1736	1.17349	0.884048	0.852946	1.31299	1.24258	1.39589
112179146	NC_037088.1:44930816-44935882	1.152	1.07025	2.19626	0.280649	0.194898	0.224069	0.311534	0.988179	0.455576
112168810	NC_037088.1:45000770-45005900	2.23347	1.75386	3.39045	0.515899	0.861527	0.650446	0.061008	0.14384	0.081146
112179284	NC_037088.1:45006754-45009838	0.452937	0.201039	0.324451	0.452556	0.043625	0.021017	9.54726	8.40581	8.38666
112194750	NC_037088.1:45037725-45039633	39.3786	33.2463	29.8312	17.1339	12.6176	13.425	13.3794	15.5985	16.2464
112177413	NC_037088.1:45121820-45130888	3.19093	2.75562	2.69299	3.29465	6.65142	7.33106	4.63393	4.57929	3.26957
112182652	NC_037088.1:45150392-45155207	38.9541	35.3247	40.6402	19.2502	16.7324	13.6513	14.4873	16.2309	16.1176
112179445	NC_037088.1:45156656-45163256	0.452974	0.918778	0.218271	2.94439	3.58843	0.300528	3.90424	2.84823	3.51245
112186361	NC_037088.1:45255013-45261587	4.33144	3.6509	3.48302	1.67493	0.514531	0.112809	1.04454	1.12342	1.96066
112187879	NC_037088.1:45356049-45359201	4.35544	1.76785	1.71146	0.60703	1.62102	0.213178	0.046471	0	0
112183010	NC_037088.1:45441593-45444938	6.20814	6.29433	5.40527	0.641615	0.503339	0.039631	1.58582	1.13776	1.32233
112179966	NC_037088.1:45494624-45498755	0.275243	0.229436	0.515965	0.568045	1.2984	0.453846	1.17817	0.641061	1.56631
112179984	NC_037088.1:45502440-45506710	14.6148	15.9202	11.5211	2.67027	3.51752	5.78522	0.906873	1.16509	1.25478
112180045	NC_037088.1:45548095-45551756	26.9207	25.9644	21.1838	9.26286	12.5329	6.86501	10.506	7.19237	8.63106
112182109	NC_037088.1:45556030-45559163	126.942	138.932	108.056	242.551	233.884	208.51	249.84	258.344	230.075
112180074	NC_037088.1:45570350-45572422	49.6339	115.615	94.4518	38.4212	34.7245	30.7331	34.0639	25.6868	33.0443
112181547	NC_037088.1:45668359-45670313	0.809702	2.86516	0.754174	4.90731	9.94955	2.96644	8.56289	9.62416	7.686
112167764	NC_037088.1:45789493-45790992	1.70957	3.29784	1.02821	4.54056	6.54456	9.18069	2.40819	2.22185	1.62957
112182788	NC_037088.1:45812144-45825089	3.3491	3.93829	1.6881	0.047743	0	0.053272	0	0.027767	0.018898
112180372	NC_037088.1:46010989-46016117	1.799	1.88938	2.12939	1.19836	1.04097	0.722926	0.813983	0.138947	0.353896
112181616	NC_037088.1:46052331-46053694	0.660304	0.749736	0.682219	0.044714	0.185887	0	0.045442	0	0.107596
112180519	NC_037088.1:46105600-46111829	29.8426	32.939	16.2799	3.30837	4.03762	1.58957	7.2273	6.22791	8.72974
112167847	NC_037088.1:46164569-46165117	5.19267	37.1538	10.2174	0.462151	2.54667	2.8605	3.61814	1.66931	6.58286
112167854	NC_037088.1:46173892-46174440	1.03409	3.03387	1.10824	0.002384	0.057092	0.012519	0	0.597957	0.250649
112180685	NC_037088.1:46208470-46209801	4.10977	1.90576	2.89087	1.40889	4.00854	4.50142	0.416136	0.582102	0.165415
112180881	NC_037088.1:46356700-46358543	80.4202	57.1598	66.4725	20.6581	15.9759	15.7062	18.2364	25.8552	18.6878
112181945	NC_037088.1:46407989-46409289	18.7442	13.6326	25.0082	6.56446	4.82295	7.73511	4.01362	6.27307	4.39568
112182816	NC_037088.1:46449334-46452309	2.25049	1.33397	3.16416	0.577981	0.191239	0	0.111626	0.246373	0.62285
112181020	NC_037088.1:46487205-46630793	22.9794	25.4475	34.6393	12.9435	9.88802	9.30326	5.97673	10.0061	9.18129
112180974	NC_037088.1:46505831-46508960	2.71639	0.965713	5.36768	0.477181	0.755777	0.451174	1.27777	0.332255	0.772047
112181129	NC_037088.1:46514822-46630793	117.607	95.9185	144.156	58.8535	39.3644	34.0628	41.9283	50.8765	54.2041
112180966	NC_037088.1:46581742-46584838	3.1698	2.09638	3.41643	0.775428	0.517743	0.081009	0.970927	0.632799	0.512596
112167946	NC_037088.1:46585488-46588685	0.875772	0.604485	1.44763	0.073374	0.353102	0.117229	0.198656	0.247933	0.087211
112181067	NC_037088.1:46596916-46601420	5.87919	5.02512	2.87443	1.51589	2.22774	2.21076	1.36491	1.36419	1.60117
112181173	NC_037088.1:46632684-46639402	127.619	80.779	129.925	31.9102	24.9324	28.9449	33.3591	45.9181	37.9318
112181240	NC_037088.1:46742165-46745240	3.7679	3.20652	2.27706	0.685532	0.659021	0.132473	0.644724	0.579434	2.87032
112181157	NC_037088.1:46774844-46779054	0	0	0	0	0.045453	0.035083	0.015577	0.100241	0.097829
112183009	NC_037088.1:46868172-46871893	49.4345	38.1119	36.8766	15.963	12.0159	16.2537	12.0538	16.228	14.4236
112173907	NC_037088.1:46872354-46876645	4.69593	3.06985	3.34789	0.23496	0.285634	0.193858	0.185845	0.117897	0.48116
112181960	NC_037088.1:47117122-47135319	3.30564	5.10808	1.59574	0.229883	0	0.204863	0.467989	0.420738	0.347796
112181464	NC_037088.1:47076782-47103058	2.10893	2.65948	2.38306	0.427453	0.274997	0.435269	0.85309	0.341705	1.03955
112181469	NC_037088.1:47162535-47167870	7.69778	14.9565	5.01792	2.21415	0.905074	0.797953	1.38408	1.77372	2.07579
112181482	NC_037088.1:47224844-47229466	0	0.070971	0.315681	0.188611	0.170242	0.364643	1.23316	1.55333	0.411535
112181483	NC_037088.1:47229599-47231439	3.05174	2.53074	0.452869	2.25797	1.54967	0.582178	8.84764	10.8879	8.45273
112181481	NC_037088.1:47213085-47214945	54.0393	90.7632	100.757	1172	1890.42	1163.09	1216.01	1117.32	632.632
112175768	NC_037088.1:47407690-47409293	0.882278	0.631014	0.583709	1.3258	0.768184	1.08969	1.64886	1.71155	2.30484
112181484	NC_037088.1:47244519-47249265	45.5738	53.9772	44.178	93.6975	107.369	128.024	236.506	315.677	140.543
112181494	NC_037088.1:47366429-47369886	0.694159	0.313574	0.075025	0.019447	0.025713	0	0.01955	0.217851	0.293273
112181518	NC_037088.1:47504731-47509381	14.2979	30.2396	24.9676	8.13536	14.46	1.32567	2.05916	1.35397	5.06031
112182258	NC_037088.1:47861347-47867807	10.345	8.5401	12.2559	3.1318	1.82491	1.87248	2.61749	2.70008	2.76746
112168286	NC_037088.1:47621111-47624467	7.81439	8.30861	6.70665	2.35281	2.02388	1.24327	2.61467	1.92129	3.15412
112181532	NC_037088.1:47625317-47847366	7.77269	6.73973	9.42973	5.18783	3.09725	1.78058	1.99175	1.45796	3.46934
112174328	NC_037088.1:47836005-47838324	12.6552	12.7316	11.4003	4.07848	1.8863	2.76191	2.95066	2.92302	4.13857
112181554	NC_037088.1:47845645-47847366	1.58947	2.97933	1.42479	0	0	0	0	0.176485	0.140842
112181600	NC_037088.1:48368584-48371248	1083.55	1057.23	927.311	119.363	376.507	111.236	117.233	130.123	101.121
112168400	NC_037088.1:48061216-48100389	3.77093	1.6164	1.71803	0.669813	0.405174	1.10552	0.119748	0.343105	0.010954
112196870	NC_037088.1:48455111-48457455	8.82704	7.34337	5.18272	0.970907	1.00776	0.212255	1.48779	0.374563	2.07825
112181613	NC_037088.1:48459535-48464923	4.71323	3.98991	5.89732	26.7855	32.6768	11.2285	30.3422	29.1195	28.1228
112181614	NC_037088.1:48465259-48468454	46.9068	56.091	149.66	0.209495	1.91859	0.896323	0.2254	0.990184	0.499678
112194118	NC_037088.1:48506110-48567582	19.0644	20.8053	18.8534	44.5943	31.014	30.5051	40.9847	35.3336	43.1026
112182581	NC_037088.1:48635214-48683147	3.44854	2.2079	3.14942	0.831694	0.433364	0.295296	0.447837	0.368813	0.413281
112168790	NC_037088.1:49026674-49033458	0.11831	0.214551	0.045007	1.05071	0.34152	0.093772	0.515536	0.267598	1.4334
112181660	NC_037088.1:48985241-49013052	0.588251	0.788821	0.626416	4.95795	6.47283	1.55435	16.7377	12.0428	12.8579
112181707	NC_037088.1:49054924-49057916	76.2504	24.5073	30.1604	6.76221	0.331836	0.788796	9.62315	18.2879	28.9195
112177506	NC_037088.1:48930739-48933398	17.9204	13.6921	15.81	8.30499	4.48924	6.29002	4.10818	7.14577	5.40173
112181673	NC_037088.1:49091523-49094400	14.1386	29.1154	14.4642	15.8951	34.0821	14.4577	39.1543	30.9351	42.0255
112181995	NC_037088.1:49131450-49134685	1.043	2.10596	1.63553	5.38411	3.6073	0.621252	16.4817	12.4616	19.6809
112181688	NC_037088.1:49168186-49170591	5.94067	5.39324	4.77498	21.8147	23.8812	10.9936	28.1656	23.549	41.1477
112168279	NC_037088.1:49235433-49236748	13.5172	22.0727	17.2808	65.4247	102.703	102.505	40.3761	78.6124	38.2116
112181711	NC_037088.1:49395317-49404787	1.4234	1.33809	0.707333	0.37677	0.412682	0.303804	0.470875	0.113296	0.268758
112181713	NC_037088.1:49405317-49406980	116.736	110.39	63.8795	138.96	323.43	227.888	229.208	204.561	149.248
112187387	NC_037088.1:49426286-49429201	6.88496	7.93865	3.62333	1.43352	1.15785	1.11312	0.725765	0.466963	0.761811
112182144	NC_037088.1:49430066-49434029	4.26676	2.98821	4.23595	1.59925	1.61685	0.292429	1.28836	0.763652	1.68638
112182142	NC_037088.1:49578004-49579391	0.083473	0.936019	0.183134	52.4393	18.619	32.1702	47.0833	22.557	49.2729
112181741	NC_037088.1:49588119-49590672	0.628731	1.01782	0.705162	3.74266	1.82606	0.71538	156.492	117.145	145.485
112181744	NC_037088.1:49598290-49600785	116.41	123.798	93.9925	184.047	235.051	177.635	180.024	175.163	169.625
112181746	NC_037088.1:49604754-49607892	60.5426	104.75	61.5538	94.1271	115.491	194.993	38.8576	46.7185	18.0855
112177422	NC_037088.1:49618097-49621223	0.045764	0.185902	0.083181	0	0	0	0.268811	0.132002	0.22501
112181763	NC_037088.1:49722153-49723865	0.113158	0.180242	0.626719	1.68222	1.4791	0.117586	3.06465	2.0457	2.92258
112181761	NC_037088.1:49724222-49728040	7.99995	6.50367	4.48147	1.69566	1.40253	0.392383	1.20099	0.759173	0.869725
112181764	NC_037088.1:49728472-49730597	35.0822	34.299	36.2231	4.56551	6.12575	4.18755	2.14869	2.23004	3.15247
112186271	NC_037088.1:49781295-49784708	2.28944	5.72404	1.54259	15.542	6.04886	7.0747	23.8414	20.018	17.8873
112182025	NC_037088.1:49966516-49969972	0.030955	0.08832	2.20711	0.159035	0.204956	0.029647	2.64988	4.68185	3.15465
112182973	NC_037088.1:50019898-50022623	3.01401	2.43789	3.47647	0.033119	0.060667	0	0.035073	0.244059	1.85568
112181815	NC_037088.1:50083806-50085996	245.967	181.468	150.931	78.6338	53.0314	28.3218	111.033	136.941	140.864
112181832	NC_037088.1:50242545-50244916	18.2576	12.7008	13.137	49.0607	71.5795	9.42048	25.8644	11.204	33.8257
112195222	NC_037088.1:50330595-50333618	31.0962	48.4148	25.7137	7.00568	6.57396	9.77689	5.57762	4.73722	4.46705
112181850	NC_037088.1:50430339-50438469	25.6671	23.421	14.2007	10.8378	11.9496	8.78237	9.50801	7.2667	10.3625
112169131	NC_037088.1:50600353-50604842	0	0	0	0	0.350225	0.137293	0.039046	0	0
112182221	NC_037088.1:50608039-50611793	0.988761	0.50761	0.26818	8.80808	24.8439	14.6991	4.7219	2.01778	3.39376
112181873	NC_037088.1:50666320-50669349	49.3621	49.0755	55.9243	63.8174	67.0011	62.2141	74.7119	79.2018	81.3057
112181875	NC_037088.1:50669931-50672138	37.8727	47.0102	52.6275	69.7726	56.383	45.1893	27.4529	24.7132	28.0411
112181888	NC_037088.1:50755126-50758717	127.984	101.48	123.487	20.0428	14.8648	26.5919	23.4641	25.5929	25.5734
112182059	NC_037088.1:50766076-50767526	0.679945	1.14773	0.585814	1.63253	2.77323	2.20635	0.052843	0.184249	0
112196414	NC_037088.1:50699872-50701603	0.235835	0.586994	5.60308	0.04481	0.379789	0.052729	0	0	0
112187310	NC_037088.1:50707805-50711348	1.41509	1.24589	1.48419	0.076372	0.17659	0.085075	0.597223	0.487195	0.736708
112182179	NC_037088.1:50772280-50776445	3.33749	5.50328	16.1216	67.8039	48.6978	61.5035	52.4185	49.4374	31.6607
112181891	NC_037088.1:50782923-50784285	0	0.400578	0	0.399102	0.593173	0.19108	1.15758	8.45547	11.9017
112181892	NC_037088.1:50798191-50800967	0.616699	0.980985	1.00391	2.21579	1.66294	2.40101	1.34722	1.24214	1.27271
112179615	NC_037088.1:50806042-50806772	26.1011	32.5547	5.23873	64.9448	58.8872	230.304	13.8748	41.868	11.3555
112165152	NC_037088.1:50807840-50812674	9.30038	7.54982	4.3418	0.34836	0.370967	0.062494	0.889283	1.98642	1.81724
112181902	NC_037088.1:50847667-50848744	0.810364	1.24439	0.995006	4.6073	4.58297	3.4346	5.72907	3.14499	3.52212
112181900	NC_037088.1:50848444-50854918	3.40453	6.52984	2.04605	18.7463	27.4912	11.6914	28.309	27.1883	23.3319
112181936	NC_037088.1:51043648-51045601	136.444	104.573	44.654	18.186	75.0906	43.7591	11.1288	14.2377	16.149
112173281	NC_037088.1:51148552-51150454	0.832503	1.97387	0.565922	15.8794	19.8665	15.8263	18.4248	9.489	12.6759
112181951	NC_037088.1:51179449-51228284	0	0	0	0.200247	0.14049	0.41135	0	0.036207	0
112181953	NC_037088.1:51233719-51237401	4.07434	5.05309	5.03641	18.0495	20.8195	14.3905	18.0264	22.9389	14.3983
112181971	NC_037088.1:51320891-51325859	7.04949	9.09623	3.34898	28.3759	26.5625	16.8713	51.4638	41.8725	36.1515
112181974	NC_037088.1:51349541-51352024	0	0	0	0.035984	0	0	0.072152	0.084421	0.086185
112181980	NC_037088.1:51391320-51403376	0.7185	0.514079	1.03384	0.996213	0.57976	0.423807	2.58946	4.01494	3.87092
112181982	NC_037088.1:51403976-51406353	0.658745	0.24922	1.0564	0.030921	0.142995	0.102646	0	0.105814	0
112177181	NC_037088.1:51451632-51457492	0.02661	0.230368	0	2.86753	1.12508	0.924437	3.60842	5.97132	3.91087
112182026	NC_037088.1:51458693-51461494	0.221955	0.235597	0.318056	0.65017	0.609101	0	2.35518	1.74117	1.77986
112181992	NC_037088.1:51477411-51480338	0.391554	0.143125	0.047424	0.166194	0.558313	0.051105	1.49263	3.03835	4.0399
112173606	NC_037088.1:51522245-51523060	78.0755	34.8649	146.242	0.549001	8.00507	9.19254	5.80347	11.6877	1.90509
112182003	NC_037088.1:51546393-51548912	0.275251	1.35593	0.839457	4.63522	3.24825	1.07422	1.47419	1.72651	2.2156
112182006	NC_037088.1:51588019-51590733	0	0	0.032701	1.08759	0.444323	1.31168	2.16211	1.77005	1.99822
112182008	NC_037088.1:51602458-51603851	6.03731	6.19628	5.39798	17.4256	18.5314	13.1819	12.8312	8.71684	10.2144
112182005	NC_037088.1:51606965-51609548	0.032552	0.045402	0	5.16006	1.72259	4.1083	7.96622	11.7359	10.5042
112182013	NC_037088.1:51640477-51643003	5.48717	6.67065	10.0045	7.92964	6.84991	6.87721	14.5617	11.9734	14.2553
112182017	NC_037088.1:51652703-51654436	26.104	31.5417	18.4764	0.721254	0.572936	0.888002	3.8369	4.49547	2.82977
112169337	NC_037088.1:51676086-51677866	0.301053	0.222746	0.070117	0	0.072781	0.169708	0	0	0
112182028	NC_037088.1:51796437-51799640	5.10045	4.98642	4.01233	1.27187	0.912027	0.991043	0.397585	1.05607	0.751629
112178152	NC_037088.1:51851811-51853167	6.38561	7.1156	1.10086	0.991542	5.91453	3.84005	0.287891	0.319004	1.15813
112182040	NC_037088.1:51903164-51907130	93.8285	74.0621	94.5445	21.5277	12.2364	18.6309	25.5913	22.9689	30.857
112182043	NC_037088.1:51907815-51911071	8.02614	11.0216	137.278	7.81461	6.76243	6.59825	10.377	8.87854	9.43272
112182044	NC_037088.1:51937180-51940484	10.7429	8.70318	8.61045	3.02386	5.98046	8.66804	3.24985	3.8454	2.28714
112181849	NC_037088.1:52081215-52095052	2561.62	3213.92	1200.55	143.181	125.123	281.385	194.272	142.855	126.538
112181448	NC_037088.1:52164306-52166085	0	0	4.64613	0	0	0	0	0	0.07275
112182086	NC_037088.1:52308807-52311401	12.8393	10.0439	5.83348	1.06746	2.24769	3.06703	5.24906	4.53538	5.57419
112182084	NC_037088.1:52311654-52316289	10.103	10.618	10.2844	0.264553	0.018205	0.140508	0.318339	0.632796	0.638619
112182087	NC_037088.1:52323246-52327002	4.48139	3.89689	2.08087	11.8184	14.2564	10.527	15.9281	20.1444	15.5741
112182093	NC_037088.1:52366467-52372735	11.6342	9.86786	5.72711	1.34661	2.50243	1.32794	3.46063	3.30525	4.1207
112182095	NC_037088.1:52392009-52392914	2.90975	3.93378	2.60943	16.3406	31.5179	9.59364	6.58734	5.5041	2.33082
112168198	NC_037088.1:52396749-52400209	10.2115	8.73848	10.7074	3.641	10.0392	3.43304	1.43589	2.05273	1.34934
112182098	NC_037088.1:52422845-52425036	4.30103	8.68318	3.59436	17.7806	35.6054	36.4442	21.0667	34.5023	13.5309
112196124	NC_037088.1:52437303-52439716	3.60064	5.65836	6.24367	18.8714	31.8471	14.231	8.20781	10.0451	5.99443
112173235	NC_037088.1:52455551-52458280	9.92306	10.6604	9.23461	18.7813	27.0777	31.6453	13.4696	15.269	8.38715
112177141	NC_037088.1:52561766-52563790	2.04275	2.63888	2.04452	607.77	410.102	236.027	956.935	1055.4	799.105
112182110	NC_037088.1:52614941-52617081	28.4053	12.014	22.2135	5.29349	10.3244	8.82488	30.5165	62.1602	38.7734
112194766	NC_037088.1:52635918-52636884	0.464592	1.40629	0.3923	4.62325	8.57487	2.21631	3.40712	1.66182	3.63116
112182112	NC_037088.1:52666151-52670448	42.685	39.0912	18.9317	17.5894	12.1333	27.3572	4.4862	4.41061	3.35833
112182139	NC_037088.1:52697355-52699413	0.014068	0.013902	0	0.108787	0.282089	0.693517	0.10779	0.376992	0.032189
112182118	NC_037088.1:52715631-52719520	6.24037	5.58824	6.28368	9.76261	7.20848	3.78358	14.6763	12.4624	15.0429
112182122	NC_037088.1:52753865-52756299	24.8366	36.1692	13.6865	74.9169	92.4563	134.181	93.1642	101.238	73.9455
112179199	NC_037088.1:52811910-52812670	0.940788	2.8447	0.755499	12.4704	8.08825	5.12894	5.79784	4.39283	5.0064
112196598	NC_037088.1:52873338-52877766	0.049154	0.257949	0.76821	0	0.107453	0.06445	0	0	0
112182141	NC_037088.1:52892661-52895146	26.6355	32.1517	22.4283	5.15969	4.01485	11.7048	3.62873	1.3249	2.65834
112182154	NC_037088.1:53057725-53061510	17.261	12.5672	18.1103	5.79891	8.32682	3.12864	2.12965	1.30897	1.89227
112182163	NC_037088.1:53121414-53124170	0.69669	2.29879	0.658431	0.346368	0.164101	0.115059	0.152784	0.055345	0.129703
112182168	NC_037088.1:53153036-53156978	6.77846	9.24202	30.0544	103.611	101.426	18.0233	119.503	67.1123	92.17
112182170	NC_037088.1:53164504-53167845	17.5606	23.6048	17.8453	54.581	41.889	36.9312	44.5827	37.4189	48.8436
112186762	NC_037088.1:53226859-53228980	7.81834	3.46978	11.4048	0.07878	0.067854	0	0.077928	0.136769	0
112186125	NC_037088.1:53198132-53201201	2.18093	1.94255	0.650708	14.6849	17.0612	8.37993	4.5284	1.01045	2.55017
112182202	NC_037088.1:53339905-53342433	28.365	38.3102	22.3594	38.449	23.4252	35.3618	49.406	56.0872	47.0201
112182187	NC_037088.1:53342872-53352364	6.55563	7.00713	3.37275	7.99133	8.89165	7.64833	10.6728	8.64059	9.97208
112182199	NC_037088.1:53370556-53373018	9.3722	6.31498	8.59716	39.1406	31.7304	31.464	23.5689	20.7773	21.9424
112182201	NC_037088.1:53373790-53422998	0.131243	0.985874	0.204662	0	0.103598	0	0.042887	0	0
112182203	NC_037088.1:53375263-53376617	0.908876	2.51765	1.05775	0	0.483679	0.838383	0.153198	0.305254	0.139824
112182189	NC_037088.1:53475773-53479576	1.28337	2.44872	2.72422	0.253882	0.60916	0.288767	0.410304	0.427063	0.469814
112182194	NC_037088.1:53502580-53508125	0.509117	0.614432	0.176995	0	0.036691	0	0.043334	0.092294	0.082928
112182190	NC_037088.1:53512256-53523407	1.94493	3.72273	3.44903	0.021984	0.879445	0.579401	0.353429	0.877684	0.342082
112182223	NC_037088.1:53562566-53566881	26.1349	61.6479	52.0562	9.53805	26.7145	22.3498	16.5565	17.6512	14.7119
112182234	NC_037088.1:53640823-53643911	9.10824	6.94964	4.59776	22.6798	19.2276	21.0363	17.8273	14.8082	15.0765
112182180	NC_037088.1:53303943-53312602	38.9263	20.0425	24.8573	325.664	163.697	714.497	314.359	470.589	116.069
112182249	NC_037088.1:53743243-53745368	0.016016	0.160345	0	0.194346	0.300575	0.570494	1.20865	2.63962	0.985701
112182237	NC_037088.1:53663123-53668128	74.5988	76.5782	36.1993	156.623	102.418	238.333	77.8253	91.7339	56.0933
112169719	NC_037088.1:53814837-53841893	7.92066	10.3121	12.0514	28.1305	14.6827	34.7084	15.1226	13.1183	10.1126
112178977	NC_037088.1:53845853-53847420	0.694828	2.8294	0.204282	54.8718	30.6625	94.7279	31.7396	16.7017	12.7549
112182259	NC_037088.1:53854596-53865369	62.7314	57.4971	58.2192	13.2518	15.4503	35.3516	3.68042	4.05254	3.92397
112182069	NC_037088.1:53874866-53876423	0.667058	0.40846	0.509607	0	0.045523	0	0	0	0
112182279	NC_037088.1:53900656-53906037	8.14343	7.44334	2.53779	0.361901	2.02782	0.259068	0.080607	0.062876	0.295561
112182278	NC_037088.1:53910524-53920595	5.58373	5.13548	6.05063	1.64504	1.40509	2.0926	2.26782	2.13075	3.25202
112182297	NC_037088.1:53970888-53973017	0.028135	0.415443	0.045357	2.13692	2.31931	0.760555	5.8991	6.32283	27.0946
112182299	NC_037088.1:53988010-53991830	12.0679	18.8275	12.5019	34.3062	35.5995	115.9	9.80198	12.3521	10.8679
112182317	NC_037088.1:54035832-54069392	24.6162	35.2371	20.4233	7.52585	4.05807	4.85363	3.39824	2.28267	4.93055
112182315	NC_037088.1:54070094-54072431	2.60198	4.86849	6.73755	4.38021	5.22889	6.12115	9.60468	9.2375	8.39143
112182313	NC_037088.1:54083777-54101989	5.80773	12.921	3.7116	25.3114	27.5812	24.7088	11.1681	8.16189	13.0271
112174455	NC_037088.1:54117765-54121260	5.40384	5.10453	6.1297	2.32042	1.98074	2.20901	1.58026	1.64536	1.26195
112169784	NC_037088.1:54206943-54212307	0.334282	0.157677	0.137327	0.079732	0	0	0	0	0
112182339	NC_037088.1:54233359-54237870	13.2299	14.2497	13.403	27.1035	25.3376	21.1296	25.5603	23.9197	34.2008
112182386	NC_037088.1:54797982-54800917	404.035	185.437	324.953	1381.68	1027.95	206.541	1150.52	991.352	790.131
112182396	NC_037088.1:54836955-54838301	57.395	41.5629	137.664	1.20234	0.719089	0.968251	1.46449	1.99547	1.45237
112182344	NC_037088.1:54289945-54294000	0	0	0.035825	0.535669	0.34586	0.051558	1.28184	2.10536	1.89466
112182354	NC_037088.1:54433670-54439339	119.453	217.017	76.6614	145.533	167.68	60.8357	36.854	16.4918	64.759
112195739	NC_037088.1:54440019-54442620	5.22358	6.95129	6.24156	19.8567	20.089	13.373	18.1599	16.7744	24.9887
112182358	NC_037088.1:54444535-54450625	8.32368	5.94623	15.133	28.204	18.1399	15.2144	59.8722	47.5392	46.8939
112182360	NC_037088.1:54468802-54476026	17.0081	11.4064	9.04703	3.47548	2.1874	3.82945	6.26276	4.42668	5.68437
112192644	NC_037088.1:54485024-54488872	46.7323	42.1657	34.1114	23.8256	16.1078	20.2019	18.032	14.8891	16.7699
112182365	NC_037088.1:54499509-54500528	4.97892	4.86382	7.70456	8.16957	3.60479	3.40309	24.5455	15.839	28.3394
112189517	NC_037088.1:54533290-54536696	84.4857	70.7986	133.528	16.0992	11.2787	12.4545	12.7687	16.4989	17.9576
112182186	NC_037088.1:54561437-54565163	0	0	0	0	0	0	0.047257	0.257869	0.194069
112182369	NC_037088.1:54577948-54582112	6.79304	12.7506	8.82174	20.099	26.8546	14.3753	20.984	17.477	30.5567
112169866	NC_037088.1:54584790-54585682	0.187009	0.379879	0.125856	5.19824	1.25259	1.37922	1.22289	0.201233	2.01917
112199061	NC_037088.1:54585816-54588726	4.0805	3.51784	5.05024	1.36698	0.553697	0.838602	1.22863	1.30784	1.28033
112182439	NC_037088.1:54641103-54645715	4.41539	6.19778	3.34412	0.806234	0.692034	0.608303	0.671556	0.474933	0.614721
112182375	NC_037088.1:54647961-54652633	49.4389	29.8829	21.5161	7.62708	6.35127	2.86034	11.2836	14.6672	15.7335
112186584	NC_037088.1:54655382-54661870	7.65026	11.783	3.86193	12.5505	13.9488	48.7414	4.85894	7.0556	3.15096
112182379	NC_037088.1:54715013-54721211	34.6754	40.1368	38.8485	19.8385	19.9035	24.1545	13.3034	16.3348	17.1093
112182797	NC_037088.1:54746552-54749420	7.06145	11.8294	4.84068	1.34419	1.82507	1.16742	1.37051	1.46053	1.38525
112182384	NC_037088.1:54750441-54756782	27.4966	33.3192	18.6463	63.4649	43.265	51.8689	83.7151	97.2636	85.5666
112182400	NC_037088.1:54871806-54877259	3.17534	1.64572	1.95631	27.508	35.0595	26.0149	24.0317	19.505	24.785
112182405	NC_037088.1:54885965-54892823	59.4889	43.3518	78.4029	10.2186	10.4048	14.9471	6.86662	9.62937	12.1256
112182406	NC_037088.1:54897703-54900611	37.3044	30.4478	39.2986	6.50264	5.00155	3.75757	8.738	14.4222	11.8684
112194022	NC_037088.1:55012044-55013584	1.22296	0.771361	3.34672	8.0753	15.3051	0.536593	3.72881	3.30794	3.59293
112182428	NC_037088.1:55066561-55070298	0.177731	0.686379	0.572389	0.485048	0.218345	0.070303	3.79259	5.7379	3.94442
112182427	NC_037088.1:55094776-55098599	0.627121	0.321738	1.2166	1.22206	1.05036	0.585045	24.2239	25.2233	20.9546
112182430	NC_037088.1:55100463-55102971	7.59847	7.55778	5.60094	7.76424	8.29375	6.46834	2.65725	2.21065	3.3166
112182438	NC_037088.1:55145866-55149828	29.732	24.3385	12.7441	56.4326	60.4079	63.2289	58.4083	43.2504	81.8892
112182450	NC_037088.1:55182975-55185366	75.8952	66.7738	87.5882	143.176	167.961	162.996	170.174	206.043	180.353
112182449	NC_037088.1:55190477-55196261	16.2287	14.8956	17.5852	5.47635	4.95993	2.34223	7.99526	6.42941	8.36779
112177553	NC_037088.1:55238854-55241728	3.27893	2.97136	3.07413	1.08703	0.390563	0.105005	0.991165	1.21163	1.80063
112195208	NC_037088.1:55257053-55258931	13.2277	9.90961	18.309	4.94252	2.70902	1.20306	5.72105	7.91123	7.57859
112182477	NC_037088.1:55367636-55368656	3.07459	2.88015	1.45907	15.9568	12.7447	6.3896	11.839	8.02941	9.42758
112182478	NC_037088.1:55373426-55375188	16.1166	13.3778	15.8713	5.92329	3.06256	2.48477	7.11757	7.35817	10.2655
112181581	NC_037088.1:55455596-55458233	13.8994	12.4577	9.81174	2.5962	6.02906	12.6967	0.207772	0.195395	0.134426
112182502	NC_037088.1:55601773-55604316	7.41948	7.5141	10.2096	18.6399	20.4392	10.3167	20.4343	22.2303	20.4005
112182501	NC_037088.1:55606068-55611784	1.75129	0.420681	3.48599	0.147153	0.163741	0.302201	0.109498	0.074479	0.02781
112182507	NC_037088.1:55637586-55638600	0.064717	0	0.556427	0.683679	0.784572	0.267254	2.39016	4.4231	2.96233
112182514	NC_037088.1:55716488-55723647	10.5654	13.3506	7.97053	1.73447	1.78373	0.784297	1.08467	1.11414	1.18192
112182515	NC_037088.1:55723669-55725319	4.67054	6.76867	5.01368	0.327824	0.31872	0.271805	0.923206	0.138174	0.671112
112182518	NC_037088.1:55736809-55744795	38.7402	40.2531	43.3178	8.96562	6.21922	7.74494	11.0066	10.147	14.5337
112182521	NC_037088.1:55753262-55756450	1.37912	1.55524	0.559688	0.273846	0.249088	0.121056	0.061994	0.108804	0.026
112182522	NC_037088.1:55756696-55759373	34.0289	12.7114	47.677	7.45403	8.57008	2.67271	5.69522	7.06108	5.38223
112182525	NC_037088.1:55765527-55768071	27.4472	28.1869	34.474	9.80941	6.07943	5.47531	9.09376	12.025	12.7517
112171414	NC_037088.1:55815480-55916377	7.87743	6.75544	4.24675	1.2866	1.76382	1.18163	1.97368	1.32275	1.75714
112170192	NC_037088.1:55837846-55838539	0.582371	0.186075	0.23928	0	0	0	0	0	0
112182538	NC_037088.1:56006272-56006981	4.18201	3.73657	5.96137	1.96215	1.45923	0.793802	0.898177	1.45902	0.64866
112182550	NC_037088.1:56075301-56078478	3.80343	2.82372	1.47775	0.508967	0.75749	1.04338	4.99563	3.04104	1.73069
112182547	NC_037088.1:56063660-56066282	75.4227	100.733	23.3922	230.848	118.786	222.313	150.212	151.995	195.336
112182551	NC_037088.1:56109311-56110988	77.0108	71.2386	85.5317	18.0527	30.6585	22.7417	34.3986	42.0043	43.9771
112182562	NC_037088.1:56231684-56235506	7.04696	6.64347	5.01776	15.0416	9.68275	10.7529	9.4385	10.0733	9.78379
112182571	NC_037088.1:56274690-56276796	2.02223	1.20586	4.83106	0.214316	1.04373	0.746514	2.22803	4.66278	4.4358
112184608	NC_037088.1:56312215-56314518	238.364	156.239	321.271	13.4849	16.144	13.2457	16.873	16.8728	16.397
112182601	NC_037088.1:56396045-56454749	1.22294	1.90095	6.80911	0.391186	0.291138	0.290594	1.14108	0.683462	0.828429
112181880	NC_037088.1:56606839-56608315	0	0	0.021512	0.743837	1.17915	1.32441	0.307665	0.021977	0.171313
112178435	NC_037088.1:56660146-56663016	0.449334	0.663995	0.367948	1.42305	1.88953	0.744734	4.49957	2.827	4.86754
112182624	NC_037088.1:56657858-56659616	38.0038	44.9806	33.7744	94.7375	87.1814	36.3659	121.489	142.619	138.321
112182625	NC_037088.1:56672272-56674221	54.7457	43.9359	94.492	28.2334	14.1467	9.57388	20.026	24.0317	27.1698
112182628	NC_037088.1:56711232-56712322	2.61883	1.49836	1.51485	0.859043	1.05325	1.19428	0.424368	0.176211	0.29084
112182637	NC_037088.1:56803024-56806968	6.59901	8.65867	7.34865	0.202732	0.189969	0.050363	0.635963	0.930386	1.50554
112194784	NC_037088.1:56817575-56818340	0.415167	1.0441	6.41542	0.534798	0.804251	2.23749	4.97021	18.5573	18.5557
112184636	NC_037088.1:56827081-56827867	3.22644	1.66227	3.45605	0.494202	0	0.143211	0.33846	1.77726	0.809709
112181667	NC_037088.1:56872929-56884478	1.12204	1.25028	0.374759	0.801769	0	0	0.0543	0	0.184573
112182857	NC_037088.1:56896465-56905187	1.99689	1.97385	1.42546	3.77923	2.16058	2.41978	4.2751	11.6619	4.91378
112195320	NC_037088.1:56928526-56929458	7.56069	7.1807	3.74956	15.7622	15.3793	9.57143	26.0935	24.985	47.5119
112182655	NC_037088.1:56941454-56944284	40.3329	35.3365	39.0864	23.8561	12.885	12.9835	65.1061	62.4646	69.372
112182656	NC_037088.1:56944582-56944936	0	0	0	0.467166	0	0.258734	0.917453	0.910707	0.429398
112181769	NC_037088.1:56974003-56976392	12.9049	14.923	14.453	0.229754	0.630284	0.611435	1.26825	1.23501	1.93965
112201404	NC_037088.1:56979819-56982504	16.4624	13.4824	14.2801	39.2544	22.088	25.0267	32.6182	32.627	26.4809
112170420	NC_037088.1:56987137-56989064	13.7389	18.0959	13.639	25.1252	27.0429	25.9984	31.6706	27.9279	29.7342
112182668	NC_037088.1:56993500-56995350	14.1798	10.0428	4.57073	15.9756	15.1551	12.1675	6.28834	5.1056	5.07066
112182676	NC_037088.1:57185680-57207004	1.40788	1.5775	1.82989	1.26665	1.28555	1.29769	0.713315	0.593683	0.520175
112182698	NC_037088.1:57351132-57355355	0	0	0	0.186351	0.069393	0.148216	0	0.107219	0
112170542	NC_037088.1:57413939-57415185	0.828139	0	0.492457	0	0	0	0	0	0
112182703	NC_037088.1:57446949-57450091	139.333	99.7103	88.2445	14.3756	15.5973	11.8256	36.4515	41.8569	34.0307
112182705	NC_037088.1:57464999-57468080	24.1451	20.5785	17.3521	83.4816	121.34	118.125	83.963	91.3236	48.5579
112174647	NC_037088.1:57470336-57472341	9.73962	17.5927	1.57388	91.5046	149.05	185.069	73.9133	90.4784	55.7854
112182709	NC_037088.1:57477208-57479497	91.8464	41.5269	112.014	224.779	378.695	396.778	357.406	479.673	166.106
112182712	NC_037088.1:57544492-57547334	61.7991	196.417	90.3461	123.933	282.191	274.789	72.3141	82.8194	41.5464
112181610	NC_037088.1:57550614-57554458	0.621327	0.837416	0.755595	0.375278	0.185309	0.172073	0.099426	0.148394	0
112185299	NC_037088.1:57577610-57580736	467.332	361.969	647.787	77.7278	40.3566	57.1005	79.5439	125.587	101.588
112182752	NC_037088.1:57972160-57975412	0.070254	0.131197	0.122481	0.605664	0.170566	0.082547	0.70566	0.687566	1.02388
112177138	NC_037088.1:57996595-57999285	0.278164	0.087594	0	9.5699	3.9848	1.09431	12.8368	5.06602	17.5498
112200496	NC_037088.1:58000178-58003970	5.13692	4.70553	5.46563	1.87087	0.661641	0.617143	1.67202	1.11898	3.50446
112182721	NC_037088.1:57582534-57586509	27.2112	26.2135	37.8704	13.2901	13.003	10.7425	12.1722	9.70918	16.1661
112182717	NC_037088.1:57586717-57591820	3.53021	2.45314	2.5131	0.221381	0.280818	0.428815	0.314895	0.280283	0.821097
112182715	NC_037088.1:57591950-57600553	0.255109	0.212374	0.464266	0.049661	0.05182	0.016887	0.115038	0.263145	0.212132
112182734	NC_037088.1:57610005-57611229	1.54697	3.02938	1.8626	5.78113	3.88715	3.97049	4.9447	6.65814	6.00866
112182716	NC_037088.1:57658653-57661940	0.189106	1.05401	0.181417	0.81129	0.667832	0.774925	1.26928	1.74782	2.80717
112170589	NC_037088.1:57663046-57664915	0.358851	0.463152	0.907524	1.26756	0.989872	0.94628	2.61405	3.04065	4.51325
112182730	NC_037088.1:57664753-57665929	0.168776	0.232465	0.317263	0.571053	0.295891	0.116352	1.19335	1.54611	1.78306
112182723	NC_037088.1:57698148-57701555	8.08314	11.4062	0.917723	0.333073	1.38365	2.27406	0.412676	0.407627	0.24907
112182724	NC_037088.1:57741844-57746040	2.88649	3.00884	5.2503	0.645223	0.792059	0.129831	1.37874	1.18557	0.860193
112170635	NC_037088.1:57808059-57809338	1.51064	1.28128	2.1797	0	0.330678	0.250506	0	0	0.38599
112170674	NC_037088.1:57907275-57908429	0.287076	0.206164	0.159562	0	0	0	0	0	0
112182765	NC_037088.1:58024874-58030586	5.8764	5.09363	5.64358	1.67839	1.37267	1.24839	1.54481	1.9692	1.29635
112170703	NC_037088.1:58054346-58057165	0.991757	1.56554	0.899122	3.46605	2.87997	2.90222	3.31533	2.44239	3.0976
112182774	NC_037088.1:58086076-58088013	2.07456	1.62861	2.01026	0.821058	0.105741	0.216212	0.628988	0.203846	0.560554
112182781	NC_037088.1:58217132-58219172	14.979	17.2467	12.8269	25.3692	15.8772	11.0355	21.6503	23.3356	28.4732
112171997	NC_037088.1:58229763-58231442	0.017836	0.201852	0.095843	0.033388	0.306999	0	0.428826	0.750572	2.21695
112182786	NC_037088.1:58247000-58249488	0.291333	0.181863	0.206235	24.6455	35.055	5.49162	132.661	139.563	57.6267
112182787	NC_037088.1:58255309-58257024	16.8012	44.3354	23.8744	66.1658	109.842	63.734	74.4673	72.9101	65.5212
112182799	NC_037088.1:58312159-58315095	3.9541	4.55021	2.75643	22.4676	33.4522	5.21881	66.1312	72.3031	31.555
112176466	NC_037088.1:58448349-58452609	0.485367	0.350081	4.11028	0.135525	0	0.299102	0.026974	0.17093	0.062936
112182826	NC_037088.1:58482620-58484530	13.7461	17.9138	54.8024	23.2448	16.228	11.7652	50.5314	53.6389	60.7923
112182829	NC_037088.1:58489013-58492914	2.56811	1.06876	2.2848	0.21512	0	0.033657	0.123474	0.363659	0.413226
112182827	NC_037088.1:58500441-58505164	25.3716	22.1954	17.3599	6.32105	7.66118	4.2358	6.56322	6.11419	9.0019
112182830	NC_037088.1:58506124-58511019	20.5024	23.4361	24.5803	35.3551	28.516	28.6448	35.8343	35.5725	35.3474
112182946	NC_037088.1:58537998-58539893	1.87363	2.17894	2.11605	0.169637	0.351277	0	0.38416	0.413189	0.574651
112186855	NC_037088.1:58633866-58639040	0.68278	1.72785	0.720469	3.20062	1.15829	3.57538	1.39649	1.40165	0.974279
112170837	NC_037088.1:58646704-58647750	21.645	28.4705	11.6733	0.746638	0.590672	0.795513	0.686274	0.403657	1.30274
112182842	NC_037088.1:58649628-58654345	11.7789	13.9391	13.36	3.73206	4.74986	1.65906	4.91336	6.48511	7.87793
112170846	NC_037088.1:58654945-58665578	3.81731	2.11801	3.27605	0.863504	1.02584	0.667417	1.49859	0.875519	1.05314
112182848	NC_037088.1:58684493-58688939	4.80328	4.95409	3.24673	2.16997	1.68606	0.896875	1.82403	1.19627	1.49494
112187093	NC_037088.1:58732806-58735923	0	0	0	0	0	0.095629	0.02983	0.034903	0.174758
112182257	NC_037088.1:58737537-58739414	0	0	0	4.99978	1.34396	1.03039	3.94301	1.61422	2.72543
112179481	NC_037088.1:58845594-58846337	0	0	0	0.04389	0	0	0.130246	1.26385	0.548329
112175752	NC_037088.1:58848296-58851586	1.80577	3.48978	1.49647	2.34053	2.31223	0.841107	0.918299	0.24228	0.566311
112182870	NC_037088.1:58872674-58875090	8.40061	20.1555	9.05943	54.6142	104.203	64.7836	41.9104	28.2194	32.1937
112182875	NC_037088.1:58923289-58925424	1.1015	0.659545	0.099138	1.17018	3.02169	3.13186	1.93547	2.00666	0.884897
112182880	NC_037088.1:58942964-58943818	64.7988	85.9353	433.187	155.907	638.327	241.593	91.1296	28.7229	20.6604
112181768	NC_037088.1:58947561-58949490	1.25714	0.601377	1.07703	0.108355	0	0.080468	0	0	0
112182883	NC_037088.1:58958943-58963055	3.49884	3.13064	2.29101	0.045322	0.026643	0.051	0.157899	0.291259	0.489889
112182886	NC_037088.1:58978361-58981312	10.5341	10.267	12.0451	4.12922	3.7543	3.03555	4.30802	3.39665	4.77463
112185063	NC_037088.1:59048821-59053276	16.3313	10.4448	6.54573	0.98948	1.64977	2.04727	0.257972	0.496757	0.356372
112182902	NC_037088.1:59172853-59175688	0.05503	0.078769	0.059044	0.360552	0.965674	0.38079	3.33894	1.03	0.92399
112182904	NC_037088.1:59169228-59171586	0.36181	1.86885	0.378749	44.5105	46.5266	21.6801	67.328	63.5358	37.7959
112182908	NC_037088.1:59186697-59189088	15.7264	15.9923	24.0144	38.5967	65.6025	37.3876	21.8849	18.9311	15.4792
112182917	NC_037088.1:59230809-59240164	63.5671	75.3838	60.8522	27.7247	21.4173	34.1334	27.8893	29.2865	30.6687
112182918	NC_037088.1:59240764-59243963	0.079994	0	0.611057	0	0	0	0.609536	0.380392	0.23919
112170974	NC_037088.1:59320500-59321072	3.52874	3.82799	3.05528	0.441815	0.683564	0.501611	0.616821	0.541566	0.966196
112185242	NC_037088.1:59386356-59408095	1.57076	1.40361	0.479641	0.259207	0.378699	0.44252	0.113451	0.000129	0.088345
112182926	NC_037088.1:59335911-59337462	760.577	1253.34	348.401	2276.87	2115.32	2116.45	2161.32	2168.36	2000.2
112182937	NC_037088.1:59448731-59457977	188.542	145.953	152.967	143.348	51.0556	31.6437	206.838	211.743	262.96
112182940	NC_037088.1:59481251-59485351	1.62495	1.07902	2.10359	3.02976	8.90554	0.355907	11.0669	25.8026	24.0672
112177864	NC_037088.1:59511793-59516641	0.321055	0.197602	0.702576	0.109387	0.185984	0.029669	0	0	0.026612
112196455	NC_037088.1:59516790-59517623	27.0543	34.8475	21.2873	60.0068	68.7257	26.6378	27.2153	35.3276	48.7692
112182951	NC_037088.1:59598650-59602779	7.08909	5.61778	5.05927	1.80214	1.47406	1.85552	2.36088	1.14633	2.20279
112182382	NC_037088.1:59613481-59616202	7.65477	20.9867	12.6504	3.29931	1.33172	1.80694	3.42514	4.30291	1.72159
112182961	NC_037088.1:59651433-59655275	3.5946	4.1771	10.9235	18.6936	31.4599	4.7741	12.3148	4.34969	45.0371
112198099	NC_037088.1:59680406-59683370	18.9622	14.1131	19.1004	1.33608	2.20534	1.97109	0.961394	0.859249	0.680276
112182966	NC_037088.1:59703455-59707138	3.59575	2.82297	1.17449	0.368358	0.588789	0.425711	0	0.054862	0.052928
112182967	NC_037088.1:59723133-59726457	0.282851	0.101283	0	0.135288	0.335856	0.115576	0.426586	1.285	1.11802
112182968	NC_037088.1:59730744-59734275	39.1944	32.9257	29.5887	19.0183	33.5396	17.7474	64.3773	50.6307	51.6262
112182976	NC_037088.1:59745316-59747930	0.216413	0.578557	0.073807	0.101744	0.797106	0.118754	0.570832	0.937428	3.10614
112182977	NC_037088.1:59780522-59784459	0	0	0	0.032376	0	0	0.056045	0.112415	0.079698
112182978	NC_037088.1:59794831-59798800	0	0	0	0.093909	0	0	0.093574	0.227238	0.021671
112182981	NC_037088.1:59802924-59807245	16.176	8.62088	22.267	2.79349	2.64722	2.53564	3.28719	3.5429	4.0158
112182998	NC_037088.1:59934078-59936041	0	0	0	0.036566	0.282812	0.16225	0.216538	0.252937	0.314629
112183000	NC_037088.1:59938742-59942578	0.806292	0.406047	2.20894	0.064443	0.280134	0.128642	0.127493	0.20725	0.16219
112182999	NC_037088.1:59942695-59957077	1.11985	1.13983	1.78164	0.297685	0.171105	0.07818	0.298455	0.749916	0.562084
112182996	NC_037088.1:59910643-59912259	7.55165	5.14702	7.42236	16.7601	12.018	8.80611	27.2982	26.9224	19.1526
112174554	NC_037088.1:60124576-60126438	4.58365	4.14445	10.3767	9.70678	9.43502	13.9368	2.60676	1.69647	1.52981
112177044	NC_037088.1:60152933-60153421	1.41507	4.54215	10.2115	28.3815	31.6557	141.762	62.446	36.8233	17.3289
112183016	NC_037088.1:60165699-60171846	7.52034	10.01	8.05881	26.0342	20.2807	32.7415	20.6428	13.2738	15.1444
112171641	NC_037088.1:60255353-60257423	13.6188	14.6868	9.63411	2.27454	1.88261	2.60322	2.80612	2.90013	3.53511
112163688	NC_037088.1:60257463-60260661	27.5376	16.7951	30.7205	3.63059	8.10073	3.87302	5.35634	12.8557	5.50087
112166433	NC_037088.1:60285493-60287915	42.2842	32.8044	59.6878	11.6075	4.06309	1.63405	17.3871	19.908	31.3106
112200297	NC_037088.1:60404423-60408733	12.4465	10.475	5.20061	1.50205	3.19692	2.96208	0.672847	1.11859	1.90429
112187740	NC_037088.1:60411512-60414362	8.69264	6.1731	4.28685	7.33353	12.7274	24.3716	1.38058	2.07167	2.14998
112196905	NC_037088.1:60437212-60438033	0.29162	1.11227	0.391244	2.70609	4.61878	1.63024	4.38051	3.04329	7.49307
112189804	NC_037088.1:60442402-60449900	4.89173	5.41784	5.20682	1.93016	1.05318	1.48356	2.27985	2.27069	2.81044
112191290	NC_037088.1:60472489-60474671	4.88862	14.492	46.8833	2.26735	4.29325	1.56276	8.41547	14.1445	9.64636
112195720	NC_037088.1:60566020-60567714	0	0.43802	0.04038	4.94379	13.4311	9.52775	10.1173	10.5709	11.3084
112202986	NC_037088.1:60568307-60573100	63.357	43.7235	73.5499	5.15559	2.08652	5.48068	8.61008	13.3053	11.699
112164717	NC_037088.1:60583858-60584777	199.858	431.539	1147.99	135.635	109.617	10.977	176.118	79.3636	317.209
112182929	NC_037088.1:60784919-60787352	3.52062	2.66259	4.8598	0.507752	0.63427	2.50401	0.354775	0.249363	0.42303
112176669	NC_037088.1:60624893-60629153	103.388	84.2834	100.123	143.751	147.37	111.52	181.8	167.584	152.455
112195327	NC_037088.1:60629952-60632381	0.580905	0.686086	0.458944	3.39192	0.484613	0.614037	4.21607	5.37772	2.81695
112181456	NC_037088.1:60638011-60640052	50.728	33.6502	45.1855	167.736	64.3319	77.0735	82.7342	94.8008	56.2011
112178603	NC_037088.1:60660353-60662128	1.74505	7.9558	0.823372	3.8234	20.9071	10.4803	0.285058	0	0.153797
112188975	NC_037088.1:60668497-60672724	0.190021	0.228539	22.3258	0.089611	1.13824	1.34857	0.370142	0.308141	0.335277
112181937	NC_037088.1:60682101-60683605	1.98848	0.69812	4.13993	0	0.050891	0	0	0	0
112174293	NC_037088.1:60695723-60699276	0	0.252842	0.063611	1.03264	0.729639	0.323679	9.30318	7.17271	5.53625
112181727	NC_037088.1:60713891-60771036	0.169535	0.352913	0.224139	12.8642	5.30517	2.98703	4.58912	9.73895	8.35885
112176670	NC_037088.1:60714078-60770179	0.870215	0.938047	2.90205	0.468172	0.940028	0.811125	2.79985	12.2795	3.16676
112180243	NC_037088.1:60749937-60750987	4.99799	4.54369	1.46319	0.212589	0.333804	0	0.176327	0.183868	0.395179
112196977	NC_037088.1:60794797-60797682	23.69	41.1372	18.5698	90.8776	136.997	72.0382	61.4958	42.5806	64.0337
112183438	NC_037088.1:60807226-60817247	22.4372	29.4946	18.1954	9.57579	12.5571	11.32	4.62088	3.20389	6.80795
112183361	NC_037088.1:60818273-60820554	1.39876	2.60694	0.251473	16.5337	23.3869	7.81862	16.4487	6.72698	22.4313
112184618	NC_037088.1:60888991-60891686	160.982	136.1	482.142	17.6489	14.9765	24.4899	20.485	24.9234	20.1827
112185187	NC_037088.1:60908044-60912731	26.2731	46.0177	21.9186	102.338	55.2675	39.4049	92.2273	76.6929	98.3605
112185380	NC_037088.1:60942150-60947308	102.633	124.545	53.3888	8.64708	14.9754	5.74139	9.4531	8.10633	14.9412
112176426	NC_037088.1:60955464-60956776	0	0.074158	0	1.40883	0.679	0.96207	5.17283	11.4938	4.56419
112185713	NC_037088.1:60961853-60963290	7.96069	5.42225	7.72554	10.9717	13.0519	15.4426	62.938	34.8403	104.03
112185784	NC_037088.1:60967536-60970689	16.7051	24.108	15.9253	5.0556	9.3293	14.6009	6.31172	6.20513	5.41551
112185875	NC_037088.1:60982222-60983887	41.4415	29.5092	115.678	1.37898	2.10403	0.668857	17.4619	41.9513	23.234
112166516	NC_037088.1:60985185-60994619	0	0.48238	0	1.00996	2.74788	1.41882	0	0	0
112194441	NC_037088.1:60993500-60994619	0.423241	2.8339	0.627771	6.81324	5.69606	20.3442	3.1481	2.79194	3.55198
112186704	NC_037088.1:61073683-61077052	6.55676	5.57006	9.41655	1.5247	1.61327	1.685	1.82093	2.10281	2.04155
112186777	NC_037088.1:61080407-61084563	7.52389	7.38521	3.09228	0.434669	0.357621	0.251181	0.313775	0.096106	0.262832
112181981	NC_037088.1:61088234-61092968	22.9149	24.709	24.9274	6.04212	2.61673	1.1084	9.05408	12.6261	13.8255
112187536	NC_037088.1:61105031-61107060	30.9988	47.504	33.6454	49.7099	59.8098	59.3958	67.938	63.9634	60.6321
112188653	NC_037088.1:61138790-61139399	14.4783	36.1276	24.7606	83.2086	106.706	125.716	221.162	246.845	197.069
112188339	NC_037088.1:61151893-61164589	1.0454	0.807308	1.44513	0	0.080156	0.038219	0.267477	0.312688	0.454789
112188195	NC_037088.1:61186499-61200703	0	0	0	0	0.087536	0.015863	0.042258	0.134817	0
112188734	NC_037088.1:61202244-61213124	5.10236	5.736	7.37394	11.1344	8.44763	8.53001	10.0081	9.89097	10.2986
112191906	NC_037088.1:61502038-61506153	6.39919	4.70186	5.64693	2.34695	2.53383	0.2443	0.933391	0.881338	2.33161
112192490	NC_037088.1:61567960-61571003	30.9089	24.5183	108.937	1.42527	1.06591	0.218901	2.11792	4.30926	7.9006
112193137	NC_037088.1:61618759-61622074	13.4105	36.5382	9.3714	69.1845	71.135	18.3422	61.6694	54.3166	78.7449
112189109	NC_037088.1:61222000-61228567	31.9117	35.7722	31.2218	18.9203	18.646	20.702	10.8621	11.4014	10.1542
112188974	NC_037088.1:61228871-61233694	0.753694	1.28134	2.30836	0.305445	2.90229	1.75573	2.17275	4.05212	5.23653
112173202	NC_037088.1:61253615-61256736	0.483454	0.877167	0.381118	0.817538	3.68624	0.998923	2.04025	2.86923	3.73757
112189609	NC_037088.1:61263343-61267566	3.78462	3.03101	2.04773	0.96157	2.36119	0.738176	1.13698	0.603321	1.03152
112194501	NC_037088.1:61273215-61275067	65.5826	73.5703	35.7308	88.8003	109.769	47.1492	144.315	143.659	189.456
112200847	NC_037088.1:61276414-61279041	21.1551	19.143	25.9001	8.46772	7.5681	6.08796	8.53313	9.09816	9.03256
112194647	NC_037088.1:61367797-61371240	2.6362	6.21579	1.35654	14.7633	15.6992	17.1067	36.7269	28.4532	20.5162
112191291	NC_037088.1:61442135-61448165	28.8901	22.2089	25.9167	1.53972	3.16669	2.0699	1.03303	0.996053	1.91591
112181615	NC_037088.1:61473716-61474249	0	0	0	0.570571	0.910815	0.438067	0.419723	11.2909	6.54641
112171327	NC_037088.1:61481341-61482793	0	0	0	2.88246	0.274805	0	0.554346	0.739015	0.057248
112182510	NC_037088.1:61486276-61492230	0	0	0	0.025053	0	0	0.170645	2.14455	0.458702
112175722	NC_037088.1:61652690-61653381	28.2317	83.7474	28.2065	147.668	523.801	112.728	41.999	64.7832	96.9058
112195888	NC_037088.1:61653560-61655609	0.152806	0.287326	0.157737	0	0.282153	0.104541	0	0	0
112177069	NC_037088.1:61689098-61690797	38.1553	51.9638	40.4872	45.393	61.0172	147.732	25.849	34.651	11.4949
112193765	NC_037088.1:61719828-61722563	101.394	106.817	100.21	152.773	140.185	180.62	157.683	154.464	153.818
112193851	NC_037088.1:61755212-61756309	12.3456	37.053	5.97255	44.3948	58.991	8.43638	57.8117	50.2589	60.774
112164284	NC_037088.1:61769686-61770799	22.3693	55.7734	13.5313	219.073	309.52	50.7317	335.562	206.523	355.449
112194409	NC_037088.1:61827246-61833959	1.98185	3.52226	1.24148	0.713187	1.05413	0.598453	3.4844	4.19592	1.62299
112194739	NC_037088.1:61867780-61872290	15.5239	16.9634	10.8748	27.9826	24.5853	28.0764	25.4907	21.7529	24.8295
112171424	NC_037088.1:61882746-61885257	1.20146	2.02838	0.10898	0.345663	0.035258	0.007308	0.023819	0.030474	0
112186390	NC_037088.1:61898036-61900838	9.28504	7.98545	8.80844	2.69501	1.05038	1.243	1.78408	3.46562	3.36948
112187976	NC_037088.1:61959703-61979542	3.56422	0.961075	6.44422	0.04521	0	0.012804	0.022588	0.143764	0.081306
112196971	NC_037088.1:62015767-62018192	0	0	0	0	0	0.062276	0.899186	1.10127	1.30146
112197249	NC_037088.1:62028105-62032326	0.235512	0.217453	0.571912	0.03187	0	0	0.054959	0.16562	0.043933
112197647	NC_037088.1:62085489-62093389	1.6714	1.44149	1.75172	1.77651	0.798888	0.897829	3.0198	3.63489	3.3035
112180939	NC_037088.1:62242967-62243912	0	0.166476	7.89821	0	0	0.609363	0.149432	0.038009	0.076227
112199733	NC_037088.1:62268381-62271110	30.8064	38.2721	50.6822	7.48244	9.05423	4.25335	5.78944	4.91355	6.84104
112199816	NC_037088.1:62292199-62296830	34.0606	56.536	31.3301	60.9424	51.3486	80.1267	34.1733	34.4306	25.1159
112199944	NC_037088.1:62306749-62310429	317.785	236.272	196.357	8.78332	5.27985	15.529	4.53237	5.9815	5.81981
112200207	NC_037088.1:62335332-62339261	0.39276	0.392218	1.23279	0.162464	0.212245	0	0.026446	0	0.041699
112187048	NC_037088.1:62426782-62427697	2.44684	29.2573	13.0423	52.5362	20.615	2.53253	80.0421	27.8102	107.52
112200928	NC_037088.1:62431552-62432800	1.12627	8.10683	3.62597	94.0148	51.0534	1.73876	231.581	67.6801	209.584
112171588	NC_037088.1:62459796-62492950	1.0775	4.88486	0.058713	14.8065	14.2596	4.52722	9.45473	3.24314	6.16082
112171598	NC_037088.1:62508555-62511437	6.99527	5.03885	4.33495	0.758574	1.77201	1.09724	1.04479	1.29725	0.565455
112202011	NC_037088.1:62612280-62615637	10.3838	10.273	6.7754	0.984268	2.29101	0.878492	0.886422	0.73702	0.847644
112182595	NC_037088.1:62635939-62636952	0.852064	1.20806	0.174216	0.820205	6.85928	1.01047	0	0	0.462747
112194712	NC_037088.1:62659756-62663579	2.21595	1.52588	3.78156	4.5184	0.78983	0.275827	4.85226	9.25916	9.1234
112194724	NC_037088.1:62663999-62667252	44.9754	32.5299	66.7171	3.0416	1.64099	3.25775	9.22038	17.0164	7.71186
112202744	NC_037088.1:62668448-62670077	0.723171	0.40349	0.82935	1.18691	0.487172	0.052156	2.39928	2.7021	4.76242
112202576	NC_037088.1:62677572-62682133	2.65525	3.85457	6.67565	7.81127	5.34444	7.16845	8.35603	8.13502	7.60601
112196948	NC_037088.1:62748480-62750985	22.6822	20.6912	25.303	8.92197	5.90281	6.73383	7.28232	5.65385	6.38779
112163767	NC_037088.1:62759993-62761180	17.0798	13.1761	19.8077	0.7917	3.06431	0.092637	4.3579	4.3674	6.68371
112163689	NC_037088.1:62789291-62790515	10.6325	17.5598	10.2067	87.3649	79.3807	34.9889	100.224	72.7374	97.3303
112203307	NC_037088.1:62791599-62796304	31.0755	30.8341	44.1292	95.2818	52.2027	33.2213	58.4032	48.8102	62.4158
112203968	NC_037088.1:62799406-62802558	8.0431	6.31417	9.97393	5.21779	4.12983	4.91909	2.7192	2.46081	3.82079
112171752	NC_037088.1:62989103-63007631	0.300591	0.908276	0	0	0.002573	0.140329	0	0	0
112183738	NC_037088.1:63048695-63051780	0	0	0	1.76066	23.2244	2.3275	2.81614	0.165484	1.1802
112189953	NC_037088.1:63109984-63120893	0.399382	0.461836	0.125186	0.853068	0.51901	0.323714	0.915801	1.4354	1.12947
112171806	NC_037088.1:63113287-63116721	0.198299	0.218298	0.124219	0.438013	0.25543	0.544591	0.905987	0.508513	0.706868
112165983	NC_037088.1:63164902-63167641	0.161618	0	0.104081	0.441038	0.786837	0.067404	1.53452	1.18703	1.97303
112176108	NC_037088.1:63167752-63169896	101.113	71.7648	69.3395	3.72664	3.28767	3.0454	19.3715	18.1453	12.3929
112166360	NC_037088.1:63197428-63200477	37.7037	34.7473	26.2228	0.248152	0.095607	0.213809	0.297435	0.148713	0.164907
112171850	NC_037088.1:63217026-63220112	11.6743	8.49115	11.7933	0.808608	1.76661	1.16616	1.20681	1.68459	1.21911
112166599	NC_037088.1:63220103-63223223	1.60403	1.46574	1.26197	0.263794	0.254956	0.22552	0.104088	0.331049	0.177868
112167995	NC_037088.1:63257852-63260676	2.32673	2.48679	1.00046	0.133617	0	0.501877	0	0	0
112174505	NC_037088.1:63350436-63353342	0.033772	0	0.048594	0.117771	0.239902	0.514692	0.536343	1.5143	0.560584
112168892	NC_037088.1:63479767-63485313	60.6693	78.141	58.1265	40.101	33.9981	53.8926	22.4161	24.8697	21.6119
112186931	NC_037088.1:63517339-63520394	7.36372	5.19475	0.831342	0.270118	0.89448	1.84565	0.01945	0.023956	0.016304
112170007	NC_037088.1:63550225-63553239	9.29946	7.83495	6.99621	21.7245	15.0761	15.2652	11.926	13.6879	14.527
112181451	NC_037088.1:63841547-63842741	2.43858	3.17997	2.1794	0.023469	0.324511	0.1044	0.324706	0.350404	0.074195
112171911	NC_037088.1:63592412-63594259	0.274673	0.395015	0.208504	0	0	0.008573	0	0	0.066857
112172208	NC_037088.1:63768111-63770615	79.3916	300.838	190.941	6.48686	2.03598	2.12698	12.0833	21.8098	19.6072
112172292	NC_037088.1:63787822-63791953	20.0295	22.7235	19.1151	10.5222	10.8784	12.7005	9.7899	6.76661	8.0062
112172575	NC_037088.1:63799516-63803196	25.5143	29.052	38.4114	63.3579	73.5716	56.4697	40.5288	34.7373	38.1396
112174206	NC_037088.1:63935075-63937226	42.7056	24.5228	73.9368	10.8996	12.8591	13.7582	15.2893	11.362	11.8451
112174378	NC_037088.1:63951580-63953823	0.774484	0.653665	0.706758	0	0	0	0	0	0
112174465	NC_037088.1:63953221-63956616	25.8589	25.1344	34.2609	13.8247	11.9964	15.1481	8.55642	8.76163	9.35851
112175285	NC_037088.1:64021323-64024749	3.77877	2.14713	3.64947	0.166175	0.034678	0.033414	0.2074	0.328043	0.709707
112180816	NC_037088.1:64095969-64097301	1.35083	1.74526	3.0276	5.00455	2.48833	3.98548	0.083478	0.097673	0.176974
112197084	NC_037088.1:64139774-64140794	0.791018	7.83352	1.82474	22.5099	16.0998	15.3548	13.3381	12.5262	10.9262
112176511	NC_037088.1:64182305-64184415	25.3686	23.8839	28.3422	8.16782	7.25911	9.72582	9.34127	6.52424	11.1386
112176623	NC_037088.1:64185238-64191256	5.4807	6.15575	6.85493	1.41933	1.54645	1.88188	1.13446	1.29629	1.11409
112196755	NC_037088.1:64196913-64198467	2.25542	3.83434	1.47893	1.81152	5.3281	8.3011	13.317	15.7545	8.94305
112176822	NC_037088.1:64201665-64204551	60.8753	46.1964	77.7775	28.418	23.1158	15.1558	25.9599	24.8552	26.1133
112172117	NC_037088.1:64260984-64270452	202.38	280.246	163.349	319.121	448.556	298.356	494.838	499.626	497.188
112177214	NC_037088.1:64272328-64276925	57.8246	81.8747	53.2151	64.3722	58.011	66.535	37.8526	27.1605	34.5379
112172126	NC_037088.1:64276962-64283205	0	0	0	0	0.029385	0.014039	0.025059	0.058738	0.049405
112177387	NC_037088.1:64295289-64298176	6.02682	3.93509	10.9508	18.7748	16.3333	31.4473	53.209	57.2365	32.6461
112172144	NC_037088.1:64360169-64363173	0.816303	0.129329	0.095895	0.027812	0	0	0.028689	0	0.04554
112177737	NC_037088.1:64364722-64368243	11.4311	6.68005	4.62579	0.107972	0.799128	0.370349	0.881559	0.70383	0.885233
112177983	NC_037088.1:64384831-64387378	83.1063	65.8743	46.5368	3.27512	4.56969	5.14168	6.87678	5.35647	7.67588
112178062	NC_037088.1:64387562-64388799	0.563294	0.524841	0.328734	39.2741	14.9403	1.97874	75.4561	156.779	146.724
112178238	NC_037088.1:64406551-64409358	12.423	3.17628	7.00247	0.033542	0.139333	0.194102	0.033627	0	0.095284
112173893	NC_037088.1:64453939-64462980	1.72515	7.05019	16.941	71.05	74.8397	84.7819	44.834	44.7168	39.5239
112178739	NC_037088.1:64476634-64478458	5.25593	13.1553	21.53	91.2645	61.4784	61.1082	96.6179	61.7205	137.715
112178824	NC_037088.1:64481470-64502117	1.47223	1.02646	0.942465	3.44409	4.90511	0.49155	9.09717	7.45388	10.6981
112179358	NC_037088.1:64509785-64513068	37.1552	28.9505	37.9002	10.6293	10.9892	10.3231	13.0112	14.0559	10.3984
112196929	NC_037088.1:64513386-64516054	5.9827	3.7756	8.2062	1.91318	1.06078	2.2104	1.14129	2.09323	1.59367
112179858	NC_037088.1:64537513-64538741	1.43798	3.13066	0.986796	0.899565	1.39528	1.11477	4.46903	6.54728	4.69838
112180314	NC_037088.1:64546400-64549686	9.71544	5.53216	9.85442	0.155961	0.407221	0.974153	0.829239	1.70625	1.96195
112180440	NC_037088.1:64550068-64553336	43.454	30.9072	54.8276	7.19632	5.72968	10.3244	3.95322	3.1776	3.17008
112180226	NC_037088.1:64557716-64564024	16.4361	17.1234	14.2293	5.4114	4.09118	2.77163	7.8003	3.80079	7.10596
112180654	NC_037088.1:64566939-64571377	1.57097	0.028384	0.722935	0.138305	0.261719	1.75151	1.54622	3.74588	9.15004
112180528	NC_037088.1:64584013-64586992	22.252	26.2799	15.9047	57.4084	61.7291	45.2459	44.1978	39.7966	49.9899
112177362	NC_037088.1:64611837-64613365	0.351979	0.27113	0.591225	0.205489	0.118864	0.156862	25.1402	10.1923	11.8548
112180937	NC_037088.1:64607154-64609405	74.8806	53.1693	138.267	2.41811	11.327	2.19788	172.563	105.393	71.2672
112181383	NC_037088.1:64634032-64637427	27.3322	19.585	27.4637	42.7694	13.5713	3.23047	38.0024	49.7137	76.2179
112181499	NC_037088.1:64669030-64671984	52.5585	101.116	46.6521	19.0696	16.3105	4.47839	64.7214	55.3141	90.0257
112181508	NC_037088.1:64688931-64691458	0.903228	2.95353	0.430091	15.6297	19.6047	29.2146	41.1544	51.1719	76.4506
112181528	NC_037088.1:64708699-64711389	77.3003	136.181	85.7264	149.982	223.158	173.213	191.012	164.693	160.202
112181563	NC_037088.1:64727319-64732312	0.037518	0	0.026881	0.046821	0.483654	0	0.203572	0.658863	0.443811
112181620	NC_037088.1:64772137-64774503	1.18366	1.39589	1.47591	0.037445	0.077618	0.085127	0	0	0
112181611	NC_037088.1:64774727-64777626	0.680588	0.645884	0.542265	0.107952	0	0.049864	0.039531	0	0.150329
112181604	NC_037088.1:64778075-64780436	3.13477	3.26107	3.20389	0.274016	0.418301	0.456315	0.487182	0.727625	0.383742
112181596	NC_037088.1:64785301-64795605	0.603396	0.693163	0.132706	1.12032	2.77363	5.36372	1.23964	4.4576	0.627757
112178740	NC_037088.1:64823634-64853151	2.79751	4.69675	3.70269	1.40408	0.861785	0.6618	5.42303	3.86874	7.41073
112195185	NC_037088.1:64881223-64883246	16.3863	14.5641	16.2819	2.54943	3.31375	2.40925	11.8289	12.9393	9.0002
112181679	NC_037088.1:64912839-64915259	0.746749	0.174965	1.15172	0.026583	0.031576	0	0.230979	0.081976	0.07354
112173322	NC_037088.1:64955822-64956735	0.064911	0	0	2.14138	1.55616	0.137181	4.05148	1.80222	3.54152
112181770	NC_037088.1:64952171-64953503	53.2874	68.8334	86.5088	2.10684	43.6883	2.46824	16.9522	23.7394	40.2713
112181805	NC_037088.1:64985188-64989241	13.9048	11.9918	14.0108	4.06305	3.77184	3.5425	5.07256	4.2777	5.6751
112181861	NC_037088.1:65004552-65006065	3.0439	2.81435	2.11994	0.277494	0.042832	0.201262	0.291472	0.656631	0.822791
112181743	NC_037088.1:64919348-64922583	89.4267	32.4046	562.03	54.6804	24.0359	220.106	48.0703	43.4208	17.4777
112181884	NC_037088.1:65011033-65012870	6.17474	9.01047	5.1763	3.529	3.72492	1.5692	1.93841	1.28772	2.01923
112172401	NC_037088.1:65470872-65471408	12.8866	32.958	15.5823	8.92834	26.6541	9.6021	64.62	28.9605	54.2132
112182012	NC_037088.1:65144069-65146106	148.161	135.914	165.418	64.8291	29.2104	53.5807	35.8004	53.9439	47.5808
112184328	NC_037088.1:65182977-65184666	120.311	63.728	151.651	2.3304	1.97537	3.29387	1.01427	1.19916	0.926913
112182104	NC_037088.1:65187709-65190051	12.548	14.3698	7.43061	0.394851	0.192819	0.412555	0.212498	0.055231	0.018858
112181821	NC_037088.1:65365765-65366628	9.80668	4.39726	13.6014	1.90905	2.3307	2.76993	0.995037	1.08595	1.40228
112178777	NC_037088.1:65514132-65516426	3.35116	3.3886	1.27922	5.41738	5.74806	3.19261	6.32803	5.51631	5.3658
112182292	NC_037088.1:65556867-65623346	4.0338	6.57075	1.59898	18.4993	16.686	11.6898	15.2197	14.7436	16.6276
112182253	NC_037088.1:65537266-65543251	35.4824	33.1868	9.60889	42.7345	72.0661	132.62	106.019	256.961	33.2765
112182314	NC_037088.1:65640824-65644818	0.054982	0	0.188119	1.28351	1.47167	1.27512	1.19583	2.20757	1.43907
112182414	NC_037088.1:65686704-65690612	92.6471	74.654	115.002	46.637	37.1842	44.2408	37.1516	43.0602	43.0642
112182465	NC_037088.1:65747121-65748153	0.723429	1.3242	1.48785	0.216113	0.455757	1.41359	3.44296	7.38817	2.95646
112181754	NC_037088.1:65782850-65785695	0	0.1775	0.806654	1.2471	0.465088	0.599236	1.70227	2.53375	1.96427
112182532	NC_037088.1:65798885-65802155	0.589963	1.58084	1.18863	0.520061	1.02265	0.828138	3.41093	6.46436	10.9053
112182429	NC_037088.1:65716161-65735037	0.142298	0.066769	0.132482	2.08363	3.70952	1.34832	1.56218	1.13302	2.58803
112182476	NC_037088.1:65726885-65729003	17.0209	20.2338	15.9715	22.4374	19.1008	18.6648	6.43992	9.19037	11.9827
112182446	NC_037088.1:65729074-65735048	0.94208	1.06368	0.99865	17.4594	27.2712	10.4945	13.5675	11.4202	20.77
112182572	NC_037088.1:65834887-65837209	4.86129	5.83884	9.25193	13.9926	9.46725	10.3487	14.2302	15.1771	16.4471
112182594	NC_037088.1:65847398-65851261	3.95573	4.99877	7.03686	14.8518	24.1042	20.1423	16.6614	22.3111	10.5231
112182644	NC_037088.1:65883394-65885713	0.254525	1.08605	0.06131	0.156159	7.24769	0.504783	2.29642	4.03805	13.8394
112182673	NC_037088.1:65890314-65893450	8.90681	8.655	10.0932	62.4878	63.2161	73.6782	83.9757	102.429	71.0714
112181844	NC_037088.1:65904578-65906291	2.88552	5.17845	1.79806	4.92064	2.23173	1.11273	0.379767	0.803849	1.27141
112182726	NC_037088.1:65913981-65920424	18.574	17.1523	19.4935	5.66282	3.92823	2.17287	5.72864	6.71409	8.14776
112182719	NC_037088.1:65913992-65916064	7.33099	6.62322	2.26659	1.67198	1.74613	1.18171	1.18946	0.733401	2.38856
112184228	NC_037088.1:65933825-65939928	13.9654	22.7739	8.41488	8.45538	12.4558	14.9249	6.31029	4.98449	5.41787
112179519	NC_037088.1:65953038-65957238	0.076798	0.195956	0.06086	0.570476	0.356657	0.308982	0.426769	1.16099	0.983358
112182846	NC_037088.1:65964794-65969078	9.72492	11.116	11.3558	20.2646	18.4302	21.6226	20.1341	23.9937	21.0454
112182817	NC_037088.1:65972017-65994300	16.6881	23.4452	15.4198	36.4932	29.8785	34.2359	30.1832	38.9905	37.1611
112181644	NC_037088.1:66081043-66084975	2.11951	2.03276	1.26122	0.489469	0.299484	0.243357	0.795008	0.127924	0.794871
112203566	NC_037088.1:66098450-66100282	19.0366	26.953	13.1386	3.06595	4.6652	20.9808	0.183369	0.490341	0.83851
112182963	NC_037088.1:66102923-66107255	21.7297	21.5368	9.44458	7.70414	10.1503	6.64912	1.79254	0.645382	2.96721
112183043	NC_037088.1:66163309-66167404	2.49908	1.84937	3.96394	3.90599	9.87084	7.8736	3.90804	2.89187	2.1101
112183075	NC_037088.1:66170199-66173764	67.1086	81.0802	32.2993	15.2764	33.4467	49.5097	8.3835	3.66253	6.37011
112183112	NC_037088.1:66186322-66200865	2.13993	1.19354	1.99913	0.063121	0.10528	0.048765	0.439071	0.458185	0.460127
112195507	NC_037088.1:66205919-66207487	26.9195	25.1556	36.3304	13.0627	13.2119	4.02497	8.2806	8.16697	10.859
112183207	NC_037088.1:66217307-66230988	13.9638	15.5704	15.097	38.5659	37.0907	19.1071	21.943	25.6557	29.4372
112183276	NC_037088.1:66235259-66237459	1.40739	1.27558	1.52993	2.15183	0.393134	0.532191	3.228	2.58854	4.21702
112195565	NC_037088.1:66255716-66259373	0.030073	0.331424	0	14.0666	22.0845	16.7912	11.4133	23.3538	8.08689
112183299	NC_037088.1:66262671-66266568	11.8068	13.3481	9.09014	28.0045	27.3078	25.5142	31.6547	28.7173	30.8845
112172571	NC_037088.1:66298682-66299667	14.7562	19.2855	7.61928	28.6108	63.9989	23.3617	34.9548	22.9602	31.1011
112183332	NC_037088.1:66327169-66331243	0.152061	0.148859	0.020317	0	0	0	0	0	0.059772
112183362	NC_037088.1:66352466-66356331	5.42136	6.75094	4.94556	12.5857	6.12278	7.21011	14.9839	14.3329	12.3556
112183443	NC_037088.1:66388115-66392866	6.32681	5.82044	5.841	38.6101	38.27	15.3284	36.1354	22.4543	32.4595
112183323	NC_037088.1:66273641-66277013	488.106	664.957	205.707	1734.16	1769.63	2103.95	572.17	490.082	539.155
112172586	NC_037088.1:66429231-66429542	70.9621	77.89	75.0073	12.9832	18.693	21.3071	14.2731	20.576	17.5751
112183499	NC_037088.1:66432429-66435103	0	0.021426	0	0	0.362909	0.046769	0.166122	0.413038	1.26027
112183508	NC_037088.1:66437874-66440463	0.390543	0.057032	1.25482	2.80406	1.69908	1.22073	10.9273	12.9518	13.0519
112183532	NC_037088.1:66450441-66454905	49.6327	24.0626	21.9196	68.9933	53.7809	58.1225	79.2375	81.0357	69.4686
112183541	NC_037088.1:66472052-66475271	0.741829	0.852743	0.217354	3.71846	1.18103	3.78898	1.3919	1.27857	0.544345
112183691	NC_037088.1:66665820-66685608	0.044215	0.150782	0.042597	0	0	0.026999	0	0	0
112184237	NC_037088.1:67281493-67283290	1.84861	6.39802	3.31811	13.6528	23.6645	18.8017	8.28281	6.00732	14.4622
112184253	NC_037088.1:67291726-67295967	0.680651	1.19417	1.1649	7.18798	1.11417	0.217295	3.73544	6.38998	9.08526
112184283	NC_037088.1:67296782-67298633	58.8327	57.6961	49.5004	10.2257	11.0264	8.31077	24.2352	18.378	36.0989
112184291	NC_037088.1:67309070-67311091	127.125	89.0736	120.449	27.2203	19.6376	14.9248	31.7563	47.648	40.6882
112184319	NC_037088.1:67314810-67316310	204.405	152.529	257.133	96.797	45.8259	21.7324	127.655	180.049	210.133
112184297	NC_037088.1:67316448-67318401	0.798216	0.509639	0.95064	4.5293	3.58129	1.69974	29.9147	26.5399	18.2124
112184303	NC_037088.1:67318802-67319995	0.968605	0.769832	0.486126	19.1051	12.722	4.42717	166.674	235.533	155.436
112172691	NC_037088.1:67330015-67331016	0	0	0	0.73184	0.452598	0.062359	0.578105	1.19546	0.561638
112195962	NC_037088.1:67341105-67341963	2.1169	1.89167	1.93394	5.23151	16.7188	16.2301	20.9389	44.4252	24.5276
112184338	NC_037088.1:67343264-67348096	9.2827	8.05451	9.26728	12.8272	13.362	9.65097	16.029	18.0121	20.5275
112173096	NC_037088.1:66818066-66821677	5.08173	4.88253	4.61854	0.184211	0.043522	0	0.204263	0.481008	0.655051
112175988	NC_037088.1:66837022-66838888	10.7184	9.31912	16.2934	4.44153	2.27812	1.02014	4.80946	4.44923	7.95019
112175111	NC_037088.1:66888905-66890088	2.02948	3.02287	3.58936	10.374	8.47654	3.34835	16.1562	14.4926	12.4291
112183820	NC_037088.1:66907925-66912380	6.34517	5.82643	4.90852	1.24985	1.2139	0.676641	2.86065	3.50142	3.44691
112183887	NC_037088.1:66924086-66925009	1.10082	1.08377	0.510314	6.09633	5.58577	2.27156	28.1662	62.2675	39.8696
112183938	NC_037088.1:66926837-66946819	3.80139	10.8235	8.75721	108.99	73.1876	51.2932	31.3831	18.0097	44.6575
112183916	NC_037088.1:66934963-66938290	25.9182	32.902	18.6902	19.8717	16.3767	19.7673	8.56572	8.32643	14.5012
112183908	NC_037088.1:66939952-66941903	1.91026	1.02697	1.58353	0.034349	0.267917	0.094058	0.033864	0	0
112183971	NC_037088.1:66986960-66989112	1.92536	2.19596	1.03318	2.25773	3.52206	1.76551	4.1731	5.14633	5.57303
112183983	NC_037088.1:67014755-67022136	2.43974	2.71638	3.01035	0.886315	0.213869	0.391545	1.12716	1.09956	1.41106
112184037	NC_037088.1:67051729-67055478	257.225	111.365	141.057	13.5776	21.4829	12.6419	15.145	15.8208	20.899
112184073	NC_037088.1:67057086-67058766	83.4285	96.8085	55.9479	179.352	306.109	207.825	113.1	73.9685	75.363
112184789	NC_037088.1:67629569-67631237	5.00945	12.3281	6.25353	2.53624	0.13716	0.591581	0.278322	2.21734	6.65168
112180586	NC_037088.1:67621093-67623888	0.13339	0.032393	0	14.1736	6.28805	6.75627	20.876	26.1875	16.7546
112184829	NC_037088.1:67648918-67651288	0.453862	0.848006	0.118979	1.39176	1.14225	0.142922	7.37656	5.97221	7.29435
112184921	NC_037088.1:67659846-67661886	0.88283	1.67129	0.418148	3.54474	2.94088	3.2905	4.52526	5.37796	8.37262
112184964	NC_037088.1:67680035-67681443	65.1893	79.9229	94.1264	24.1637	34.5439	21.2057	22.8267	17.2923	28.2945
112184987	NC_037088.1:67683245-67684543	0.292718	0.329793	0.229567	0	0	0	0.195744	0.174522	0
112196019	NC_037088.1:67694722-67695423	55.2771	37.947	34.403	410.25	280.286	60.5622	188.104	130.602	197.235
112184404	NC_037088.1:67386042-67387807	0	0.162769	3.12132	0	0.137819	1.13447	0	0.026058	0
112195993	NC_037088.1:67415499-67418007	0	0	0	0.52792	1.85223	0.399511	3.57391	1.40545	4.42407
112173505	NC_037088.1:67429483-67430635	0.227562	0	11.0617	0	0.092522	0	0	0	0
112181795	NC_037088.1:67446698-67447921	1.193	0.53266	2.24875	85.2338	30.0015	9.73561	107.32	156.009	162.558
112184521	NC_037088.1:67450796-67453710	0.117928	0.191608	1.8971	8.54308	9.81309	1.43733	28.6411	31.6026	29.7581
112184532	NC_037088.1:67454394-67456900	10.504	9.97885	13.4971	3.97276	4.05889	2.06969	4.50541	3.68948	4.48496
112184549	NC_037088.1:67457324-67474642	0.791372	2.40331	8.06119	0.792092	0.864993	0.256031	9.58761	19.0288	14.1124
112184591	NC_037088.1:67487589-67489065	0.061132	0.076747	0.17428	0.303181	1.46819	0.419939	7.37644	10.2996	12.249
112184694	NC_037088.1:67519309-67526597	5.155	4.3178	8.39287	0.478523	2.28006	0.988763	2.77116	4.59633	5.76979
112184684	NC_037088.1:67526707-67529430	32.5675	47.1569	36.4163	12.2491	20.9196	7.65152	39.8456	103.632	94.0074
112184719	NC_037088.1:67555123-67560443	40.2527	37.3467	45.7735	14.0542	12.1284	12.5482	19.764	14.989	17.8213
112181479	NC_037088.1:67563410-67564790	7.63704	10.3311	10.2015	3.6326	5.26799	6.36297	1.08211	1.901	0.510998
112198107	NC_037088.1:67569142-67571013	25.245	24.6173	14.9728	1.51203	4.13736	4.88377	0.578846	0.967477	0.951875
112196011	NC_037088.1:67573256-67575945	12.9326	11.5054	5.41547	2.57288	2.328	1.65823	4.96375	3.88987	6.59543
112184776	NC_037088.1:67590842-67594708	6.51656	4.15412	10.5984	3.35806	4.02807	4.33666	3.21335	1.69313	2.57303
112185049	NC_037088.1:67728332-67736703	43.7677	46.002	49.4146	5.49784	5.69769	2.44132	6.29073	8.63588	9.52494
112185082	NC_037088.1:67740058-67741542	19.3776	23.2044	21.5724	35.4608	30.6763	30.2062	34.0994	34.3421	37.8403
112185099	NC_037088.1:67756002-67763101	0	0	0	0	0	0	0.099639	0	0.151518
XLOC_008634	NC_037088.1:67797292-67799723	1.13948	0.809432	0.824591	0.664642	0.739375	4.88821	0.122785	0.545491	0.104712
112185194	NC_037088.1:67806833-67809010	81.9182	59.8254	135.104	48.1558	18.0186	6.9438	64.5154	78.7424	104.039
112185204	NC_037088.1:67811959-67855935	2.57741	8.02962	2.26475	21.9368	21.3343	15.4606	3.75647	1.19599	2.26532
112185257	NC_037088.1:67966987-67970104	391.69	466.202	503.031	6.93251	16.2666	9.06481	6.80755	9.81234	10.1209
112185276	NC_037088.1:67988132-67990523	2.46317	3.05078	2.77181	1.60809	2.28317	0.883973	6.65653	7.33927	6.55034
112185268	NC_037088.1:67990808-67993544	1.09127	0.836836	1.52533	0.042941	0.131023	0.031961	0.111821	0.668691	0.29283
112185294	NC_037088.1:67993980-67995701	4.50037	8.70981	5.58115	33.1113	84.8046	62.7416	59.8051	105.016	33.211
112176658	NC_037088.1:68007682-68010717	0.225447	0.026966	0.030135	0	0	0	0	0.473572	0.447879
112185334	NC_037088.1:68031614-68040030	19.1145	21.1389	22.6218	4.99768	5.83989	5.99225	13.8558	13.7197	15.2043
112185377	NC_037088.1:68041372-68044397	49.7215	60.8906	55.5897	23.7036	18.2847	14.1892	23.7268	27.2594	28.7467
112185388	NC_037088.1:68051795-68054679	21.7653	25.3715	23.33	47.3904	44.2182	37.5836	45.1261	40.1362	40.1247
112185370	NC_037088.1:68054935-68056740	0.107762	0	0.039708	1.23998	0.179645	0.075375	27.2745	41.9179	22.4153
112185394	NC_037088.1:68067424-68070310	17.8184	7.89822	7.64021	16.8266	19.5077	12.0894	53.2177	40.848	54.1402
112185407	NC_037088.1:68084916-68087698	0.706266	0.501666	0.619537	81.4844	5.71938	1.42595	462.323	341.858	444.194
112185429	NC_037088.1:68101666-68111564	10.7584	11.9231	12.6534	36.82	25.0345	25.2304	31.9183	27.3009	23.2026
112185418	NC_037088.1:68101699-68105613	17.7762	17.1871	19.0155	55.7619	40.9809	44.098	51.5213	47.1841	40.6952
112172889	NC_037088.1:68111336-68112111	0	0	0	0	0	0	1.19395	1.28723	3.66257
112173560	NC_037088.1:68123074-68123906	4.59753	4.57234	4.93062	15.291	9.22755	11.4924	13.0595	13.7252	10.5554
112185437	NC_037088.1:68127611-68131981	32.5099	30.9572	24.7842	69.8621	39.7725	34.9554	76.0168	87.8335	91.263
112173555	NC_037088.1:68146019-68148297	5.15729	5.26654	6.63552	0.657999	0.580075	0.777329	1.39864	1.11746	1.15333
112185487	NC_037088.1:68191473-68196336	1.77607	1.34114	1.08934	0.225657	0.260775	0.062869	0.363883	0.247672	0.545504
112185503	NC_037088.1:68199675-68203783	1.11216	0.513455	1.90106	1.89797	0.524887	0.10323	2.35977	2.79502	3.13808
112185523	NC_037088.1:68209919-68213884	24.7574	16.9581	39.8295	8.14873	17.9453	6.24059	34.2231	37.4337	34.914
112185538	NC_037088.1:68214779-68220160	1.45556	0.875548	3.11675	1.08507	0.285077	0.062816	2.4045	3.9151	3.40702
112185565	NC_037088.1:68241856-68244507	8.17648	7.39017	5.58458	2.42921	2.12872	1.15525	2.18578	2.39914	3.29223
112185623	NC_037088.1:68255389-68258758	10.7778	10.8111	10.7422	14.392	17.3192	18.5043	23.1818	21.1336	19.185
112172963	NC_037088.1:68304209-68308630	1.00905	0.964064	0.742196	0.031092	0.093093	0	0.23979	0	0.168286
112185707	NC_037088.1:68312660-68316709	48.3454	51.9113	39.3911	5.15304	7.33704	4.55002	7.33891	7.02633	7.52159
112185718	NC_037088.1:68326781-68329519	12.6867	21.9477	17.5263	28.7451	29.6796	29.1727	17.5226	14.4895	17.3909
112185746	NC_037088.1:68360890-68362888	111.683	92.3334	103.298	36.7341	34.6675	35.1819	25.2531	30.2433	26.843
112185842	NC_037088.1:68408225-68412672	0.22646	0.458447	0.910534	31.2862	36.2115	12.9999	20.1953	18.9111	15.0737
112185864	NC_037088.1:68413830-68417355	48.5564	39.6194	51.4052	18.9765	9.17214	14.1737	12.0482	17.12	14.9233
112185893	NC_037088.1:68428679-68430971	5.6501	4.24167	6.99805	6.37407	7.64557	6.1922	15.618	15.6267	9.18289
112185770	NC_037089.1:94116-96716	3.47429	2.62729	3.17442	0.220208	0	0.175821	0	0.326807	0.300948
112186092	NC_037089.1:98429-102034	6.52813	6.67351	9.12752	4.88901	2.25996	2.55309	2.67395	3.46025	2.64921
112186091	NC_037089.1:102423-107204	310.492	193.792	288.154	20.1005	23.5965	27.8423	12.2867	18.1116	20.1994
112186298	NC_037089.1:125990-133193	0	0	0	0	0.084534	0	0	0	0.521862
112187834	NC_037089.1:193703-197234	0.632931	0.492599	1.41966	0.096877	0.067879	0	0.205286	0.423258	0.267589
112190453	NC_037089.1:201084-204467	10.8075	7.55785	7.5318	2.77118	2.80623	1.58558	2.53545	2.51036	3.50259
112190452	NC_037089.1:204936-209331	2.00566	2.97901	1.23209	0.917487	0.217787	0.552591	0.555085	0.305231	0.845625
112190456	NC_037089.1:198052-200978	72.2855	56.5461	71.8595	25.5002	16.1779	19.4554	16.4594	20.8787	22.6529
112190620	NC_037089.1:214286-215081	0	0	0	0	0.08488	0.154418	0.239346	0.847123	3.34548
112190454	NC_037089.1:209593-212923	4.32124	4.30271	4.79041	7.78045	6.95542	11.7007	5.5938	8.53638	5.22678
112190457	NC_037089.1:211355-212734	0	0	0	0.339643	0.21157	0.051758	0.39234	0	0.044527
112186793	NC_037089.1:216927-222295	17.4374	19.6806	6.8967	17.9452	22.8582	23.4517	10.4288	9.02414	7.02719
112187904	NC_037089.1:229885-234353	26.8616	25.8033	33.8664	5.07496	5.73589	3.97704	8.91396	7.38945	12.0319
112186341	NC_037089.1:240997-246171	11.2934	9.65719	11.5842	0.751537	0.371471	0.372889	1.1632	1.32361	1.811
112189479	NC_037089.1:415313-417061	0.188437	0.200315	0.117335	0.086179	0.57019	0.432588	0.27159	0.961305	1.25493
112187240	NC_037089.1:418740-420730	0.382913	0.516873	0.242095	0.847224	1.38631	6.29565	3.26852	5.81681	15.0606
112190521	NC_037089.1:423248-426251	3.50779	1.95601	3.74855	4.72857	3.9415	1.1383	16.8176	16.4738	17.9036
112190053	NC_037089.1:427092-429879	11.0175	8.29218	29.5799	5.65558	7.70533	12.304	5.13626	4.84307	4.61932
112186522	NC_037089.1:432799-435115	12.6808	23.7367	11.935	23.3192	34.2365	27.1599	16.2097	13.2346	13.2916
112188035	NC_037089.1:435771-442953	0	0	0	0	0.110789	0.104798	0.231519	0.055549	0
112186551	NC_037089.1:449566-454647	12.1708	13.1109	6.26853	7.87234	11.1394	4.2893	18.3485	21.7414	17.7619
112186552	NC_037089.1:455948-457981	91.3345	74.1835	102.628	56.6221	23.8633	10.6747	103.49	119.319	118.934
112190749	NC_037089.1:474597-476998	8.7987	8.16291	13.4464	0.047544	0	0.036222	0.144743	0.037635	0.109372
112187168	NC_037089.1:458334-465218	13.8477	9.41515	15.0399	24.2112	11.0736	9.74588	24.7682	27.1788	32.0646
112190026	NC_037089.1:527703-529485	7.86471	5.45658	4.60013	1.54726	2.89239	2.61195	0.746732	0.472226	2.29981
112186442	NC_037089.1:555163-560282	17.4822	14.9899	9.81674	1.2664	1.79969	1.2145	1.4318	1.2961	2.43995
112186748	NC_037089.1:693805-694993	0.270288	0.471027	0.156039	13.3321	8.55174	11.9301	3.29353	3.35768	1.34829
112187753	NC_037089.1:698846-700519	0	1.17342	0.154699	0.04446	0	0	0.529379	0.233899	3.68816
112186346	NC_037089.1:718027-721868	52.228	54.3019	34.5746	59.7968	59.4386	46.2334	89.1653	85.4228	90.1574
112188108	NC_037089.1:756307-759215	25.178	22.8934	23.715	10.0612	4.6606	6.59019	10.9076	10.1576	11.6477
112190215	NC_037089.1:762890-767823	5.80578	5.96069	10.61	2.43018	1.87592	1.93551	3.04341	2.02167	2.11476
112188014	NC_037089.1:772273-777661	18.0052	16.0722	7.04838	3.33252	4.37225	3.27424	4.72631	6.44921	4.56694
112184397	NC_037089.1:781299-786100	26.2172	18.5273	36.2469	1.22348	2.63682	2.82802	0.602335	1.22464	0.785778
112184403	NC_037089.1:798793-801911	12.9751	8.11191	28.3576	3.91426	5.29465	12.3284	4.96044	4.92	3.58247
112184401	NC_037089.1:816300-818345	0.244527	0.31767	0	0.393604	0.661253	2.38442	1.22837	2.10412	2.18759
112184406	NC_037089.1:863773-866747	8.23614	13.2254	11.7449	3.39668	0.788657	0.384079	2.73478	3.96636	5.51143
112187733	NC_037089.1:869320-871659	2.29519	0.219866	105.302	18.3112	6.78336	86.8224	15.593	6.73271	2.60656
112186472	NC_037089.1:878828-884581	0.161942	0.528832	0.463515	0.434844	0.441304	0.197243	2.02763	1.32027	1.2534
112186474	NC_037089.1:886312-887231	9.03233	10.0566	9.16178	1.64727	1.87194	0.60935	0.303017	1.01432	0.344843
112186473	NC_037089.1:887179-888777	51.2626	53.365	44.7088	86.587	82.6756	66.0117	106.419	133.895	132.203
112185447	NC_037089.1:906227-910073	3.17892	1.95426	2.54778	0.391115	0.574773	0.092804	0.941811	0.906817	1.12001
112185448	NC_037089.1:910275-913146	15.199	24.2006	13.6694	28.9493	40.4977	58.9803	38.2544	59.1543	31.8001
112186723	NC_037089.1:961556-965294	7.14945	9.83193	4.35449	0.431221	0.274421	0.121468	0.559538	0.739737	1.15613
112185965	NC_037089.1:973257-977289	9.27056	9.70253	10.5786	1.94091	0.967062	0.69427	2.01241	3.36964	4.05506
112185964	NC_037089.1:985542-989689	28.7379	27.9909	32.2283	5.70633	2.96575	2.3134	8.85072	13.1416	13.0805
112186079	NC_037089.1:1006788-1010812	4.24857	3.30643	2.60391	1.27877	0.617694	1.37012	0.991121	0.54484	1.44304
112187809	NC_037089.1:1025109-1031188	1.61623	2.02853	2.17767	3.69291	1.67741	1.46781	3.54327	3.46392	3.47982
112188444	NC_037089.1:1040068-1043700	8.33724	4.70686	4.79021	0.215844	0.142441	0.137476	0.335027	0.263039	0.393642
112186627	NC_037089.1:1047263-1052914	49.8373	39.6068	54.4789	11.6627	9.22326	2.60643	18.2242	15.0505	22.2262
112187053	NC_037089.1:1031611-1034631	4.17219	2.46191	3.64441	6.38825	14.5522	2.16989	7.8142	6.51023	9.52422
112186629	NC_037089.1:1058140-1061936	11.3092	17.0648	7.77527	54.8027	51.5058	28.0495	77.3251	52.7999	72.1992
112183472	NC_037089.1:1075882-1084488	0.055645	0.025306	0.055466	0.011756	0	0	0.197089	0.197525	0.155107
112189265	NC_037089.1:1087911-1092204	8.73447	9.30126	5.79934	0.365412	0.732809	0.590992	0.264642	0.42386	0.574685
112188917	NC_037089.1:1179210-1182739	10.0307	6.8952	2.90792	7.82283	8.82151	5.66353	13.7404	14.4778	14.8546
112186650	NC_037089.1:1111131-1112960	98.1715	236.363	93.4244	342.223	304.096	409.665	227.012	321.152	232.745
112188495	NC_037089.1:1191171-1194126	37.6286	32.4609	123.814	20.4433	8.44159	10.7516	29.3422	39.3739	30.4679
112187876	NC_037089.1:1225382-1228398	30.2157	30.2848	24.4951	9.46954	5.62727	3.43442	5.39462	4.05867	8.37094
112183516	NC_037089.1:1250323-1251763	0.083176	0.039597	0.110547	0.268975	0.044102	0.129794	3.36349	2.43266	1.65689
112189640	NC_037089.1:1253232-1254198	29.8289	39.4744	65.9977	262.317	311.195	69.6143	810.468	556.223	698.743
112189639	NC_037089.1:1254407-1255987	0	0	1.20516	0.037489	0.020509	0.032935	1.02371	2.04012	2.33144
112190905	NC_037089.1:1272348-1274680	71.5637	67.9356	46.7942	9.13549	7.22637	6.15475	8.79467	8.1468	13.1582
112190904	NC_037089.1:1275512-1278937	6.53111	6.45916	6.23677	5.99491	14.4544	24.021	14.0157	22.9875	7.77229
112190903	NC_037089.1:1279091-1282892	10.8955	7.19719	17.1504	1.92124	2.33356	0.857653	0.989538	0.91363	1.50897
112183418	NC_037089.1:1297623-1301455	11.2079	13.7241	13.4698	3.70935	4.29443	4.96119	3.07051	2.74336	2.13094
112188045	NC_037089.1:1344580-1348581	0.068439	0.135543	0.087922	0.960665	0.6522	0.848101	9.686	8.68812	9.23476
112188055	NC_037089.1:1349707-1353833	0.072988	0.056167	0.122935	3.75972	2.21732	1.37677	14.3427	7.78632	8.24449
112187549	NC_037089.1:1405158-1406566	0.045194	0.035999	0	3.55155	2.27857	1.65861	12.0619	10.6238	12.1009
112188736	NC_037089.1:1413575-1415630	0.660959	0.695778	0.488322	43.8687	25.94	13.0293	123.141	99.8681	95.9036
112183353	NC_037089.1:1536249-1546815	1.03025	1.19887	0.441945	1.88963	2.04923	1.40475	7.83657	6.36939	6.37956
112183922	NC_037089.1:1549147-1552775	7.12149	5.65551	4.69862	1.74973	1.03667	0.804291	2.28541	1.72844	2.94275
112188069	NC_037089.1:1560022-1566576	0.134058	0.063112	0.602566	5.6177	0.132496	0	1.79207	1.60065	0.948034
112187995	NC_037089.1:1570206-1572887	7.64864	9.18947	9.66942	3.3944	2.91251	2.01639	1.86054	2.95803	2.09158
112186878	NC_037089.1:1576552-1581532	0.444271	0.410151	0.956316	0.266878	0.050688	0.025003	0.590246	1.41478	1.05404
112186877	NC_037089.1:1581832-1595312	2.96294	2.41847	2.40138	0.442588	0.492821	0.244155	0.383464	0.79817	0.633154
112188709	NC_037089.1:1603239-1611642	0.676862	0.610153	0.463546	2.21102	1.34614	2.81116	1.10831	1.54496	0.968742
112184886	NC_037089.1:1644775-1645907	20.5649	19.4652	29.2165	14.8977	18.9082	27.3033	31.8219	36.9658	61.8936
112184885	NC_037089.1:1646631-1648911	10.9857	13.0561	5.03561	28.0792	32.3461	17.0277	14.957	11.278	20.4395
112184883	NC_037089.1:1658348-1660969	78.4351	79.3112	62.5709	78.6628	68.0045	68.0879	106.022	109.982	122.276
112190609	NC_037089.1:1738717-1740140	9.35372	15.229	6.41836	23.2192	36.568	21.5393	40.6999	39.2486	29.9726
112186789	NC_037089.1:1769087-1771859	10.9346	14.2153	21.6566	82.0443	130.209	43.6904	90.0065	44.689	56.614
112189920	NC_037089.1:1793768-1795591	28.8224	18.5782	6.08781	10.9666	30.5394	53.8027	8.36679	8.79181	6.96337
112188168	NC_037089.1:1840150-1844320	30.6985	15.6016	27.9317	35.1271	46.7286	32.7293	49.9527	57.8766	34.2218
112188270	NC_037089.1:1882131-1885020	6.65598	6.60944	7.039	10.8429	12.8019	2.91791	20.2419	18.6056	15.9851
112187329	NC_037089.1:1921819-1924527	19.8609	41.748	21.3463	49.1796	34.6195	44.312	66.3326	84.5101	64.8918
112186408	NC_037089.1:1972942-1976652	2.10197	2.31297	1.56667	3.14509	3.29337	8.515	5.76546	9.54626	5.59531
112185586	NC_037089.1:2031959-2033538	0	0.274792	0	0.158428	0.753243	0.603467	2.75348	6.51388	6.2805
112189180	NC_037089.1:2036705-2038820	0	0.300397	0.154914	6.91749	5.9264	4.41285	32.236	37.2463	37.5438
112187315	NC_037089.1:2039498-2049151	0.017558	0.329102	0.181197	0.075722	0.289465	0	0.986109	0.427218	1.80513
112187317	NC_037089.1:2050971-2052574	0.991391	1.84537	0.498766	0.128356	0.098929	0	0.605422	0.917068	1.53247
112186967	NC_037089.1:2020498-2023616	18.3777	13.6838	10.7307	2.11113	4.64112	2.68681	2.40742	2.27369	1.64349
112186968	NC_037089.1:2023758-2030228	3.02204	4.29952	4.26872	16.4252	15.5928	19.408	16.4114	17.2543	13.9114
112187383	NC_037089.1:2080906-2082518	0.679153	0.130311	0.534519	0	0	0	0.126293	0.049256	0.267855
112189182	NC_037089.1:2082672-2091434	34.4976	38.8506	25.2465	35.9562	38.1269	42.9912	55.9283	79.8448	48.0568
112188707	NC_037089.1:2119908-2123269	16.7637	10.8383	19.9152	24.9715	23.2944	40.656	20.4105	24.5023	13.2996
112189945	NC_037089.1:2166530-2170353	10.2523	12.912	10.6536	13.9217	15.0059	13.9775	30.8495	29.7864	27.4151
112189272	NC_037089.1:2170595-2181396	10.141	9.05097	11.5795	10.1959	9.02059	9.80026	18.9653	15.3964	16.3251
112186198	NC_037089.1:2151624-2155930	61.9858	77.3402	52.1288	161.588	317.894	134.615	183.033	135.026	149.818
112186197	NC_037089.1:2156169-2160779	20.0688	22.8686	24.1084	40.7796	31.93	41.8268	47.7707	32.1014	41.2793
112185776	NC_037089.1:2203830-2209722	147.747	143.458	152.523	47.1279	29.6243	40.55	74.9284	114.748	71.899
112190391	NC_037089.1:2242386-2248887	13.8936	10.9387	20.7343	5.39517	5.04311	3.30679	6.00589	3.37854	4.77836
112190956	NC_037089.1:2259353-2261743	13.2658	15.4887	13.5591	22.7175	28.1202	27.4708	21.8232	24.6011	19.4178
112190728	NC_037089.1:2288894-2290536	497.255	479.998	244.343	65.9342	95.6739	302.534	14.193	5.34372	11.9041
112186834	NC_037089.1:2334208-2337224	104.562	176.561	108.722	106.347	119.614	58.9625	252.006	243.127	339.518
112189969	NC_037089.1:2373684-2377150	7.21079	7.3126	5.74787	0.759893	1.20584	0.241807	0.976615	1.62564	1.18579
112186693	NC_037089.1:2398998-2401520	11.8533	17.0916	14.0162	21.0549	21.4747	24.9149	27.7303	25.7676	23.5433
112183866	NC_037089.1:2523758-2525652	0.277856	0.332077	0	101.805	62.4168	38.1363	70.9219	80.228	32.4059
112190256	NC_037089.1:2568988-2572132	14.0831	12.8397	12.9203	0.312113	0.270829	3.90418	1.01522	0.421448	0.781846
112188772	NC_037089.1:2600955-2604856	9.43438	10.5139	15.7898	23.2186	20.156	19.5407	22.7422	18.991	21.2743
112188773	NC_037089.1:2609893-2612787	2.01869	1.79809	2.41845	3.08366	1.86811	1.76761	4.63521	4.27247	4.84027
112186933	NC_037089.1:2621009-2630563	16.6329	12.7826	11.6702	4.54793	4.43122	9.99228	4.88986	6.1758	6.37741
112188259	NC_037089.1:2654926-2656730	3.73511	18.4569	2.41914	16.2885	106.935	57.5518	69.6828	80.2596	144.649
112187392	NC_037089.1:2659682-2661925	0.143876	0.444418	0.074206	0	1.46062	0.409433	0.853519	0.519473	8.13254
112187040	NC_037089.1:2746189-2748048	0.220511	0.723072	0.757798	0.980366	3.16506	3.49071	2.05573	1.39298	0.479151
112187101	NC_037089.1:2755721-2757885	4.05923	4.17572	4.31234	1.46893	0.323549	0.705522	0.214774	0.350878	0.362992
112185804	NC_037089.1:2797558-2801276	27.9206	39.8571	18.6712	67.8887	32.819	48.5285	58.6222	86.5734	52.0889
112189997	NC_037089.1:2822561-2824282	184.178	372.908	192.906	46.8334	88.271	13.7209	49.8294	59.6453	55.1358
112189326	NC_037089.1:2905304-2908172	8.4174	13.4014	8.79985	2.4837	1.969	1.27323	3.48447	2.58563	3.41786
112189249	NC_037089.1:2877669-2882525	21.2068	17.2877	17.9743	32.7721	32.0804	29.6824	37.1709	37.8279	34.5264
112189327	NC_037089.1:2908665-2910998	24.2356	25.6799	17.8693	34.355	21.5601	12.8676	47.1337	48.1995	45.3662
112187670	NC_037089.1:2916752-2917871	10.4649	8.26932	5.36359	105	97.3427	43.8242	106.807	56.1612	66.8867
112190587	NC_037089.1:2973479-2975113	18.7023	27.9732	28.3554	3.70093	1.66026	0.643839	2.90328	4.34335	6.59966
112190586	NC_037089.1:2975210-2977650	12.3209	13.3904	14.8963	5.56029	2.32686	2.59946	2.13892	1.47249	4.11092
112190812	NC_037089.1:2987904-2990175	19.1532	18.2668	13.288	6.19228	4.83103	4.38101	4.8714	3.96733	7.068
112188207	NC_037089.1:3046654-3054731	0.163751	0	0.088141	0	0	0	0	0.122866	0.119016
112188067	NC_037089.1:3074655-3078174	18.1615	16.4097	12.5554	0.971727	0.910815	1.09879	1.08825	1.77844	1.71998
112185911	NC_037089.1:3082662-3085670	10.3194	6.09494	7.23822	11.6551	17.3919	7.2974	26.3502	26.464	26.6461
112188748	NC_037089.1:3138535-3139453	18.3755	92.6987	5.01702	9.73479	47.6478	34.2056	2.97187	1.09495	3.38314
112188364	NC_037089.1:3154547-3157480	21.2337	15.1543	21.1636	7.45281	6.90465	4.89419	6.8316	6.07792	7.18515
112186796	NC_037089.1:3164747-3166654	0	0	0.038246	0.415913	0.089536	0.023036	1.86509	2.00568	1.59753
112186794	NC_037089.1:3166749-3170672	3.3323	4.36167	3.41456	0.233324	0.163782	0.13717	0.080457	0.047189	0.120896
112186749	NC_037089.1:3389625-3393887	3.90135	4.45972	3.47438	7.06252	7.01611	7.341	7.19023	5.17695	7.30559
112186750	NC_037089.1:3391807-3395004	0.147536	4.02159	3.13135	38.1986	10.3157	3.03482	50.8489	21.9968	53.8683
112190065	NC_037089.1:3398477-3399967	0.341007	0.335696	1.34231	60.7622	87.8836	13.2316	51.1725	33.4081	50.3906
XLOC_015206	NC_037089.1:3235449-3238060	15.0337	20.8378	12.5178	48.4677	41.4464	31.2865	44.9328	35.4388	46.2973
112190289	NC_037089.1:3263107-3266465	0.175587	0.796041	0.477961	0.25763	0	0	0	0	0
112187977	NC_037089.1:3303712-3354953	14.338	16.3192	11.8507	20.8439	20.2627	27.5225	25.4003	25.8864	22.3571
112187974	NC_037089.1:3375283-3378584	10.5064	10.3358	8.31979	13.8271	14.6929	20.702	12.0717	12.4181	15.9333
112187602	NC_037089.1:3412637-3416213	60.7957	43.6278	63.0959	27.1483	13.7354	11.8028	24.9718	30.6312	27.5542
112187279	NC_037089.1:3420615-3422526	2.08053	2.13702	0.899833	0.425768	0.202125	0.237672	0.158259	0.204706	0.084174
112185989	NC_037089.1:3432615-3434560	0.186222	0	0	0.666665	4.96708	3.66224	0	0.135214	0.486254
112185515	NC_037089.1:3440751-3442096	1.59808	2.12141	201.46	0	0	0.205923	0.140274	0.415619	0
112189747	NC_037089.1:3471779-3472638	8.43459	4.66475	5.16156	0.688796	1.0836	0.148529	0.77367	1.41694	0.97535
112188732	NC_037089.1:3492390-3493964	2.62567	2.51525	0.694635	0.480191	2.10629	3.14082	0.035228	0	0.217041
112190431	NC_037089.1:3531620-3532238	3.90548	3.73065	4.86829	0.450666	0.312541	0.305855	0.089636	0.937965	0.495141
112189273	NC_037089.1:3548408-3554508	4.41147	4.37214	3.28964	6.82397	6.9371	9.71502	6.58364	7.22545	6.67473
112188532	NC_037089.1:3557224-3560664	1.10643	2.11668	0.777288	7.91813	14.3131	53.8193	9.02815	10.9247	11.7684
112183505	NC_037089.1:3581320-3581670	29.4814	93.2795	27.5834	203.539	188.399	255.841	99.5776	81.1869	145.534
112185987	NC_037089.1:3657167-3660268	16.696	14.8081	21.0217	42.824	33.2144	36.9833	43.718	40.8267	36.5406
112186664	NC_037089.1:3670916-3674391	1.50694	4.43812	2.98852	7.12115	19.8022	9.0041	39.8342	48.0265	26.3557
112186661	NC_037089.1:3686737-3689391	50.2722	111.01	50.421	7.98196	43.5683	32.1138	20.3095	30.3554	14.3992
112188407	NC_037089.1:3690585-3694064	7.00938	6.46126	4.733	7.45779	6.25397	19.0651	1.42158	1.68259	0.440542
112187500	NC_037089.1:3717983-3720196	0.997266	0.678174	0.84091	0.01233	0.073225	0.112699	0.050038	0.058645	0.049493
112188833	NC_037089.1:3726163-3728161	36.4723	45.827	15.2506	14.2669	14.9698	21.5774	6.19881	2.78916	10.4327
112188480	NC_037089.1:3778127-3781008	38.4423	32.2206	9.94696	12.0595	17.801	18.5784	9.90636	5.518	6.82483
112189122	NC_037089.1:3834070-3841619	59.472	25.3148	75.8117	5.46659	8.37099	9.00225	5.64007	6.24243	2.99169
112189484	NC_037089.1:3849960-3853661	80.7174	104.273	104.854	10.8797	12.7559	16.4269	6.62005	9.0332	11.9434
112189483	NC_037089.1:3854470-3858223	57.9114	35.7061	61.6581	6.12203	6.41514	5.87594	7.937	4.61308	8.82321
112188950	NC_037089.1:3859911-3861573	29.5722	14.3869	57.9729	0.288475	0.620278	0.540804	0.146628	0.219734	0.06663
112187492	NC_037089.1:3881484-3885509	156.529	178.114	148.805	220.116	252.088	362.967	230.19	224.974	171.897
112190585	NC_037089.1:4036266-4038114	1.94554	2.80702	1.52116	0.048926	0	0	0	0	0
112186612	NC_037089.1:4073125-4073894	5.58933	5.13423	8.0384	5.77226	7.45259	2.20907	27.6713	32.1488	42.4855
112185818	NC_037089.1:4086563-4089631	0.620955	0.413628	0.361871	0.071767	0.02113	0.030539	0.051887	0.203778	0.078704
112187292	NC_037089.1:4114630-4116901	40.937	24.3076	19.1378	1.65306	3.33928	1.31178	7.0346	5.26159	5.88646
112187291	NC_037089.1:4117003-4119637	14.9898	10.7695	11.6396	9.91572	8.2266	9.27811	4.96701	4.33739	4.73552
112189322	NC_037089.1:4137321-4141338	0.069056	0.067241	0.049588	1.06159	0.780056	0.951724	1.2665	3.65061	1.76727
112188832	NC_037089.1:4166219-4169696	19.1763	43.019	9.49476	92.5061	94.1893	81.2763	73.3935	75.4222	82.2461
112189071	NC_037089.1:4178567-4181868	21.5822	23.4439	10.144	31.3898	31.868	58.8216	38.3727	53.8582	20.4784
112190123	NC_037089.1:4187081-4189652	9.54241	14.4349	5.167	16.3619	10.5918	9.48503	23.1364	19.8627	23.945
112187232	NC_037089.1:4325473-4354281	10.2292	6.78511	10.8638	0.753127	0.589484	0.583905	0.257885	1.09893	1.00294
112187236	NC_037089.1:4337498-4338297	31.8035	38.7193	41.7621	21.0863	21.6917	17.7079	14.2963	13.4628	12.5087
112187230	NC_037089.1:4338288-4341570	0	0.016715	0	0.020867	0	0.023245	0.251616	0.794027	2.15848
112187233	NC_037089.1:4350140-4353933	33.3793	43.2708	22.5488	49.5084	55.9359	138.215	48.5023	76.3737	26.9409
112183376	NC_037089.1:4379602-4381664	24.0606	32.2626	16.3696	54.1973	63.2796	35.8907	50.0847	48.5317	60.8228
112190148	NC_037089.1:4455215-4459288	53.0963	27.2149	62.4574	0.844001	1.33906	2.63561	1.36087	2.46062	3.91964
112190146	NC_037089.1:4460310-4465109	0	0.059173	0	0	0.066356	0	2.33622	4.30915	5.53142
112190150	NC_037089.1:4481542-4482241	99.9735	148.183	671.36	288.775	116.016	526.82	38.9591	56.0673	42.9632
112187687	NC_037089.1:4656608-4665666	62.4498	54.1063	62.7388	18.888	10.5419	9.98053	18.8883	23.2307	22.1915
112190924	NC_037089.1:4683688-4688475	0.63517	0.2148	0.875111	1.44091	0.835275	1.01885	19.0241	14.6601	10.4925
112186057	NC_037089.1:4674452-4677642	85.8458	83.2164	41.6048	163.667	276.079	551.967	257.701	283.718	226.502
112187576	NC_037089.1:4695847-4700412	1.15763	1.75962	3.5992	0.535772	0.21217	0.20512	1.28666	2.35991	2.14283
112188166	NC_037089.1:4715085-4716876	76.0861	116.904	24.8164	1.26098	1.29447	2.21535	0.515131	1.13235	0.604608
112188867	NC_037089.1:4719069-4721430	105.041	133.596	80.8485	189.134	190.97	197.575	145.524	138.235	132.238
112188929	NC_037089.1:4757426-4760928	93.166	106.874	83.9182	44.9324	25.3817	36.1548	35.8349	36.1572	38.5561
112188932	NC_037089.1:4761749-4764900	22.4539	17.5033	18.4103	13.7011	11.5776	10.7924	4.87267	3.79769	4.36709
112188931	NC_037089.1:4765373-4771097	14.4145	22.2038	11.9763	22.9494	22.2279	15.7789	27.8324	35.6754	25.3695
112189419	NC_037089.1:4836052-4837754	307.896	253.176	397.367	32.3997	24.3972	31.9646	36.4624	55.7041	47.588
112183380	NC_037089.1:4868921-4872256	0.115568	0.512178	0.209489	0.413834	1.92005	1.59411	1.33822	2.76455	0.702188
112183381	NC_037089.1:4879699-4881485	0.118986	0.49158	0.046978	0.386081	5.69221	0.242885	2.36185	3.46073	18.3287
112188876	NC_037089.1:4935927-4939528	31.0441	51.5121	26.9046	14.8992	21.7357	5.91213	5.44001	7.81997	12.8764
112188781	NC_037089.1:4941169-4943406	16.3067	16.4289	19.9962	7.41086	5.98485	3.97446	3.36782	6.21784	4.82641
112186155	NC_037089.1:4951260-4957018	11.0314	18.7392	9.88154	6.30982	2.9	2.16681	4.03701	3.81523	6.24231
112183523	NC_037089.1:4990991-4993339	0.028346	0.027171	0.092317	9.57032	0.570609	0.165711	3.46597	2.71042	1.28021
112190264	NC_037089.1:5041646-5044838	91.1985	106.793	87.672	244.184	174.256	133.289	89.3203	115.711	107.28
112183530	NC_037089.1:5058137-5059354	0.032637	0.047003	0.291186	0.883128	2.02548	1.44785	1.72118	2.20451	1.99313
112186426	NC_037089.1:5060761-5063964	49.7749	36.6295	59.2448	15.0606	6.97833	9.39058	17.1812	19.5829	12.0644
112187073	NC_037089.1:5089426-5092668	2.93425	2.22955	3.54369	4.81279	1.65492	0.69778	7.25303	4.54869	12.6367
112187074	NC_037089.1:5096064-5099620	0.788327	0.890285	0.507116	0.021624	0.086408	0	0.072628	0.1889	0.083747
112187075	NC_037089.1:5092780-5095897	4.68961	2.29377	3.66074	0.864267	0.69584	0.355738	1.19927	1.41069	2.31058
112183408	NC_037089.1:5123020-5124453	17.4672	35.2625	8.66507	0.144466	3.25627	0.346548	0.14716	1.16983	0.275151
112186860	NC_037089.1:5170518-5175125	0	0.800898	0.90308	6.22921	5.46906	5.12308	8.47993	1.10919	7.37197
112183533	NC_037089.1:5294580-5295101	0.262902	0.078234	0.291734	18.1707	2.29273	0.229823	48.3893	49.4739	172.315
112188273	NC_037089.1:5296765-5297548	0.719288	0.728445	1.26859	5.04081	4.90303	3.83237	14.8148	15.8993	22.5693
112190869	NC_037089.1:5317114-5318266	2.5691	1.80409	3.50462	0.4527	1.5534	0.513077	4.5133	4.13214	6.53805
112183534	NC_037089.1:5302048-5303678	1.09475	0.853471	0	3.0137	1.22916	1.23595	3.15349	3.55326	2.61761
112183294	NC_037089.1:5175799-5182840	15.2079	9.71301	5.2052	1.97476	1.02612	1.03144	4.33242	4.85285	4.94168
112185934	NC_037089.1:5198368-5206225	1.48771	1.91245	1.45718	7.58091	3.24093	3.71408	8.39338	6.48252	7.5292
112183531	NC_037089.1:5206845-5208648	0	0	0	7.07533	1.14851	0	17.5434	20.2275	63.8853
112185936	NC_037089.1:5209050-5209833	0.720563	0.777046	1.29003	5.73766	5.43267	4.515	17.2228	18.7978	26.8059
112185935	NC_037089.1:5214016-5216151	1.39215	1.42698	0.450145	3.58972	2.0693	2.19588	3.51459	4.59158	3.96372
112186732	NC_037089.1:5258107-5262792	3.37874	4.42802	2.15828	7.41078	8.32703	6.93328	10.3768	9.00656	10.0862
112189755	NC_037089.1:5263325-5270429	38.7444	26.7017	19.1468	7.40682	2.70966	2.53527	10.0183	12.31	11.5898
112187941	NC_037089.1:5285818-5293960	8.46695	7.99279	7.42513	42.3363	17.9184	16.9418	45.7442	38.4339	43.5787
112187799	NC_037089.1:5343998-5357375	0.167843	0.256262	0.056679	0.108912	0.158898	0.083135	0	0	0
112187801	NC_037089.1:5372220-5383198	1.02887	1.00823	0.573145	0.096544	0.247062	0.098812	0.144384	0.173348	0.38721
112189880	NC_037089.1:5404555-5417869	0.747055	0.746181	0.434019	0.652759	0.902816	1.13281	1.24618	2.05314	1.25315
112184125	NC_037089.1:5497482-5502256	1.05158	3.07675	8.24189	0.512391	2.00978	1.39895	3.05685	7.13723	6.56844
112188961	NC_037089.1:5523739-5526318	6.19825	4.5762	5.09084	33.6895	44.5801	28.7736	127.854	105.305	66.3704
112187438	NC_037089.1:5535486-5537352	11.8552	8.43803	6.06662	0.21968	0.168187	0	0	0.096864	0.523175
112187437	NC_037089.1:5537676-5543126	94.8372	123.372	112.653	44.2418	26.2591	78.846	24.6871	30.0762	16.2718
112191029	NC_037089.1:6039701-6042274	1.37993	1.87434	0.94148	0.58756	0.106221	0	0.073162	0.145318	0.277546
112186377	NC_037089.1:6054382-6056791	12.5094	13.5999	10.701	3.35964	3.54459	2.08981	2.50612	1.73485	3.38489
112186380	NC_037089.1:6063561-6065985	1.53699	1.16656	1.2196	1.75901	0.372843	0.222302	7.9365	23.3572	18.1044
112186383	NC_037089.1:6068302-6070517	22.481	21.6902	31.1712	12.017	5.98243	13.7761	8.8885	11.5626	10.4817
112186376	NC_037089.1:6073525-6080877	11.9609	8.44762	15.3558	3.74344	2.42804	1.01135	3.00109	2.85744	3.97649
112188907	NC_037089.1:6269380-6271543	229.786	168.42	289.756	59.8601	31.6016	35.6965	44.2388	59.4572	48.0278
112189735	NC_037089.1:6319210-6327490	0.146464	0	0.185474	0.22637	0.16044	0.076306	0.530218	0.550441	1.89138
XLOC_009355	NC_037089.1:6341057-6345016	0.173039	0.275275	0.116589	1.02772	2.76228	3.58888	0.741877	0.504589	1.06541
112187301	NC_037089.1:5551933-5554772	0.509498	0.651588	0.12755	0	0	0	0.121713	0	0.280027
112190504	NC_037089.1:5566503-5567396	0	0	0	0.062742	0.072537	0	0.432583	0.290469	0.197199
112185982	NC_037089.1:5576477-5577814	16.2015	17.329	10.9229	3.92669	4.38782	1.85987	12.6829	12.5238	21.8464
112185980	NC_037089.1:5579260-5583748	2.50707	4.76423	1.53448	13.2588	16.9203	13.636	50.6068	54.4364	50.5851
112189269	NC_037089.1:5631343-5634100	11.0639	14.759	3.41612	1.1592	0.872146	3.24405	0.312673	0.398402	0.2374
112189968	NC_037089.1:5639739-5643821	1.24707	2.82005	1.54229	1.76209	1.30815	0.727059	6.74923	6.64657	6.47677
112187435	NC_037089.1:5663945-5670323	33.3101	33.3112	48.3574	17.8155	10.5741	8.96925	14.8839	17.4081	23.1877
112183992	NC_037089.1:5720439-5723121	25.9051	32.5974	19.0465	39.9171	34.8052	37.317	15.983	11.8314	13.3497
112188072	NC_037089.1:5726155-5729015	30.4554	43.4632	35.8661	83.6502	86.4007	102.707	45.2875	38.4903	54.8516
112188071	NC_037089.1:5729206-5730866	14.3701	10.6376	3.51915	0.302577	1.317	0.394486	0.550506	0.66353	0.581943
112190817	NC_037089.1:5770438-5774629	46.4015	40.7285	51.7417	16.1514	11.2291	12.0025	12.8861	15.541	18.7141
112189285	NC_037089.1:5800804-5803911	3.29362	4.91644	3.6017	9.61992	9.64014	5.46416	12.0758	8.38355	10.8715
112188549	NC_037089.1:5816152-5818494	7.46547	80.4191	21.6107	12.7289	2.28978	0.95802	0.786066	1.75051	9.49227
112187183	NC_037089.1:5852098-5853874	0.954396	1.46417	2.80496	266.117	157.733	147.839	171.821	115.276	141.03
112191027	NC_037089.1:6032488-6039550	3.08243	2.75632	3.58267	0.433899	0.62257	0.210365	0.69342	0.416141	1.12484
112187822	NC_037089.1:6377861-6380119	14.5555	12.7395	15.2725	3.90909	4.39633	2.41526	2.75818	3.15901	4.10207
112186444	NC_037089.1:6383533-6385497	4.53074	3.31739	2.09192	1.67818	1.34602	1.01436	0.672124	0.792254	1.14317
112190500	NC_037089.1:6389627-6392793	3.14852	5.04886	1.91974	2.16294	2.06237	1.24825	0.846869	0.621268	0.581621
112184269	NC_037089.1:6442298-6443666	25.0786	15.5812	549.04	0.564569	0.660785	0.424695	0.235547	0.543114	0.337733
112188630	NC_037089.1:6446475-6448643	74.5754	67.9285	120.782	2.46813	4.36381	1.51101	2.25582	3.42732	3.2897
112190721	NC_037089.1:6482231-6484897	29.917	24.9988	21.3711	41.915	54.9826	38.2754	48.2536	44.1107	36.139
112190162	NC_037089.1:6514296-6518082	13.0986	15.4737	12.9294	5.39247	3.71442	1.42278	3.86856	3.7864	6.12971
112183557	NC_037089.1:6591271-6593968	0	0	0	0.109564	0	0.04918	1.02206	1.02835	1.62072
112188587	NC_037089.1:6611966-6616879	3.50389	10.9557	2.85502	118.986	35.3684	11.2147	669.187	732.441	588.136
112188586	NC_037089.1:6617891-6623741	2.17922	1.67095	1.57299	1.65363	0.795918	0.477015	37.9402	35.6715	35.9289
112187446	NC_037089.1:6663073-6668664	10.0367	12.6295	13.6063	2.94561	2.64522	0.811348	3.5093	4.42692	6.82706
112187447	NC_037089.1:6669676-6671015	36.2635	28.8448	26.2629	6.95733	8.49696	3.91802	7.1547	9.53344	13.6848
112187443	NC_037089.1:6671658-6679551	22.5165	15.4767	11.913	1.96849	2.04746	1.46812	2.22931	1.45132	3.56075
112183378	NC_037089.1:6809079-6814002	15.6857	17.0088	14.1982	2.42032	1.05247	1.60845	2.28885	2.01173	3.2533
112187535	NC_037089.1:6783963-6788464	3.2017	2.83348	1.84475	0.663157	0.404044	0.084768	0.881674	0.633607	1.21688
112187538	NC_037089.1:6788666-6791217	12.2365	48.1707	10.6781	547.586	673.727	365.448	315.301	352.331	187.898
112187541	NC_037089.1:6791676-6793918	40.6165	51.2941	33.5063	17.7571	42.7696	10.2271	14.859	9.0915	12.2681
112187542	NC_037089.1:6802335-6804652	33.4173	43.173	20.8462	4.96685	15.3128	5.09274	8.03295	9.84332	3.34403
112187539	NC_037089.1:6805289-6808515	8.59223	10.2392	6.39002	2.92186	1.64272	1.26867	2.34921	3.87666	2.91211
112185396	NC_037089.1:6869228-6871064	24.5966	16.3683	34.2576	9.66101	3.52415	1.20933	6.35283	16.5993	11.9146
112189317	NC_037089.1:6898802-6901180	11.8828	8.15762	16.3619	0.059927	0.068358	0	0.029639	0.103692	0.047206
112187923	NC_037089.1:6941941-6942969	5.2518	4.91456	3.99833	0.740983	0.626278	0.121242	0.268887	1.00836	0.455012
112187921	NC_037089.1:6943140-6947703	9.07915	8.17761	5.45126	6.4809	10.1155	10.518	15.136	26.4126	10.9438
112188431	NC_037089.1:6972872-6976196	0.544354	1.32045	1.90926	0.14299	0	0.064184	0.126434	0.346328	0.463024
112183561	NC_037089.1:6978067-6979455	4.67976	2.88806	2.61428	3.59318	6.42037	17.7128	2.35534	0.884761	0.578416
112183564	NC_037089.1:7069091-7078959	0	0.291166	0.583561	0	0	0	0	0	0.233418
112188474	NC_037089.1:7092871-7100054	2.71913	2.60292	3.19925	2.96185	2.09579	3.517	6.00981	5.63036	5.97851
112185404	NC_037089.1:7119288-7122020	0.563879	0.39507	1.09387	1.48551	1.22785	0.162261	28.0619	63.4787	56.8468
112189762	NC_037089.1:7139117-7140993	0.530916	0.37307	0.234423	0.629891	0.298289	0	2.2701	3.33459	3.94868
112188651	NC_037089.1:7149761-7150976	0.953288	0.742255	0.511015	0.32123	0.160036	0.052684	1.51798	1.22886	1.96124
112185971	NC_037089.1:7183714-7186855	11.6807	9.18362	8.24267	17.8601	19.0471	17.6902	21.938	21.6893	18.4346
112186107	NC_037089.1:7163062-7175256	50.8787	54.1963	48.2439	47.9683	57.8033	83.1768	93.7359	88.4583	88.8726
112189284	NC_037089.1:7210119-7214266	3.6148	5.47654	4.87909	0.969081	1.21793	0.673279	0.967599	1.00278	1.48917
112187750	NC_037089.1:7236282-7241170	13.8348	20.048	17.077	10.6633	10.5936	16.682	5.80633	5.36177	5.38145
112190990	NC_037089.1:7314509-7316396	10.394	17.5644	10.5743	3.71596	6.15378	2.82973	2.63532	2.23705	3.58841
112185427	NC_037089.1:7413990-7416347	2.80831	1.57046	2.27245	0.895978	2.10957	0.565041	0.091938	0	0.263081
112187055	NC_037089.1:7338709-7339791	68.5654	62.9562	60.0064	4.16527	9.15417	3.9342	3.83561	4.7911	6.35502
112186734	NC_037089.1:7481493-7490263	13.8372	11.1197	14.0494	26.3173	36.1578	19.1736	38.9843	45.9913	53.8509
112186784	NC_037089.1:7584750-7586776	130.897	94.0184	126.761	4.00128	4.14947	5.21205	5.65358	11.0852	6.01041
112188163	NC_037089.1:7667833-7668785	0.595926	5.91924	0.195089	12.6401	222.288	5.17743	10.3395	4.17472	5.66778
112190207	NC_037089.1:7744973-7748225	2.0014	1.92067	2.34503	0.427278	0.842083	0.541076	0.450927	0.586116	0.425719
112183591	NC_037089.1:7760828-7761271	0	0	0	0.887157	3.19676	18.3043	0	0.184035	0
112188230	NC_037089.1:7787671-7789949	3.88919	5.21611	6.631	0.729336	0.911631	0.205918	0.869077	0.754624	1.13293
112184774	NC_037089.1:7799838-7804628	3.79104	3.08923	8.60255	0.056927	0.098647	0	0.128451	0.194629	0.456932
112189198	NC_037089.1:7836429-7839761	30.7283	20.0964	14.7991	6.47812	11.8517	5.11582	6.73395	6.47084	9.21529
112189807	NC_037089.1:7917539-7920834	24.8773	16.1263	10.1578	4.88055	8.89492	4.48099	5.18229	4.0612	7.10865
112183440	NC_037089.1:8097719-8100614	13.6697	13.8588	12.423	24.9679	16.8382	14.5227	28.7413	21.6517	22.9384
112187891	NC_037089.1:7730809-7733256	20.8398	43.5662	10.4155	451.706	348.109	478.148	496.18	764.585	376.478
112187397	NC_037089.1:7733607-7737836	27.923	32.4429	18.6516	42.0046	86.2093	60.7329	44.7161	48.2435	32.4055
112188613	NC_037089.1:8127786-8131451	7.60457	8.81529	4.91171	1.08271	0.817269	0.43561	1.52859	0.642092	1.52426
112190092	NC_037089.1:8148674-8150818	0.204313	0.546718	0.035067	0.558146	4.07803	0.355555	1.0236	2.68558	3.89628
112190995	NC_037089.1:8205154-8207211	0.206525	0.094837	0.319128	1.58243	1.63073	0.377913	1.41869	3.03615	1.17057
112187457	NC_037089.1:8273437-8276365	256.013	212.999	77.8855	1.2398	1.80326	1.87279	0.794223	1.82644	0.678436
112186467	NC_037089.1:8284188-8285550	0	0	0	1.72978	4.35258	4.77744	2.87209	3.18205	2.78229
112188415	NC_037089.1:8132858-8135247	622.314	782.034	492.564	1537.23	1579.93	1245.9	1815.17	1674.96	1884.57
112187805	NC_037089.1:8295682-8300176	106.779	129.946	101.345	220.367	186.798	139.553	287.984	274.124	270.645
112187806	NC_037089.1:8301859-8302830	5.41037	3.90188	12.1782	2.03438	1.33365	0.575335	0.309962	0.433912	0.453966
112187370	NC_037089.1:8311681-8315364	5.75788	4.55279	10.1493	1.28574	0.414523	0.163034	2.23224	3.43617	2.85796
112188976	NC_037089.1:8346372-8351795	10.4192	12.8912	18.2914	30.742	43.961	75.081	43.8131	81.1928	15.1032
112187762	NC_037089.1:8367565-8370042	10.4321	9.08521	13.165	1.48301	1.87547	0.838085	1.99571	2.57845	3.76991
112188034	NC_037089.1:8370819-8372802	79.6367	75.7689	88.7922	16.3131	22.5636	14.1985	27.4012	27.0639	28.8536
112190311	NC_037089.1:8421761-8423321	11.5736	2.41895	80.1453	7.54224	5.22402	1.45476	2.96882	1.0297	3.15898
112187273	NC_037089.1:8445659-8449110	4.28026	3.28517	3.60488	10.2165	6.90955	5.15333	7.63974	7.71082	7.42598
112187893	NC_037089.1:8527062-8528096	31.2148	79.7372	13.4803	0.108389	19.2535	0.428227	1.89059	3.88767	1.48548
112187554	NC_037089.1:8577444-8583918	28.668	20.6099	26.1345	4.46157	2.02802	1.98206	1.33568	2.48091	2.13403
112188617	NC_037089.1:8692312-8693228	67.632	92.3128	38.133	1.2509	0.946201	1.53108	0.332586	0.636692	0.336964
112187700	NC_037089.1:8709975-8710921	6.05629	1.20001	15.8802	1.11591	0.923531	1.65017	1.34035	2.24809	0.743405
112184525	NC_037089.1:8720702-8722276	57.4532	29.1085	48.9977	0.936298	2.61252	3.73458	1.09903	1.43178	0.671404
112189886	NC_037089.1:8789657-8792121	0.063633	0.038735	0	1.96265	0.577548	5.60242	0.876731	1.08486	0.399194
112183625	NC_037089.1:8793034-8795345	0	0.024613	0.110759	0.168805	1.17485	0.808396	0	0	0
112190746	NC_037089.1:8472964-8478549	35.8195	55.3421	26.7512	136.006	196.91	175.066	75.349	69.3732	57.6631
112190747	NC_037089.1:8478745-8480972	142.223	105.393	187.67	72.3679	29.458	25.526	36.5953	42.3722	38.2039
112186367	NC_037089.1:8871697-8880432	3.35308	3.83285	6.47303	13.8806	7.34832	11.166	12.2601	14.7034	10.7463
112186368	NC_037089.1:8882049-8887239	708.146	747.88	421.563	244.152	242.429	292.751	157.475	181.551	271.974
112185479	NC_037089.1:8959905-8963206	46.8616	45.2139	53.5691	7.11261	4.75545	9.78105	0.505144	0.365156	0.39249
112190592	NC_037089.1:8906138-8914535	61.6981	53.3197	80.9335	115.204	78.7072	131.675	124.736	126.639	102.324
112186130	NC_037089.1:8968351-8971265	20.978	32.4992	37.9795	53.2884	50.3128	43.781	50.0369	46.7541	48.6385
112187746	NC_037089.1:8981776-8983801	7.44809	6.5419	5.09389	1.63143	0.76186	0.263348	1.68162	0.949352	2.40881
112190304	NC_037089.1:8996896-9000103	0.142176	0.027459	0.075441	0	0	0	0	0	0
112183478	NC_037089.1:8987784-8989871	26.5308	27.1891	29.8927	6.80116	4.52396	2.39511	7.87223	7.00439	10.4353
112189077	NC_037089.1:9000959-9010249	12.2891	14.4496	8.1105	19.3362	19.3121	21.2381	17.7741	14.5474	17.0188
112189404	NC_037089.1:9168530-9172382	0	0.171833	0.030876	2.24459	2.8425	0.27029	0.886405	1.49658	1.09265
112187745	NC_037089.1:9198415-9200871	0.546612	0.401523	0.241878	0.105546	1.22826	0.161797	0.026036	0.06113	0
112189365	NC_037089.1:9222268-9225228	84.309	105.488	39.5272	71.0805	231.722	129.37	248.997	147.667	134.208
112185872	NC_037089.1:9249134-9255829	61.2505	109.531	91.99	15.3494	8.15086	10.161	35.9398	46.458	43.9628
112187724	NC_037089.1:9275989-9276764	108.753	210.321	101.25	15.3274	96.246	50.0697	18.3989	33.6027	23.0353
112183486	NC_037089.1:9260084-9262567	1.19167	1.16629	1.41227	0.026851	0.24506	0.187438	0.155643	0.054536	0.216759
112190891	NC_037089.1:9298685-9301756	53.2835	56.2034	48.3764	23.8022	13.9714	19.8928	16.2509	17.0643	17.532
112186127	NC_037089.1:9359299-9360815	14.2299	30.0881	20.2609	7.65188	2.81105	0.308761	19.5902	19.4255	34.2998
112187201	NC_037089.1:9375487-9376773	42.4293	45.7092	31.9656	99.278	94.6722	103.023	73.0224	82.347	84.0644
112187200	NC_037089.1:9376924-9380890	181.776	218.371	25.3262	22.1307	39.5325	24.5075	9.73376	5.87032	7.35218
112185450	NC_037089.1:9383515-9385868	185.296	211.455	59.9389	110.479	133.56	193.742	22.8819	21.1428	22.7846
112186924	NC_037089.1:9398304-9402039	268.137	249.391	312.941	49.5487	36.2477	83.2232	34.4802	29.0484	34.4262
112187990	NC_037089.1:9406372-9413768	9.66652	13.3878	13.3444	17.2631	23.9455	15.7717	19.7294	21.3128	15.5715
112185946	NC_037089.1:9522335-9526095	20.6939	32.8023	26.2398	71.1911	67.2932	76.9763	82.0867	55.1247	64.1512
112183639	NC_037089.1:9567639-9575971	1.37249	3.2583	2.17288	3.5587	4.02699	5.92721	3.44646	4.68711	3.64904
112187592	NC_037089.1:9448710-9452003	169.466	118.265	60.2823	251.099	251.851	616.379	275.345	206.162	230.492
112185393	NC_037089.1:9629503-9634401	2.01494	3.16749	1.4647	5.39175	3.44327	8.47532	3.28152	3.96103	3.14465
112188592	NC_037089.1:9590735-9593482	49.5089	70.368	21.5349	36.8703	93.8065	157.848	13.5635	18.0345	9.396
112186965	NC_037089.1:9643380-9644467	11.742	15.351	22.6107	27.9303	34.8218	25.2903	45.7277	29.9366	71.1355
112187748	NC_037089.1:9649277-9655291	33.0384	44.679	56.7231	41.8804	96.1387	110.858	79.2668	185.804	41.0943
112189616	NC_037089.1:9673161-9675734	143.933	127.769	131.472	74.9341	45.8511	71.0501	46.3438	54.2524	52.0743
112185904	NC_037089.1:9685559-9690819	30.7581	19.5165	19.6538	38.0417	24.7706	80.101	150.257	176.246	95.7337
112188513	NC_037089.1:9768464-9771303	2.84798	1.96101	1.09653	0.531993	0.307316	0.826766	0.263295	0.092698	0.20904
112187703	NC_037089.1:9774058-9775849	6.42464	8.56855	3.42686	37.4667	47.5494	11.508	55.2832	41.2978	69.9422
112187545	NC_037089.1:9784776-9787484	13.477	19.7266	9.59333	26.1786	21.9805	22.8355	39.1194	29.5136	28.0783
112183330	NC_037089.1:9824112-9826847	11.1414	10.9133	8.42427	1.07124	2.12827	4.24112	2.39679	3.42134	3.44836
112186205	NC_037089.1:9828823-9834268	12.9352	10.1902	7.35719	17.0484	20.3486	14.2377	31.8574	20.9738	23.4848
112185654	NC_037089.1:9837545-9843837	4.94091	5.71849	9.10118	1.78188	2.15736	1.62277	1.62963	1.53155	1.62197
112185655	NC_037089.1:9843524-9850751	5.19675	1.62556	7.40061	0.079194	1.11168	1.05456	0.676284	1.04784	0.57402
112188623	NC_037089.1:9954835-9960349	14.9838	14.552	15.102	5.22832	3.88651	3.95153	6.82427	6.26808	7.54379
112187978	NC_037089.1:10011905-10014204	0.401801	1.66092	0.525004	5.5033	5.05486	4.39397	8.00972	6.79725	3.80112
112188344	NC_037089.1:10045278-10050153	14.79	19.8414	11.5899	3.7171	2.74109	1.0366	2.02284	1.42521	2.55504
112187688	NC_037089.1:10066022-10067796	39.9899	27.8427	24.7507	13.9102	15.2514	14.0524	9.20256	8.71378	10.1679
112187702	NC_037089.1:10135137-10136824	8.79501	6.40718	4.5933	3.10733	2.68106	3.33702	1.89124	1.37414	1.99023
112183666	NC_037089.1:10265831-10293905	0.621984	8.47081	0.464747	1.29323	1.16527	0.805166	7.16061	18.2215	29.4675
112190204	NC_037089.1:10345650-10347608	5.71043	14.9795	8.675	7.20524	7.91332	6.20218	12.5767	19.3028	31.4592
112189236	NC_037089.1:10387406-10388625	0.807718	0.253715	0.316753	0	0.053154	0	0	0.026607	0
112187798	NC_037089.1:10403077-10406085	2.99546	10.0653	1.65127	2.00096	8.64871	4.5654	7.80908	6.89447	132.076
112187212	NC_037089.1:10407160-10412479	17.2086	17.6766	12.9442	26.0048	21.4889	21.1361	31.6005	29.0283	23.958
112183675	NC_037089.1:10438381-10441148	0.355497	0.185801	0.299539	0	0	0.016855	0	0.080446	0.015856
112187263	NC_037089.1:10553849-10560401	7.07244	7.32714	5.95334	1.12238	1.92219	0.983902	2.89554	2.15646	5.22971
112187785	NC_037089.1:10615452-10616565	4.8643	2.51853	8.73001	26.9175	6.35621	8.27447	11.8499	14.3347	20.7402
112187667	NC_037089.1:10617701-10620497	13.0538	13.4992	11.6361	5.57547	2.80724	2.57408	3.50787	3.66176	5.176
112187955	NC_037089.1:10634888-10640637	21.2077	34.9387	36.3831	8.57577	8.15769	3.89733	8.71004	6.81563	11.9763
112187174	NC_037089.1:10658049-10660671	7.77698	8.1607	10.2164	1.78467	1.29306	0.735136	2.02716	2.02341	2.83963
112187172	NC_037089.1:10664742-10670730	32.4319	36.0932	31.8701	69.7258	106.674	149.476	101.2	102.997	39.1497
112190582	NC_037089.1:10749798-10757752	0.89397	1.29021	2.508	0.061723	0.311181	0.229894	0.136698	0.291897	0.135496
112189086	NC_037089.1:10760500-10761772	101.974	93.2124	74.4346	14.0215	29.8454	18.7099	15.7344	14.8924	17.5699
112186046	NC_037089.1:10767266-10773418	116.335	132.954	93.1713	21.9454	26.1699	12.5095	26.5087	36.9804	43.5098
112190381	NC_037089.1:10782831-10785094	9.79812	15.5002	18.3769	36.5864	49.1883	19.82	149.692	99.5826	104.657
112186925	NC_037089.1:10913702-10916567	13.9431	13.2742	18.219	32.1067	24.9473	23.0204	29.416	22.1265	25.0882
112186926	NC_037089.1:10916749-10918590	0	0	0	0.13348	0	0.097037	0.114674	0.165162	0.245773
112183685	NC_037089.1:10947717-10950028	0	0	0.038623	0.076089	0	0.035454	0.603929	0.562294	0.50059
112185532	NC_037089.1:10953898-10976724	58.2077	58.6394	33.277	26.7168	23.4201	16.0325	60.2007	78.3945	62.2763
112185533	NC_037089.1:10998322-11001687	3.95583	5.81557	1.60027	10.7717	18.3433	3.47742	40.1896	41.5578	29.7191
112187049	NC_037089.1:11051231-11052771	1.03693	0.97401	1.53717	0	0	0.049912	0.090146	0.467525	0
112187052	NC_037089.1:11054505-11056204	36.726	36.1987	44.0317	1.86614	1.87847	3.66653	0.728736	0.638327	0.607447
112187050	NC_037089.1:11056360-11061350	0.562398	1.01009	1.01232	0.341164	0.609356	0.387044	0.224756	0.056947	0.208094
112190274	NC_037089.1:11075587-11077285	1.34748	1.76021	0.082361	0.672788	0.169161	0.125385	0.111341	0.026208	0.149687
112186374	NC_037089.1:11094371-11097972	0.823768	4.5049	6.53673	0.285313	0.258624	0	0.646195	0.723182	2.48327
112189091	NC_037089.1:11106660-11111676	85.9855	91.8307	40.0418	31.5195	63.0405	55.0283	18.0376	10.8867	21.3439
112185619	NC_037089.1:11139826-11141956	17.4183	13.3962	8.79731	0.09875	1.37122	0.952614	0.098868	0.254189	0.125551
112185620	NC_037089.1:11151434-11168862	42.6579	52.4771	11.0846	4.36427	5.93121	6.10737	5.47373	0.227354	2.49614
112187943	NC_037089.1:11270513-11274994	5.19749	5.30668	7.44726	1.98967	0.786547	0.621271	3.56843	2.0695	3.50085
112183688	NC_037089.1:11329110-11332884	0	0	0	0	0	0	0	0.241668	0.102339
112187194	NC_037089.1:11394348-11397949	0.263759	0.232596	0.144056	0	0.023692	0	0	0	0
112183428	NC_037089.1:11406212-11408346	2.88442	1.68826	1.87845	0.046625	0	0.052486	0	0.156985	0.119619
112183430	NC_037089.1:11414943-11416797	22.2806	24.9633	27.0787	49.9607	38.6646	34.6152	42.0185	44.3071	36.9498
112188191	NC_037089.1:11427466-11433121	5.05175	6.19136	3.4631	1.03174	0.890859	0.289489	1.01182	1.18212	1.21081
112186677	NC_037089.1:11476972-11484965	5.42575	6.89752	2.97144	1.48946	1.08557	3.12243	1.36787	1.21686	1.066
112186496	NC_037089.1:11494563-11499189	0.137345	0.306678	4.53419	0.026025	0.020532	0.182715	0.090945	0.109258	0.185057
112187779	NC_037089.1:11510502-11513935	1.2761	2.16579	1.46649	13.5549	8.10912	3.34664	5.84014	4.44801	6.67718
112188000	NC_037089.1:11518973-11522188	5.19173	3.51399	4.46807	1.2377	0.698598	0.770826	1.31367	0.697168	2.08945
112187999	NC_037089.1:11524207-11525743	4.47625	6.2508	1.88353	4.66472	11.6541	12.4703	8.03499	13.4507	7.43149
112183350	NC_037089.1:11541679-11543767	0.841024	1.45207	4.56018	1.00092	0.991095	1.08502	4.32725	9.43859	9.65511
112183349	NC_037089.1:11548439-11551065	41.2317	35.1048	42.0816	47.9747	22.848	14.8975	11.2433	10.6939	10.4363
112187162	NC_037089.1:11557501-11559848	11.5738	19.2658	13.2091	31.5918	46.4776	33.944	48.6944	47.6488	50.0516
112190934	NC_037089.1:11603314-11604210	2.56481	9.19936	6.03233	77.3755	73.6101	26.7475	63.5498	17.5776	51.9969
112186620	NC_037089.1:11631634-11633464	154.36	151.655	245.346	220.533	316.913	88.9725	284.403	249.711	325.132
112190299	NC_037089.1:11643286-11644055	1.4869	1.33382	0.194612	1.8088	5.78709	4.36786	0.376873	0.873432	0.163498
112187963	NC_037089.1:11726437-11727294	0.587406	1.97506	0.450144	2.50124	1.59752	1.23753	3.84902	4.93104	3.95239
112187997	NC_037089.1:11745634-11748575	58.8347	77.8287	51.9046	85.1998	102.472	179.744	47.6274	51.0357	37.664
112183306	NC_037089.1:11749109-11751741	15.1616	18.0619	12.6091	7.7881	10.5786	9.36362	3.81049	3.5131	4.57858
112190410	NC_037089.1:11757570-11758198	0.761247	0.71115	1.51408	346.751	333.826	314.966	87.3869	55.6914	54.1042
112190116	NC_037089.1:11774224-11778641	8.90747	12.6283	27.4394	26.086	13.8391	31.7314	31.7767	50.1601	23.5573
112187471	NC_037089.1:11797112-11799619	7.79768	6.6841	11.0432	2.54813	1.32586	1.16249	3.15317	3.1575	3.19629
112187469	NC_037089.1:11799687-11804648	5.67971	5.31052	6.59195	1.85297	1.47005	0.766134	2.7832	1.41148	3.77588
112188405	NC_037089.1:11845664-11848293	0.021765	0.084416	0.378705	0	0	0.030917	0	0	0
112188568	NC_037089.1:11830952-11837900	30.5166	11.6923	24.5211	7.8994	13.1668	10.7319	3.82599	1.69558	2.2071
112187553	NC_037089.1:11884589-11887304	5.12583	5.65889	3.58325	30.6521	26.3967	40.5361	19.7967	23.3557	13.6087
112187637	NC_037089.1:11888052-11892260	53.7619	54.0447	47.6687	107.463	124.349	120.105	110.033	115.019	98.2953
112187868	NC_037089.1:11925350-11927877	15.8995	15.9426	9.72785	9.25016	5.17142	3.36473	3.32448	2.41519	4.52231
112187580	NC_037089.1:11983484-11985808	10.2167	14.8932	2.97035	14.4308	32.4715	28.8886	24.3234	23.8755	31.734
112183700	NC_037089.1:12029925-12036310	1.49719	0.973443	4.64398	0.070587	0	0	0	0	0.083361
112183547	NC_037089.1:12054318-12055941	2.54189	5.12289	2.21205	0.172811	0.07893	0.382184	0.135523	0.197611	0.368838
112183702	NC_037089.1:12158806-12160849	12.7842	16.4185	11.0344	3.3386	1.44281	0.951106	1.8879	1.85074	3.02243
112187690	NC_037089.1:12197943-12200190	9.65199	7.93546	7.10724	21.3455	17.3197	11.1492	11.3974	11.1257	11.886
112186869	NC_037089.1:12185822-12191598	167.36	73.5845	258.941	4.14215	2.04958	8.34919	1.4672	2.8515	1.88001
112185833	NC_037089.1:12234438-12240322	36.7857	34.0919	28.1082	13.1383	11.8299	4.9306	17.7308	19.2838	24.989
112186538	NC_037089.1:12319583-12323985	1.28044	1.43067	0.635198	0.300084	0.110041	0.058189	0.009509	0.889562	1.39911
112185485	NC_037089.1:12429092-12432315	3.22741	1.9971	3.16736	0	0.499855	0.366253	0	0.1334	0
112185920	NC_037089.1:12437040-12438127	29.2903	29.2117	29.3755	0.841278	4.98912	1.2186	0	0	0.045132
112185919	NC_037089.1:12471648-12473285	33.3708	64.3267	45.708	24.2285	29.5254	13.8707	93.9627	104.882	130.31
112188714	NC_037089.1:12503580-12505502	31.7392	32.4371	28.4866	9.9587	10.4379	4.18608	10.2165	6.50326	12.3323
112187109	NC_037089.1:12616200-12619323	1.14009	0.414502	0.298754	2.81552	3.08807	1.91754	1.95661	1.0511	2.10126
112187130	NC_037089.1:12653839-12660942	0	0	0	0	0	0	0	0.035573	0.156961
112188027	NC_037089.1:12752369-12756533	7.80087	12.9555	12.474	26.14	20.928	17.4537	27.6255	28.676	24.3884
112190687	NC_037089.1:12678870-12680754	15.6355	23.8489	8.07362	1035.45	334.456	251.958	1629.09	1369.61	1182.31
112190761	NC_037089.1:12774871-12776781	90.6791	78.4456	79.9142	31.2905	20.6485	17.5096	18.8976	23.7002	28.6815
112190151	NC_037089.1:12784153-12787832	269.872	227.931	242.217	35.5241	20.6391	38.8691	32.1788	45.5573	36.7237
112188854	NC_037089.1:12798546-12800932	17.2255	16.827	8.34626	3.69717	2.42849	3.163	2.94188	2.97662	3.93291
112187420	NC_037089.1:12822251-12824784	8.15915	6.87606	7.48027	2.12409	0.886901	0.922639	0.897005	1.64641	1.16429
112190492	NC_037089.1:12864405-12868151	42.2035	30.8963	57.2586	7.09467	5.88387	9.48732	2.52457	3.30138	3.45081
112190488	NC_037089.1:12895863-12898400	6.22474	5.85611	12.7943	0.692912	1.45355	1.63611	0.080764	0.156971	0.043305
112190490	NC_037089.1:12903084-12905849	32.3591	37.9284	32.9803	43.4138	44.5935	81.2895	27.7952	24.7047	23.273
112189061	NC_037089.1:12930942-12935697	4.0515	2.24558	5.09524	6.00273	0.554445	0.10629	7.0167	9.37008	8.65113
112188346	NC_037089.1:13073054-13081417	1.14706	0.955592	1.7751	1.99571	0.524608	0.067949	2.02221	2.27448	3.17078
112190420	NC_037089.1:13116800-13120079	0.926327	1.63113	0.057506	3.2803	1.05022	4.01628	0.452547	0.261706	0.984116
112189423	NC_037089.1:13121060-13123316	1.92958	1.70664	2.48535	0.660333	0.624934	0.675906	0.245506	0.191978	0.208164
112185528	NC_037089.1:13125333-13127055	0.325372	0.481813	1.00976	3.00185	1.85953	5.51971	0.768324	0.922082	1.02747
112189132	NC_037089.1:13138992-13143421	17.2083	16.7269	12.8019	5.51796	2.64407	4.82948	4.21573	5.01536	4.72025
112187216	NC_037089.1:13157587-13160117	25.4388	23.4515	42.4528	8.73611	7.01778	5.70865	9.64351	10.3828	9.43026
112187600	NC_037089.1:13226427-13228968	4.10824	2.91924	1.57533	0.823441	0.892945	0.468668	6.45032	2.14523	8.8276
112187731	NC_037089.1:13232616-13237734	157.516	125.787	154.163	109.657	55.1335	91.0608	525.4	609.404	351.748
112187887	NC_037089.1:13258859-13264759	17.0909	18.5726	28.3689	2.9841	4.53351	5.90396	3.87256	2.89721	2.99132
112188349	NC_037089.1:13289730-13295966	0.632535	0.367499	0.879868	0.074703	0.049635	0	0.106312	0.193178	0.102754
112190540	NC_037089.1:13296961-13299826	0.033293	0.063129	0.249446	0.030539	0.141172	0	0.448913	0.946004	0.47887
112188464	NC_037089.1:13308974-13314168	0	0	0.035352	1.48167	0	0.019906	0.519178	0.692277	0.192854
112186544	NC_037089.1:13355138-13356450	0	0	0.365955	0.067089	0	0.154089	2.26911	4.98173	7.65527
112186541	NC_037089.1:13402321-13404491	0.093075	0	0	0.467332	0.135836	0	7.08478	11.8116	6.46061
112189643	NC_037089.1:13410734-13411988	0	0	0	0.87035	1.44199	0.19915	1.98979	1.12424	1.88203
112188008	NC_037089.1:13427215-13429086	1.19493	1.14011	1.78276	2.35053	1.84637	0.796395	3.99301	2.77551	4.53071
112185648	NC_037089.1:13193172-13199165	99.6854	138.267	184.566	271.498	246.854	312.171	193.859	222.781	133.837
112188977	NC_037089.1:13560594-13564368	3.53288	3.43904	2.20645	0.62061	0.207111	0.057126	0.189465	0.235595	0.546465
112187304	NC_037089.1:13636231-13641097	49.6302	70.5696	91.5067	51.4085	37.8919	38.2145	26.8225	20.0465	28.837
112187431	NC_037089.1:13698703-13700684	9.32133	11.9663	13.159	19.292	21.6771	17.291	21.0513	19.6163	19.331
112186486	NC_037089.1:13712747-13714952	2.24707	1.24388	5.11057	8.15735	18.9446	34.2019	9.37449	9.56887	3.60238
112183355	NC_037089.1:14100799-14102647	5.77641	10.2529	8.7009	16.695	27.0201	22.6373	20.5834	17.3941	22.328
112186667	NC_037089.1:14147794-14150791	13.4995	23.5531	7.34731	39.8236	29.6716	31.137	38.8945	30.5516	32.9747
112186668	NC_037089.1:14150932-14153456	62.3366	68.8274	76.3158	162.648	111.774	63.3107	107.331	109.942	111.503
112187652	NC_037089.1:14390509-14393014	8.74376	4.09033	38.9385	114.878	124.35	84.4792	154.502	184.372	164.716
112187761	NC_037089.1:14407143-14408772	2.44589	2.28895	0.86323	1.86203	3.02757	2.34855	4.34143	5.57236	4.44726
112183900	NC_037089.1:14470082-14474418	2.19866	2.85169	4.43273	3.85864	2.19942	3.60998	11.1686	13.7038	7.16191
112187657	NC_037089.1:14181259-14182890	107.553	199.794	37.311	765.424	1025.92	965.969	233.469	181.934	183.298
112187940	NC_037089.1:14487705-14488621	174.68	239.59	199.765	412.197	519.116	496.026	277.684	352.886	103.61
112188902	NC_037089.1:14506650-14508262	32.8628	30.0233	35.3697	3.17345	1.16749	2.25032	1.07445	1.36473	1.026
112188901	NC_037089.1:14508682-14511132	9.59548	9.64593	7.67937	1.38005	3.52232	4.86083	3.28045	2.41421	3.72596
112190387	NC_037089.1:14719310-14720023	71.744	44.3396	73.9558	0.125172	0.272471	0.786146	0.07771	0.260346	0.056726
112188352	NC_037089.1:14774085-14776220	1.31277	1.75709	0.58875	6.5914	4.83612	6.28944	8.51325	9.06962	7.51843
112188393	NC_037089.1:14780486-14782244	10.0759	34.9227	19.1034	6.80302	3.39492	0.976474	9.4553	11.6808	20.4724
112188486	NC_037089.1:14819487-14820185	3.36505	2.56492	0.985292	8.20082	12.7958	3.1036	5.4437	0.821328	6.37313
112188518	NC_037089.1:14865928-14886101	8.87449	11.1589	6.48961	2.55011	2.17477	1.58128	3.51125	4.13082	4.09934
112189672	NC_037089.1:14921027-14923506	3.32657	1.99062	1.07529	0.807594	5.83676	9.26825	0.12617	0.321643	0.111653
112186823	NC_037089.1:15133655-15138160	5.77882	3.74424	5.56103	1.9811	1.10318	0.379866	2.11566	2.3015	3.53193
112190201	NC_037089.1:15273457-15278417	3.2115	1.23745	3.10493	57.6472	14.6196	15.5586	207.768	274.139	236.742
112190550	NC_037089.1:15404664-15406216	4.30121	5.30733	2.477	1.45677	2.63874	1.09771	1.06849	0.81223	1.22254
112184309	NC_037089.1:15452586-15455636	4.62147	1.94552	8.40179	4.19944	6.92117	4.49736	22.7622	25.0877	15.5928
112183782	NC_037089.1:15550196-15550980	0.799904	0.895237	2.75036	0	0	0	0	0	0
112188575	NC_037089.1:15554006-15559141	5.34899	3.37589	1.79635	0.769146	0.965667	0.538877	1.28122	1.75838	1.42522
112190621	NC_037089.1:15646357-15670496	2.90387	3.66246	3.09892	0.429801	0.818908	0.50418	1.06143	1.42681	1.17002
112187249	NC_037089.1:15932692-15942516	0.065523	0.093187	0.154075	0.009633	0	0	0.069547	0.107332	0.069417
112186932	NC_037089.1:15963761-15968323	1.51973	2.02561	12.275	1.23307	0.814098	0.427935	2.28632	2.22982	2.42135
112189126	NC_037089.1:15991349-15993863	2.33831	3.07525	24.7959	1.80704	0.842068	0.701703	4.57562	8.09365	9.75029
112190572	NC_037089.1:16041114-16047378	0.857544	0.435125	0.581713	0	0	0.014881	0	0.03087	0.005737
112189932	NC_037089.1:16088387-16092351	0.223838	0.122032	0.170834	0.298457	0.709867	0.20028	0.582883	1.35967	0.751952
112185490	NC_037089.1:16108708-16113200	1.63316	0.970095	3.27419	7.02998	14.6118	12.048	11.1055	26.735	5.19769
112190652	NC_037089.1:16165430-16167618	0	0	0	0.394797	0.681577	0.605847	0.083188	0.242002	0.098402
112184889	NC_037089.1:16280902-16285976	13.3672	50.7386	3.35133	22.6223	28.6862	24.1388	18.7298	8.80732	12.0203
112186452	NC_037089.1:16301447-16309786	5.1666	7.40805	4.12018	13.0843	14.2734	17.3582	11.6079	12.7825	9.47431
112187107	NC_037089.1:16215388-16219547	66.996	78.0641	45.0649	213.282	224.109	291.155	150.321	190.557	113.943
112190179	NC_037089.1:16247982-16251148	10.2709	7.88939	5.89552	19.4288	17.1153	20.8214	21.1608	17.0346	14.4058
112187558	NC_037089.1:16253373-16255291	2.46942	3.38724	0.754183	2.47183	2.96896	4.69163	10.3211	14.0333	9.95957
112187728	NC_037089.1:16430947-16435877	0	0	0	0	0.062266	0	0.028619	0.116119	0.208674
112188908	NC_037089.1:16437968-16445602	22.7599	24.1582	30.864	12.2987	6.77099	12.9314	3.77216	3.37263	5.5731
112187704	NC_037089.1:16460428-16462158	54.3783	66.3345	27.2368	21.1171	25.7273	19.677	14.4071	5.51492	11.9552
112187547	NC_037089.1:16465425-16467300	0	0.197696	1.28677	1.13068	0.38897	8.12926	3.50832	2.78534	2.09743
112188603	NC_037089.1:16498984-16501968	0.414478	0.792013	0	0.749155	0.545515	1.0442	0.144074	0.117484	0.136681
112188919	NC_037089.1:16735479-16736970	0.039095	0	0	1.01907	2.15725	0.208138	0.301224	0.540999	0.30937
112189534	NC_037089.1:16808131-16809298	0.585769	3.41523	2.52626	0	0.446385	0.1061	0.047504	0	0
112187155	NC_037089.1:16896393-16898921	0.999159	1.203	3.33353	1.35956	2.39243	1.9084	43.1959	63.7233	53.8065
112190364	NC_037089.1:16936792-16938106	36.8155	36.3978	34.7774	68.4462	45.0313	61.0239	122.97	96.6169	95.0658
112191033	NC_037089.1:16958393-16959868	45.9076	50.2063	31.1222	2.85436	7.20138	43.0104	3.88995	3.95252	5.10475
112187551	NC_037089.1:16964885-16970249	28.1811	33.0742	50.9104	109.332	121.152	117.117	88.8345	78.3812	59.415
112183289	NC_037089.1:17008510-17012291	9.34111	10.0416	5.22632	0.591354	4.02117	1.17937	1.61607	2.05763	4.1552
112189654	NC_037089.1:16981686-16983452	6.52886	4.98488	2.94485	0.588233	1.73805	2.80051	0.662657	1.39868	0.379561
112186688	NC_037089.1:17093015-17094380	0.745809	0.205921	0.470711	14.8149	27.3746	1.80512	12.8828	12.1962	13.2628
112186684	NC_037089.1:17127645-17130235	0.16098	0.132427	0.074573	3.0036	4.90435	2.21147	4.28981	3.91399	2.61986
112183812	NC_037089.1:17154061-17156356	0	0	0	0.048697	0.098477	0.094886	0.120829	0.169463	0.086598
112186687	NC_037089.1:17160567-17164879	6.73596	4.91615	7.24798	16.348	15.0655	11.3038	26.3831	26.6027	34.0292
112188090	NC_037089.1:17250485-17252432	14.7266	17.8034	15.5894	45.4636	52.6252	22.9506	44.1271	34.2183	43.952
112188089	NC_037089.1:17252609-17255958	28.8662	31.6809	24.9417	2.1775	1.87644	1.26067	2.48847	1.87491	4.79049
112183821	NC_037089.1:17483227-17484579	1.36348	1.30297	0.285457	21.9364	26.6912	25.7407	39.6474	35.9671	25.7515
112186798	NC_037089.1:17607795-17613431	3.49698	1.79609	6.8071	0.196903	0.245824	0.118774	0.257848	0.527003	0.401795
112187948	NC_037089.1:17673472-17676904	27.9501	29.7453	10.3797	78.4776	64.0816	59.1858	45.9297	41.3481	35.9024
112188536	NC_037089.1:17702490-17706307	40.1432	37.8998	30.3435	21.2598	26.1896	19.4747	11.4562	11.0952	11.958
112186640	NC_037089.1:17721630-17724284	105.333	112.644	117.96	183.223	191.086	189.486	212.059	185.935	194.464
112187241	NC_037089.1:17731516-17741677	21.1045	21.5044	11.5381	0.743968	0.722338	0.719083	0.413967	0.272956	0.424811
112189760	NC_037089.1:17753423-17755087	1.71673	1.48942	6.09843	0.437728	0.676003	0.952448	0.216496	0.485567	0.327292
112185978	NC_037089.1:17806086-17809638	0.528423	0.200308	0.231461	0.039088	0.272278	0	1.99246	1.27612	1.87682
112186488	NC_037089.1:17824124-17828590	20.7916	14.2019	23.2755	18.3351	21.6087	26.2685	24.4201	50.6652	39.4988
112187569	NC_037089.1:17870383-17875934	12.4378	10.2365	6.55167	2.26347	2.66941	1.56748	0.623144	0.281431	1.37971
112187646	NC_037089.1:17905917-17922681	2.16318	2.14981	1.26663	0.71712	0.530946	0.159685	0.944337	0.74331	1.22531
112188301	NC_037089.1:17989592-17991417	3.61884	7.25944	2.96914	0.558614	0.349523	0.295321	0.262244	1.16637	0.398626
112189173	NC_037089.1:18050114-18052447	4.58591	3.98319	4.82601	5.7443	4.79985	2.44768	9.34426	8.15742	11.6194
112189456	NC_037089.1:18078466-18080166	9.72952	14.9916	29.8588	92.4108	110.597	62.8615	129.813	101.74	127.921
112188105	NC_037089.1:18090167-18091999	0	0.081145	0.031836	7.73537	6.13457	4.45939	6.94436	10.5716	11.1132
112183830	NC_037089.1:18209761-18218085	0.484969	0.562373	0.194066	0.678809	0.986435	0.027808	1.20609	0.627766	1.77726
112184377	NC_037089.1:18346556-18347679	186.683	129.503	330.432	35.7335	66.204	16.0188	14.9418	10.2455	23.5832
112189488	NC_037089.1:18373504-18380222	4.55218	7.49834	11.9856	20.8264	21.0247	6.17552	4.54559	3.49259	7.11144
112186881	NC_037089.1:18226078-18241922	10.4282	19.5315	8.42713	52.9579	71.1083	88.39	105.399	91.1853	93.5289
112190515	NC_037089.1:18313545-18322851	0	0	0	0	0	0	0	0.287988	0
112188735	NC_037089.1:18436268-18437241	1.78205	1.66773	0.722533	10.9551	13.7373	7.18515	8.29937	1.9296	5.08982
112186672	NC_037089.1:18520805-18523895	15.881	28.7393	12.865	73.3115	58.7745	40.3629	64.8953	55.679	102.94
112186616	NC_037089.1:18540489-18547741	13.5007	16.8954	15.347	30.3032	28.3622	31.2296	27.1561	20.2674	25.6582
112187518	NC_037089.1:18550814-18557788	15.9289	26.4629	17.912	0.424738	1.30817	1.15922	0.966766	1.2332	1.22059
112187517	NC_037089.1:18553843-18557681	5.13979	12.4383	3.24524	0	0.448985	0.687923	0.362823	0.544311	0.304388
112189955	NC_037089.1:18563781-18565312	68.2045	84.0848	45.2085	30.3283	72.4526	189.11	23.6305	13.1164	14.0621
112188272	NC_037089.1:18627167-18630193	12.5189	30.4611	10.0276	1.13497	1.5379	0.999756	0.310048	0.962953	1.18538
112186242	NC_037089.1:18648698-18651701	57.8112	67.1914	14.0654	32.4375	51.9221	32.3562	18.514	14.1449	21.4271
112187498	NC_037089.1:18660556-18666447	3.86294	2.32262	2.82667	0.017798	0	0	0.065418	0.111817	0.206595
112187499	NC_037089.1:18664415-18668318	3.03605	8.66154	1.95211	25.1638	22.3154	31.3345	23.701	26.971	16.2985
112187898	NC_037089.1:18716961-18720422	7.07634	12.8281	7.45589	1.44823	1.18982	0.28199	0.982807	0.695753	2.11762
112189169	NC_037089.1:18740673-18743746	4.71411	14.3378	1.18429	25.0487	7.44284	3.80455	55.1108	50.1118	50.4894
112188276	NC_037089.1:18745297-18747619	2.60229	3.27243	0.307674	7.89448	15.8014	4.96807	6.21013	3.16072	9.51203
112188530	NC_037089.1:18796163-18798277	0	0	0.071508	0.196071	0.752599	0.490185	1.04031	1.06791	2.38025
112188685	NC_037089.1:18913906-18915395	12.3404	14.2396	8.44824	40.6951	16.6372	37.5789	80.4983	95.9235	82.5585
112188946	NC_037089.1:18972936-18975090	2.23071	7.54747	1.25246	0.685128	0.609075	0.56926	0.332696	0.051011	0.256536
112186014	NC_037089.1:19044124-19090463	0	0	0	0	0	0	0.018651	0	0.020285
112187925	NC_037089.1:19111284-19116193	1.0687	6.0365	1.17044	17.5118	19.8466	31.2916	2.89461	5.4113	1.98915
112188440	NC_037089.1:19255211-19256764	0.272009	0.917602	0.833437	4.46973	3.12084	0.814455	5.4753	5.70883	6.33744
112187327	NC_037089.1:19274236-19278902	9.21359	11.6699	2.84646	13.3321	7.82666	12.068	19.5419	28.5445	10.3491
112185551	NC_037089.1:19291771-19295839	63.3031	58.061	69.6916	15.1498	26.6033	28.5838	11.738	9.8896	10.953
112187122	NC_037089.1:19492855-19498060	17.8611	14.9072	24.5071	1.98779	20.2511	6.71194	36.0845	78.9017	12.0109
112186187	NC_037089.1:19557185-19559226	1.58106	1.49209	1.38359	3.53809	4.41011	6.89947	5.79203	5.88306	3.91868
112189936	NC_037089.1:19601098-19604519	0.190919	0.171039	0.497477	0	0	0.033396	0	0	0
112187261	NC_037089.1:19621364-19650709	27.2798	37.4129	41.9439	13.8953	15.3344	19.1902	11.5796	9.84107	8.14065
112190811	NC_037089.1:19757873-19761105	1.84736	1.86461	2.02503	6.91353	5.54023	5.76781	11.014	13.9397	12.9169
112187618	NC_037089.1:19764229-19767844	20.862	16.5489	16.4792	37.9435	32.7204	33.2394	42.1308	30.7684	42.3431
112188783	NC_037089.1:19780267-19783044	29.6003	29.283	9.53378	11.0296	8.06939	29.8945	1.98303	1.23418	1.89631
112188154	NC_037089.1:19816630-19817733	0.643972	0.413818	0.350035	0.992103	2.57865	0.477491	5.6815	3.26187	5.15978
112187738	NC_037089.1:19917623-19919755	8.69915	9.40667	12.466	16.5196	15.7947	17.533	20.1411	16.7986	16.2413
112190144	NC_037089.1:20036299-20037129	0.126923	0.549995	0	0.337494	0.467436	0.301263	1.32981	3.19574	8.31368
112187226	NC_037089.1:20147758-20155586	18.9977	21.803	21.1393	16.0215	16.4719	13.4012	7.8459	7.20609	9.35769
112190855	NC_037089.1:20336515-20338121	1.66334	1.16602	0.278279	3.5449	3.99943	5.97473	6.11772	4.5285	6.60694
112183871	NC_037089.1:20365078-20379623	0	0	0	0.559411	0	0.523743	1.04522	1.44628	0.764399
112187953	NC_037089.1:20458008-20465319	21.9949	21.3832	21.6125	2.68271	2.60907	2.06188	3.17375	4.05205	3.8195
112184052	NC_037089.1:20704542-20705573	1.12733	0.693805	0.461829	0.07102	0	0.718273	0	0	0
112187524	NC_037089.1:20755192-20768330	0.085047	0.147845	0.053634	0	0	0.022044	0	0	0
112187526	NC_037089.1:20768426-20770245	7.39496	8.08421	10.09	10.4074	7.19956	9.00903	17.0549	14.4543	15.6409
112187525	NC_037089.1:20770383-20773817	17.4061	15.2231	13.3277	2.93809	2.31708	4.41414	7.82771	7.52881	8.39026
112188337	NC_037089.1:20811913-20812903	0.060875	0	0.065641	1.49842	3.33161	0.063051	1.38684	1.78382	4.27918
112188584	NC_037089.1:20830411-20831614	0.247543	0.450931	0.032096	0.023294	0.484026	0.510142	3.63816	2.41598	2.71198
112186692	NC_037089.1:20864676-20869369	1.85233	2.57117	1.14333	4.18984	3.9314	5.52833	2.19597	2.53046	2.47819
112183883	NC_037089.1:20911125-20915219	0.022355	0.011407	0	1.50818	0.196799	0.141204	3.19496	3.93861	3.10748
112187132	NC_037089.1:20939215-20943078	22.8654	22.7889	5.29664	1.7115	1.92534	0.642771	0.73201	0.415525	1.95807
112185658	NC_037089.1:20984192-20986910	1.23646	1.40052	0.960972	0.134213	0.274625	0	0.164946	0	0
112185599	NC_037089.1:21010125-21012168	3.95378	4.86807	8.61542	8.12849	6.22784	4.98705	11.7463	13.146	13.4408
112185597	NC_037089.1:21012716-21019999	26.243	33.6105	33.6386	2.09892	10.1309	13.3744	1.38413	3.51091	1.28985
112189298	NC_037089.1:21021548-21024263	47.3175	58.3841	26.3936	81.1491	113.171	71.4179	246.494	226.09	261.473
112189297	NC_037089.1:21024933-21031292	0.179919	0.721853	0.614726	5.44233	10.2571	3.77425	11.6788	9.41773	10.552
112186365	NC_037089.1:21031885-21039104	11.9179	16.8398	11.9823	3.68489	3.5198	1.12013	4.00272	2.33581	4.08716
112188193	NC_037089.1:21063854-21069066	130.887	47.3282	459.64	1.03047	1.58669	3.75029	2.38208	7.57314	4.80333
112189677	NC_037089.1:20616619-20618308	1.9482	3.05601	2.39179	5.55776	8.24661	4.80326	9.8162	9.42861	10.838
112189201	NC_037089.1:20661679-20663446	36.7028	97.5227	34.6539	10350.2	10921.5	4564.31	9928.85	7760.91	10807.7
112187671	NC_037089.1:21172592-21175736	26.7542	47.6017	12.0171	42.1583	36.0799	36.5749	61.077	63.9754	83.4697
112189116	NC_037089.1:21208502-21211223	3.64508	4.55171	2.10393	5.42282	2.95402	5.69027	1.50348	1.73354	1.89713
112187564	NC_037089.1:21216498-21221339	111.299	141.11	82.7319	235.449	157.913	177.695	199.267	261.146	196.116
112188288	NC_037089.1:21265997-21266795	8.95416	10.2208	27.5332	2.05034	3.09442	4.56855	1.6826	3.90866	1.38969
112188196	NC_037089.1:21285439-21287231	0.924364	0.424158	2.37352	0	0	0	0	0	0.101274
112188690	NC_037089.1:21342293-21347587	21.476	32.788	15.1786	35.2775	28.7155	24.0474	49.2428	38.9938	56.1657
112188562	NC_037089.1:21403193-21411934	2.43755	3.44404	1.09013	0.613305	0.356898	0.969708	0.20165	0.155565	0.284257
112186518	NC_037089.1:21425103-21426090	33.4499	36.776	43.7019	16.8387	9.3182	7.3614	9.61547	12.5401	13.6724
112190380	NC_037089.1:21435524-21441384	4.59693	6.46002	2.00512	38.3111	21.2451	7.847	31.2457	36.329	35.6537
112187219	NC_037089.1:21949667-21955320	0	0	0.227993	0.069405	0.512421	0.4003	0	0	0
112190876	NC_037089.1:22141856-22143450	0.063215	0.048312	0	1.74994	4.67837	60.8768	0.369235	0.562351	0.611846
112186412	NC_037089.1:22162102-22165289	4.53204	6.27787	4.00484	32.186	37.9478	43.3275	11.7239	10.5131	22.0223
112188295	NC_037089.1:22233755-22240510	0.685184	1.2198	0.746807	0.300222	0.261769	0.44825	0.338607	0.139832	0.18166
112188494	NC_037089.1:22255821-22258536	5.37135	4.51692	5.61604	1.15506	0.590642	0.434843	0.777583	0.52371	0.750355
112187883	NC_037089.1:22273747-22277460	133.531	120.452	134.572	124.306	85.9207	80.2704	54.5396	53.8139	55.074
112188161	NC_037089.1:22297707-22299359	0.591666	5.28365	1.00863	0	0.07663	0.036666	0	0	0.184168
112183919	NC_037089.1:22534639-22535976	9.19552	0.822253	7.70965	0	0	0.053885	0.125117	0.139649	0
112186251	NC_037089.1:22586496-22588303	0.100543	0	0.122543	3.39011	1.62359	2.88317	1.17915	3.25333	1.29726
112187218	NC_037089.1:21968076-21970651	190.597	122.02	480.911	572.731	578.735	1270	118.377	131.407	152.187
112190872	NC_037089.1:22094858-22096883	0	0	0.04715	0.287028	1.21721	0.736074	0.162068	0.69649	0.841316
112188046	NC_037089.1:22643639-22647061	71.056	42.4631	48.4752	3.01133	2.34756	1.0928	3.85384	2.23561	3.93984
112186563	NC_037089.1:22700151-22704046	3.97156	4.71725	2.27352	0.750536	1.14757	1.32223	0.278765	0.520084	0.719739
112183450	NC_037089.1:22740163-22746796	2.27741	2.13769	1.484	0.008578	0.068866	0.023402	0.505598	0.351818	0.473951
112186564	NC_037089.1:22729675-22731377	7.50024	6.22078	4.8327	1.48418	1.06264	1.01999	1.4422	1.56287	2.83637
112187097	NC_037089.1:22778216-22781051	6.49784	9.52864	2.59146	11.6594	18.7124	5.3818	23.9492	14.9701	18.6982
112189799	NC_037089.1:22792879-22794009	1.19136	2.89415	0.733603	6.59952	3.3536	2.86031	8.35084	10.4956	12.3107
112187016	NC_037089.1:22768965-22771582	24.6355	69.2616	51.9753	134.798	182.865	83.8763	96.9758	41.6283	90.8926
112187015	NC_037089.1:22771847-22776081	0.42198	0.795139	0.127399	1.89398	3.08387	2.40004	4.06395	3.25841	2.87282
112190403	NC_037089.1:22830707-22834137	28.9155	23.7752	18.9974	4.31643	3.13369	2.70768	4.67113	5.93298	5.59628
112190899	NC_037089.1:22803404-22808586	47.678	41.1198	37.9081	4.48962	2.49409	6.4718	6.06554	8.85153	5.39752
112183928	NC_037089.1:23033103-23036152	0	0	0	0.111796	0	0	0.192121	0.07226	0.287695
112183933	NC_037089.1:23073678-23074316	8.22207	0.878167	7.31621	0	0.165672	0.012712	0	0.124455	0.26385
112184922	NC_037089.1:23332289-23335253	42.8484	33.435	45.9705	9.62959	5.05969	2.71313	4.88719	3.90193	4.8314
112187289	NC_037089.1:23307092-23308893	42.4583	90.6252	14.2996	631.868	596.292	423.202	1218.77	1206.08	929.878
112183944	NC_037089.1:23384286-23388728	0	0	0	0	0.039626	0.04289	0.120595	0.11901	0.20083
112189410	NC_037089.1:23455373-23457257	0	0.049773	0	4.20134	1.10161	4.17888	11.5263	7.09582	4.14874
112187987	NC_037089.1:23641724-23644606	8.03318	5.97594	3.57382	0.55268	0.255671	0.388149	0.419718	0.498212	0.647748
112187986	NC_037089.1:23650825-23655970	56.9303	32.9654	77.6678	2.33616	1.32694	2.37646	1.8227	2.70574	3.07009
112185375	NC_037089.1:23725191-23730450	0.290477	0.049771	0.561104	0.022769	0.028157	0.012682	0	0	0
112190639	NC_037089.1:23684660-23687614	505.53	483.966	616.901	80.0811	144.875	156.684	60.6997	45.5158	61.3186
112187966	NC_037089.1:23889532-23915020	5.54873	6.93057	4.83723	15.9065	24.1381	16.1263	12.9022	5.41786	12.3337
112187968	NC_037089.1:23891243-23892237	0.167436	0.197086	1.19668	4.02549	5.11128	1.58335	3.47977	4.43415	2.75425
112186407	NC_037089.1:23868372-23874262	12.8933	25.2968	7.51256	351.96	300.507	273.93	357.648	278.038	362.415
112190135	NC_037089.1:23979234-23980570	3.92244	5.91869	46.6823	2.4228	7.10111	3.62048	16.9384	14.1259	23.2003
112189628	NC_037089.1:24017053-24018042	10.0784	9.43026	3.07134	1.12976	3.56992	2.56476	0.502539	0.128091	0.423694
112186959	NC_037089.1:24034782-24039092	3.33886	2.47704	1.52908	0.773951	0.853462	0.731819	0.810028	0.782058	0.705907
112187706	NC_037089.1:24161103-24163383	95.0146	96.606	86.0584	9.18359	8.41279	12.3571	5.75597	4.89222	4.85352
112187330	NC_037089.1:24221573-24224012	22.5288	19.8371	7.8468	2.37235	3.14793	1.95544	5.78178	6.77529	5.73396
112186300	NC_037089.1:24305386-24312953	15.1909	13.4338	14.1179	19.7999	13.9248	20.5091	23.6461	21.1643	20.531
112186701	NC_037089.1:24470860-24473656	23.2334	31.1251	8.51953	218.959	199.492	158.107	414.853	241.221	226.92
112190963	NC_037089.1:24489354-24491422	0.423709	0.03764	0.252092	1.33462	2.74684	1.43371	5.07924	2.72783	6.15473
112188467	NC_037089.1:24493245-24500314	9.39685	9.34489	14.6203	4.2082	2.01849	1.27664	5.6568	6.61933	7.75527
112189866	NC_037089.1:24500866-24503673	32.3004	34.5156	35.3629	11.6984	11.0693	5.69115	16.8152	15.8141	18.2177
112188692	NC_037089.1:24561719-24566154	0.260728	0.265179	0.1408	0	0.05236	0	0	0	0.035378
112190868	NC_037089.1:24640802-24664432	4.85828	3.49846	5.28813	7.30456	8.6648	10.5079	3.84852	7.21569	3.37782
112188571	NC_037089.1:24671480-24682188	15.1327	15.8344	9.47981	0.641154	4.84872	4.91089	1.01163	1.11946	0.919038
112183972	NC_037089.1:24752812-24756694	0.17063	0.483273	0.168923	1.05256	0.774102	0.503407	1.08699	0.62884	1.49126
112186998	NC_037089.1:24813167-24819622	2.73809	2.2832	2.01589	0.905628	0.130594	0.330834	0.380205	0.722161	1.07277
112186759	NC_037089.1:24779983-24783413	474.582	334.133	543.686	43.0707	97.7775	44.3285	16.9384	27.3067	21.7156
112185345	NC_037089.1:25584044-25596309	7.0974	5.03097	7.46414	1.58699	2.11731	0.367454	0.587192	0.4289	0.661376
112189928	NC_037089.1:25553410-25554384	1.74446	1.6083	2.95924	4.49547	0.914962	2.10069	7.97882	3.67259	5.44265
112188858	NC_037089.1:25612675-25615075	3.79342	2.62201	8.5557	4.22455	8.99734	7.7799	20.1664	18.6549	13.3739
112184329	NC_037089.1:26375127-26378170	219.728	167.511	202.59	4.13165	7.0108	5.86106	5.84451	9.32571	8.78732
112184330	NC_037089.1:26379557-26382551	470.246	298.588	515.798	66.0929	51.1018	73.1218	69.223	94.9153	85.1583
112184331	NC_037089.1:26383009-26384979	42.5678	49.1928	31.3487	6.74129	6.72924	4.24847	7.38954	6.20969	8.60935
112183298	NC_037089.1:26386059-26388674	0.650979	0.670908	0.998595	0.096059	0.123367	0.04777	0.359435	0.371999	0.181174
112185741	NC_037089.1:25659604-25712797	25.6326	18.8773	32.2924	10.9301	9.50332	8.14982	8.43866	10.1707	12.3995
112185774	NC_037089.1:25967439-25974678	7.39429	5.24848	8.87213	31.0585	29.3572	49.7321	48.6167	42.5139	41.9671
112186269	NC_037089.1:26564194-26573364	0.762015	1.01284	0.370121	0.895263	0.643663	1.13644	1.25848	1.32509	1.97764
112186274	NC_037089.1:26742612-26746856	3.70911	1.99888	0.873666	0.480365	0.068827	0.441504	0.527806	0.384292	0.222067
112190938	NC_037089.1:26827477-26830738	1.72276	2.15653	1.3152	23.4328	13.9671	20.7877	6.16381	14.0726	6.01866
112187239	NC_037089.1:27014363-27016105	56.6902	51.5691	94.1144	5.99962	6.27249	3.26636	9.59289	8.9254	22.5604
112189371	NC_037089.1:27147499-27152412	5.84198	4.54899	3.34438	1.28679	1.11824	1.3811	0.73999	0.738775	1.66252
112186191	NC_037089.1:27089800-27096455	21.3857	38.2892	21.2029	122.873	94.5483	81.1605	85.6354	77.6479	78.844
112186190	NC_037089.1:27096808-27102115	0.932398	0.588726	1.36967	0	0	0	0	0	0
112186045	NC_037089.1:27192558-27195041	4.37103	5.0093	4.8773	0	0.072296	0.034772	0	0	0
112184108	NC_037089.1:27236075-27240151	0.602433	0.203173	0.080688	0.769022	0.098064	0.126672	2.53811	4.35939	2.16045
112183927	NC_037089.1:27288614-27293755	39.8294	30.1169	31.3394	7.3473	3.70604	3.79551	5.04461	5.21221	5.12067
112184032	NC_037089.1:27398498-27399540	2.58685	3.01401	1.86087	6.36594	5.88058	8.19188	8.66233	7.85671	6.24515
112186137	NC_037089.1:27476473-27481305	3.60027	2.68431	4.34992	0.909073	1.19284	0.459347	0.085896	0.19983	0.017226
112187760	NC_037089.1:27323535-27326499	53.1128	33.9583	62.1068	241.978	82.352	78.2273	130.416	195.154	75.5839
112186138	NC_037089.1:27484026-27488581	85.8471	79.9532	102.538	17.5031	23.4022	13.032	15.3632	15.9059	29.5247
112188741	NC_037089.1:27638408-27639421	0.354041	0	0.826946	0.296141	1.61908	0.407026	4.54436	4.92627	2.91097
112185651	NC_037089.1:27631611-27635916	4.34292	5.16196	3.10101	4.57841	2.18056	1.68491	1.5645	1.23221	1.80613
112190377	NC_037089.1:27651948-27657284	6.59809	5.67725	5.54669	0.245445	0.096266	0.152561	1.12767	1.62827	1.46677
112187804	NC_037089.1:27678526-27681019	11.6754	10.722	13.3727	1.22268	1.26031	0.249989	3.21118	2.10997	3.44171
112188026	NC_037089.1:27657967-27667955	109.184	102.869	70.8815	17.2505	20.237	28.0662	18.6963	18.8825	21.9265
112188056	NC_037089.1:27889097-27890040	16.1964	25.3705	41.5944	1.32801	3.42627	0.593503	1.26252	0.514866	2.60722
112186515	NC_037089.1:27800342-27803170	26.8363	22.9707	26.1794	8.44426	5.02892	4.20908	5.70417	6.98923	6.96022
112186410	NC_037089.1:27922440-27926168	1.65967	1.77414	4.59373	0.796418	0.589728	0.565168	0.710971	0.540129	0.989381
112188731	NC_037089.1:28051283-28053635	1.14384	1.98484	0.525962	2.83831	5.29183	2.53474	8.61546	9.65943	6.57419
112189059	NC_037089.1:28091071-28093784	16.7518	11.299	31.0533	1.00398	0.859781	0.710676	4.07174	6.84163	8.52588
112188712	NC_037089.1:28109199-28116291	0	0.027765	0	0.751365	0.18095	0.013029	2.06553	4.01375	4.36996
112186512	NC_037089.1:28124885-28130141	99.0341	85.4134	127.316	20.6037	14.8548	12.6331	54.4014	53.685	35.0958
112188635	NC_037089.1:28149360-28171193	2.10079	1.05498	0.889078	0.982134	0.834287	1.41823	2.89538	3.08871	3.32735
112185819	NC_037089.1:28171834-28176857	0.437285	0.327636	0.207472	0.321961	0.598737	0.08078	1.01728	1.61593	0.8993
112185634	NC_037089.1:28282586-28284873	0	0.187463	0.071089	1.88529	0.664738	0	43.2451	81.1375	37.2881
112186121	NC_037089.1:28353146-28360981	4.15189	7.74759	6.75431	4.79542	4.58504	0.948252	2.34671	0.94366	1.97517
112188255	NC_037089.1:28488023-28494286	10.3566	9.19975	4.14232	0.805075	0.984314	0.55884	0.478681	0.212815	0.800799
112187903	NC_037089.1:28534505-28540515	4.79344	6.00634	4.82656	11.8312	8.64287	9.21105	15.8741	12.3011	14.3552
112186638	NC_037089.1:28508668-28522048	5.24653	3.95225	9.78161	20.1822	15.2414	20.7858	18.1595	22.7047	11.085
112188283	NC_037089.1:28586034-28596446	13.0554	16.4951	20.2099	14.7655	12.0886	21.9496	27.1383	28.183	25.1155
112187326	NC_037089.1:28693793-28694900	4.7882	23.1981	41.8223	1.07835	4.90654	1.04117	10.1456	22.0044	16.7425
112188704	NC_037089.1:28697285-28702238	75.0213	54.687	68.4067	7.93039	5.39467	15.4636	3.41336	3.72919	2.22885
112185840	NC_037089.1:28800113-28814378	0	0.676407	0.896081	0	0	0	0	0	0
112185839	NC_037089.1:28825712-28829504	90.486	160.593	138.963	12.3138	21.1392	12.3446	9.70688	7.91232	10.2092
112184058	NC_037089.1:28882599-28886836	0.664275	0.933045	1.03282	11.0609	22.8757	8.67601	0.604954	0.764501	0.949414
112183311	NC_037089.1:28951787-28954641	38.3295	60.6001	36.0436	88.8689	103.734	71.3666	75.4003	57.4876	85.8188
112185952	NC_037089.1:29128323-29134037	6.44589	8.97939	4.60073	1.00252	1.09209	1.31302	0.884402	1.20474	0.748272
112187144	NC_037089.1:28958293-28963781	8.12991	9.11015	15.9895	48.7547	55.9174	29.2802	35.0375	31.9364	31.2367
112184060	NC_037089.1:28999546-29000891	1.0289	1.11027	0.773062	2.61939	10.239	4.30603	6.11162	12.7569	3.27417
112188317	NC_037089.1:29019358-29021490	0	0	0	0.267786	0.263262	0.353717	0.23507	0.229164	0.62389
112184063	NC_037089.1:29049267-29065655	0.211108	0.052153	0	0	0	0	0	0	0
112184411	NC_037089.1:29231137-29233290	85.5523	73.4369	123.688	56.558	26.9672	10.9546	78.2957	94.8426	113.877
112186501	NC_037089.1:29339167-29349339	0.157404	0.105145	0.24419	0.163646	0.201442	0.065872	0.639437	0.880894	0.620921
112186502	NC_037089.1:29359175-29371998	0.53157	0.613161	1.07579	0.019092	0.098491	0.266602	0.96199	0.911225	1.52129
112185421	NC_037089.1:29378737-29380380	32.0278	40.4048	42.2062	3.35761	1.47067	2.325	2.09393	2.29988	3.72982
112189241	NC_037089.1:29497809-29500513	0	0	0	0.392581	1.12021	0.950882	0	0	0.036211
112183310	NC_037089.1:29501335-29504141	57.4378	71.3974	46.8613	152.934	181.729	120.047	65.5205	61.3541	63.0612
112189913	NC_037089.1:29505114-29509237	459.803	391.811	482.166	219.305	160.558	217.163	190.525	202.599	187.368
112187309	NC_037089.1:29577265-29588544	3.99938	2.24749	4.60722	4.35994	0.949114	0.252473	4.50274	7.17698	6.91355
XLOC_011033	NC_037089.1:29604791-29606753	1.38788	2.42822	1.93347	0.804837	0.375388	0.629611	0.247254	0	0.361258
112183934	NC_037089.1:29646644-29652957	3.35233	2.94864	2.14492	0.837271	0.499667	0.625757	1.07672	0.786117	1.35673
112187115	NC_037089.1:29712383-29720312	15.452	17.2655	11.0239	5.55991	5.89935	9.24599	1.84055	1.6283	2.46114
112184088	NC_037089.1:29943112-29945384	1.0386	0.643051	0	0	0	0	0	0	1.75427
112189253	NC_037089.1:30154010-30156316	0	0	0	1.52006	0.13249	2.84454	0.069617	0.078937	0
112186588	NC_037089.1:30185776-30189832	29.4696	29.4776	18.2864	49.9393	45.3631	50.9379	63.2078	46	46.0823
112189887	NC_037089.1:30198717-30203249	61.6201	58.8575	45.02	105.765	84.0737	89.7248	110.625	101.59	104.533
112187817	NC_037089.1:30280995-30282299	21.3429	21.0764	19.1918	70.266	72.7974	55.2549	104.358	88.0564	90.6233
112187572	NC_037089.1:30488041-30520913	7.05117	6.48833	6.45974	2.86449	2.91079	2.90002	2.64076	2.87111	3.02573
112187601	NC_037089.1:30542154-30543793	1.59255	3.03479	5.46985	5.38587	14.6977	4.29454	38.7441	82.9416	28.0603
112187519	NC_037089.1:30584535-30586671	2.03796	4.16355	8.73284	4.62669	17.2249	3.75141	49.1238	92.8672	34.9222
112186086	NC_037089.1:30918233-30921071	0.07374	0.080662	0	0.143365	0.716473	0.634737	0.068208	0.261067	0.101162
112190059	NC_037089.1:30946074-30948838	0.065021	0.06115	0.023293	0.374011	0.365869	0.420715	0.040134	0.267975	0.079899
112187894	NC_037089.1:31030838-31035799	41.8161	35.073	35.5987	12.2824	10.811	11.9497	7.56686	7.46599	8.65495
112189470	NC_037089.1:31039854-31047020	3.21239	1.77038	5.01013	0.845616	0.56756	0.809942	0.813891	0.459042	0.761412
112190218	NC_037089.1:31055420-31062201	12.4389	12.9736	7.90355	1.77159	1.94901	0.691032	3.76493	4.30111	3.98911
112185680	NC_037089.1:31177416-31180256	651.63	638.022	556.638	293.12	322.819	438.747	262.637	290.138	305.776
112185681	NC_037089.1:31181387-31182324	2.47549	1.73988	1.09839	5.04984	10.914	8.70347	117.083	107.311	80.3022
112190832	NC_037089.1:31399447-31401689	10.2765	9.83147	7.81089	8.32506	9.56323	7.23059	2.95664	1.28313	2.28561
112190568	NC_037089.1:31420838-31423893	37.2701	36.2348	38.6211	87.5674	87.1441	50.2841	43.1802	47.8097	48.4184
112185560	NC_037089.1:31452396-31454887	1.23691	1.58671	2.8394	2.89956	2.69357	1.71884	4.83592	3.94118	5.76412
112188497	NC_037089.1:31498052-31502787	0.077277	0.092977	0.082636	7.05888	1.77473	6.67173	19.1576	27.8552	13.9278
112186978	NC_037089.1:31563267-31566101	64.9841	62.0806	247.536	43.5991	46.6277	57.9053	37.4767	31.3111	34.0062
112190707	NC_037089.1:31737750-31739480	1.16125	0.620649	2.94232	13.2515	9.19636	11.3686	15.1474	11.5095	16.7158
112188525	NC_037089.1:31775342-31777336	0.066624	0.238011	0.089533	19.2823	37.9411	65.7063	34.5983	21.9805	28.9875
112184121	NC_037089.1:31795842-31798727	0.408533	0	0.372238	0	0	0	0	0	0
112187873	NC_037089.1:31867220-31921824	8.79862	6.12964	6.94165	42.71	30.9234	49.5114	48.3622	40.3456	43.5583
112187861	NC_037089.1:31922578-31924540	0.140999	0.143205	0.125285	19.6153	25.4128	35.7709	39.4033	29.4304	27.6453
112189356	NC_037089.1:32112027-32115050	10.9331	10.8376	16.1335	28.9406	25.5586	32.5892	26.0342	20.3004	21.4241
112189355	NC_037089.1:32183020-32186179	0	0.500251	0.041768	2.66579	6.25206	2.47063	14.0951	14.2824	26.4792
112184982	NC_037089.1:32234253-32237258	62.893	34.6814	108.64	0.546281	2.15017	3.43621	0.752886	0.935592	1.10171
112185445	NC_037089.1:32304479-32307719	40.6899	35.2364	109.925	0.727165	1.605	1.55192	0.520859	1.20141	1.99892
112190986	NC_037089.1:31652584-31654067	6235.92	7355.42	3895.32	5808.7	3079.12	7309.71	2907.62	2480.35	1954.13
112189496	NC_037089.1:32384228-32385410	7.34613	6.78852	4.13766	33.6741	40.5818	47.3429	21.3495	23.4057	23.3926
112189495	NC_037089.1:32457232-32458357	21.6221	25.2081	15.0551	96.054	115.998	141.178	66.3819	61.1673	73.5555
112187790	NC_037089.1:32789343-32794673	1.70744	1.6473	3.89392	1.59402	0.777483	0.639031	2.90508	5.42578	5.71805
112184151	NC_037089.1:32714883-32718383	0.02283	0.02181	0	0.047794	0.036397	0	0.293814	0.357781	0.290443
112187789	NC_037089.1:32742019-32745597	0	0	0.05841	0.060241	0.19975	0	1.04799	0.411183	0.528618
112184154	NC_037089.1:32771326-32774910	0	0	0	0.02069	0.02392	0	0.283394	0.107521	0
112187793	NC_037089.1:32775044-32779939	13.412	12.4108	10.5585	2.61565	2.35825	1.02238	3.15503	2.75851	3.98773
112186703	NC_037089.1:32525440-32533380	24.0114	29.3834	36.4255	47.6792	116.899	151.453	72.0477	141.652	35.0004
112185817	NC_037089.1:32812252-32823935	0.105306	0.162103	0.174857	0.164274	0.046155	0.152572	0.376083	0.652646	0.341822
112188801	NC_037089.1:32800177-32803940	3.19808	4.02574	2.1804	4.44344	3.73134	12.367	2.51817	1.6503	2.03504
112189157	NC_037089.1:32833049-32850487	2.61494	5.79335	0.630366	15.6128	17.0063	6.87989	11.7007	10.6899	28.0807
112185698	NC_037089.1:32861191-32871392	1.30874	1.11442	1.02405	0.181184	0.356196	0.041232	0.111213	0.185884	0.195868
112189930	NC_037089.1:32872914-32876348	0.093501	0	0	0.352393	1.37743	0.688611	0.356086	0.488788	0.240399
112187565	NC_037089.1:32889017-32890401	1.37957	2.05783	1.48313	2.80269	4.1832	2.76881	7.23479	7.4779	7.192
112190507	NC_037089.1:33004649-33008275	0.478714	0.829676	0.659405	0.348709	0.901388	0.530238	0.0896	0.052418	0
XLOC_017559	NC_037089.1:33036772-33041591	1.84545	6.11267	5.90025	27.0972	19.1438	7.76823	14.6453	15.9693	21.1007
112184165	NC_037089.1:33149582-33154706	0	0	0	2.06847	1.48968	1.4293	1.08117	0.526188	0.430659
112186174	NC_037089.1:33239936-33243227	5.37557	6.62783	7.67457	4.88747	10.6642	13.6374	3.8703	3.36962	3.63637
112188252	NC_037089.1:33671407-33676096	0.326159	0.577868	0.658919	1.24355	0.470483	0.625308	1.87489	1.29859	1.47201
112187319	NC_037089.1:33713279-33714206	0.601851	1.04286	0.923333	2.52615	2.92724	0.084666	1.93545	1.88133	5.86032
112187318	NC_037089.1:33714254-33718334	13.5847	25.1499	4.48475	11.2086	19.7969	15.7862	6.35076	8.34578	7.70233
112189040	NC_037089.1:33760438-33763044	0.021829	0.027249	0	0	0	0	1.17809	2.40567	1.64612
112190028	NC_037089.1:34353364-34454631	13.3866	18.6358	9.58053	36.9481	27.4286	33.6123	18.89	15.117	14.7436
112185430	NC_037089.1:33797343-34075331	13.2099	15.9767	8.51683	25	26.5163	35.4912	26.421	25.1409	19.1915
112184180	NC_037089.1:34043550-34045761	2.19513	3.02839	3.73101	9.12163	8.28991	4.15315	8.71814	4.23523	9.06367
112184182	NC_037089.1:34075446-34250660	0.534042	0.730594	0.179933	6.81226	9.80257	6.19323	3.0545	0.265819	2.35881
112188371	NC_037089.1:34099532-34101982	0.030844	0.059326	0.016463	0.029063	0.0336	0	0.554996	0.639743	0.509252
112186248	NC_037089.1:34181753-34246819	4.20831	3.75781	4.10662	9.78887	9.37612	1.90258	7.52327	3.88325	6.84347
112190519	NC_037089.1:34242619-34312744	1.75078	3.90395	0.643242	2.98653	3.18973	2.76425	1.11597	0.333628	0.870293
112184444	NC_037089.1:34285800-34304320	0.30533	1.38084	0.044772	4.1559	2.82911	3.25538	1.81391	0.643049	1.81858
112189692	NC_037089.1:34596790-34605380	28.8679	61.9114	70.7247	9.19174	4.92075	6.47912	10.5845	5.32893	12.8699
XLOC_017644	NC_037089.1:34759412-34763081	0	0.148128	0.01822	1.87244	0.536945	0.814915	1.77515	1.04844	0.857161
112184026	NC_037089.1:34682006-34743227	0.365825	6.21437	1.58211	19.6489	18.8626	16.1101	7.92607	2.61333	6.1128
112190255	NC_037089.1:34765273-34767596	19.9463	20.305	2.72378	97.3771	64.0571	94.6572	6.59189	5.00187	4.02453
112184209	NC_037089.1:35574696-35577798	0	0	0	0.21376	0.124179	0.236903	0.12284	0.113479	0.087292
112188413	NC_037089.1:35561855-35564131	12.2631	8.70188	9.37342	4.49985	3.39272	2.45458	2.68907	2.38034	3.87669
112188390	NC_037089.1:35625336-35630125	1.55406	1.70391	0.869896	0.877724	1.32028	0.172395	3.90784	2.41866	5.16103
112184194	NC_037089.1:34826099-34909126	1.45669	4.54333	0.258689	12.54	7.42507	8.0189	4.0623	0.725331	3.0024
112188302	NC_037089.1:35156790-35160591	20.0248	13.9891	16.2375	8.13242	6.46937	5.87886	6.01316	4.04055	9.04967
112189971	NC_037089.1:35457384-35460826	10.9063	12.3424	11.1167	2.76163	2.86581	1.60827	2.60692	2.77605	6.25824
112188448	NC_037089.1:35672187-35680258	88.8939	79.9053	95.8928	19.9983	31.931	31.9651	16.9499	16.809	22.5151
112188170	NC_037089.1:35742032-35748074	27.0554	26.7559	16.1843	7.79342	5.20145	2.72581	10.8955	12.5696	14.4788
112188220	NC_037089.1:35800757-35811419	10.2011	13.7511	8.32129	5.80199	6.20268	5.60589	3.38457	2.24592	2.87467
112186850	NC_037089.1:35909134-35916885	0.404512	0.445267	0.235506	0.014157	0.025785	0.0166	0.058532	0.035015	0.023399
112186849	NC_037089.1:35837557-35847308	95.948	78.088	40.7228	9.1143	7.37359	11.4971	8.90136	10.7633	9.55481
112190444	NC_037089.1:36056355-36057915	0.772574	0.703378	0.317795	0	0	0	0	0	0
112187009	NC_037089.1:36257612-36264152	0.081734	0.499274	0.468791	1.84203	0.18484	0.403848	4.84234	8.00681	5.66434
112188550	NC_037089.1:36429472-36431530	0.110595	0	0	20.2257	11.7379	5.08504	19.0324	10.3182	12.9004
112184229	NC_037089.1:36458318-36523023	0.62161	1.18957	0.33167	4.68649	10.896	2.18536	4.16954	0.670627	5.72777
112187062	NC_037089.1:36533158-36540646	18.7529	21.8975	16.0331	30.954	31.4426	31.1314	33.2821	28.4878	30.349
112190527	NC_037089.1:36802772-36808567	5.73185	8.94598	5.95602	0.71836	0.277887	0.078218	0.506066	1.35656	0.826417
112190948	NC_037089.1:36795545-36800350	4.34137	3.45938	4.03011	196.598	80.8292	34.0658	56.6536	95.7801	81.7957
112189663	NC_037089.1:36829932-36834961	28.4769	23.4356	26.9418	5.3841	3.78347	2.31041	8.41639	9.16441	12.3469
112189300	NC_037089.1:36919567-36924945	1.98508	2.00982	1.72635	0.386199	0.439143	0.475759	1.28279	1.24767	1.75753
112188107	NC_037089.1:36926814-36933878	7.48166	8.90864	7.61249	10.4316	2.9616	5.32725	12.3492	15.9975	12.9893
112184244	NC_037089.1:37393460-37396710	0.043246	0.164886	0.051757	0	0	0.01995	0	0	0
112184261	NC_037089.1:38021379-38022017	0	0	0	1.79101	0	0	0.669465	0.647844	0.062462
112184264	NC_037089.1:38225491-38227184	0.109874	1.66489	0	4.07799	2.37697	5.53837	3.9497	2.71299	2.9408
112184246	NC_037089.1:37418799-37457097	0.680347	2.02651	0.637262	4.27606	6.85977	4.01544	1.83497	0.937161	1.60841
112184248	NC_037089.1:37452068-37453330	0.178329	0.251272	0.538872	0.520427	0.328433	0.264676	1.36579	1.48358	1.66785
112185526	NC_037089.1:37480749-37485529	8.78947	9.09869	7.00011	1.03962	0.890509	0.539099	1.3858	1.49501	2.54172
112184250	NC_037089.1:37509700-37548582	0.193818	2.63563	0.179497	19.1653	7.13491	2.12263	3.94758	1.46702	4.34819
112190663	NC_037089.1:37622904-37689638	4.88499	3.92746	4.08256	10.546	7.07849	22.9298	3.32639	2.26429	3.56973
112190662	NC_037089.1:37638380-37641662	1.76738	2.44197	1.62351	1.92445	1.93122	1.64687	3.92456	4.47118	3.45089
112184254	NC_037089.1:37705858-37745370	1.18502	0.901687	2.0767	56.8571	33.7073	69.1544	6.90652	4.25821	3.53787
112186844	NC_037089.1:37705894-37706823	1.80256	2.07537	5.66707	48.5859	26.5445	35.6219	14.9944	0.70704	8.15455
112186842	NC_037089.1:37742723-37811114	22.0576	66.6818	23.3446	57.9256	157.33	162.156	61.91	102.45	19.2868
112186845	NC_037089.1:37798367-37800281	0.077818	0.026308	0.400608	8.62946	6.69419	9.82084	1.48749	0.28615	0.514215
112186325	NC_037089.1:38238642-38243558	19.5248	23.746	19.398	35.7574	35.68	43.187	49.5086	39.4097	40.0734
112191023	NC_037089.1:38661990-38667299	24.3083	29.1159	25.4951	7.43534	6.59686	4.22099	7.15855	9.42103	7.77142
112187951	NC_037089.1:38943900-38945350	0.906427	1.09871	4.72411	15.6887	3.60542	6.0238	2.92717	1.72996	3.85867
112188350	NC_037089.1:39096713-39170452	0.475602	0.339328	0.677998	5.85027	2.33886	0.759691	3.71105	2.57568	3.0372
112188077	NC_037089.1:39210872-39238308	26.1559	28.5362	25.9508	14.2069	9.90677	20.164	9.57479	12.1275	11.0786
112184275	NC_037089.1:39590871-39592171	0.299532	1.57376	2.58787	31.4178	18.4781	10.0682	16.9577	9.84131	24.18
112186970	NC_037089.1:39620253-39626223	2.7101	1.69059	4.72455	3.06885	0.710403	0.386814	3.66242	6.69916	7.06995
112186592	NC_037089.1:39831066-39833774	45.8535	39.2017	67.4569	27.0261	10.0929	5.35299	39.8009	52.9452	68.0035
112188040	NC_037089.1:40199550-40203803	8.33487	8.59255	5.95777	0.779152	0.486712	0.69925	0.49033	0.309717	0.47573
112189957	NC_037089.1:40248098-40249253	4.80644	18.9691	5.59266	568.797	396.571	87.7446	1000.25	707.744	844.949
112187390	NC_037089.1:40300554-40303644	14.9918	14.7923	15.4532	25.0441	24.8387	31.114	28.7188	25.5249	24.254
112185996	NC_037089.1:40378332-40389236	0.06228	0.047708	0	0.406445	0.213847	0.260869	0.415887	0.452579	0.448913
112187686	NC_037089.1:40599684-40602178	3.73859	6.42937	10.2993	2.68303	19.2909	2.05022	19.2195	19.6665	21.4508
112188885	NC_037089.1:40630100-40632132	5.23018	13.2859	10.9322	24.4841	15.2234	13.2897	24.7265	18.3445	37.4857
112184281	NC_037089.1:40799249-40801415	0.142799	1.50571	0.255102	1.0978	0.282948	0	6.99795	1.76457	11.495
112185409	NC_037089.1:41052415-41069718	16.5363	15.2408	24.9981	29.0242	37.5312	31.5947	69.7779	72.2394	53.5958
112185408	NC_037089.1:41087782-41103256	24.169	28.2767	48.7303	9.10413	14.6571	3.94963	42.3445	41.0357	33.1943
112186329	NC_037089.1:41312954-41315599	0.118074	0.328042	0.058905	0.005724	0.881572	0.241242	0.601949	0.616665	1.56137
112184365	NC_037089.1:41526311-41529947	1.48654	1.37055	0.862774	0.110998	0.384354	0.336504	0.139911	0.210319	0.208016
112190200	NC_037089.1:41807797-41882705	2.16049	5.28111	6.98006	15.7877	14.046	17.484	6.25609	6.7	5.9062
112189354	NC_037089.1:41887167-41888038	14.4432	41.4153	15.295	8.41871	123.978	61.0364	17.3886	24.3408	11.7149
112188705	NC_037089.1:41945939-41950774	2.44933	1.49473	2.69402	15.0458	14.676	10.1175	2.61227	1.78418	0.827557
112185525	NC_037089.1:42158551-42161772	7.27821	5.72323	5.89902	13.5225	6.42775	1.58879	12.3024	8.86892	17.0517
112189667	NC_037089.1:42178576-42180953	0	0	0	0	0	0	0.074227	0.08627	0.177329
112189602	NC_037089.1:42192843-42271358	0.706565	2.2505	0.469797	19.2702	20.6115	6.28659	5.23541	1.01378	3.65186
112188948	NC_037089.1:42313402-42316414	1.88973	1.19405	1.38888	0	0.216281	0.052099	0	0	0
112190353	NC_037089.1:42492684-42494457	2.75833	2.20369	3.97607	0.77113	1.99897	5.49671	0.472107	0.625345	0.77472
112187394	NC_037089.1:42526939-42530188	16.6332	19.433	11.3622	7.24626	4.81887	2.90556	11.1282	21.9036	20.9065
112186891	NC_037089.1:42610593-42616864	17.2959	16.0892	22.471	9.46082	3.54117	1.93679	8.75561	9.70649	11.5452
112189960	NC_037089.1:42624803-42631025	2.11495	2.3224	3.00738	4.74661	2.59179	2.04466	4.87456	3.58658	4.68097
112189244	NC_037089.1:43159489-43164024	2.98487	1.88982	1.4206	0.33293	0.249208	0.116335	0.203549	0.844167	0.929322
112183585	NC_037089.1:43165004-43168390	17.4598	19.202	20.0495	32.655	25.6088	25.2082	33.4023	30.7103	30.4135
112183586	NC_037089.1:43168886-43172748	3.15497	2.01406	3.37577	2.62837	3.03869	0.998504	7.09453	3.93614	6.97287
112189142	NC_037089.1:43190171-43192503	0.712013	0.165675	0.552114	0	0.038627	0	0	0.079098	0
112186326	NC_037089.1:43452994-43455811	6.20347	7.51824	28.4572	2.09896	1.70412	2.51596	4.99344	3.17001	5.52513
112188634	NC_037089.1:43465018-43466101	8.08041	7.53155	5.1485	8.15525	8.46992	8.32916	20.3688	24.6394	18.7283
112189277	NC_037089.1:43567509-43572097	4.30245	5.94514	5.85111	19.1864	12.2394	5.71387	6.08943	20.8659	6.61273
112190766	NC_037089.1:43731695-43736519	40.4484	23.3573	59.877	20.5596	4.56939	5.06486	18.9387	25.5202	22.119
112190553	NC_037089.1:43017780-43019279	5157.01	6885.75	2929.54	5972.95	2948.43	7961.7	2291.31	2670.06	1864.4
112189335	NC_037089.1:43074419-43077572	1.43566	0.437956	1.25124	0.183894	0.152314	0.177028	0	0.058658	0.014216
112191001	NC_037089.1:43969004-43973035	7.69916	5.40829	3.71734	1.77256	0.475843	0.313557	3.51043	3.41736	3.65923
112185870	NC_037089.1:44140087-44144094	59.491	65.4966	24.3846	1.14701	1.86962	3.33694	0.260323	0	0.15187
112190359	NC_037089.1:44185993-44191124	13.6821	11.5753	20.6549	6.75477	2.85668	1.38797	6.68825	8.76239	12.1548
112184336	NC_037089.1:44218769-44220222	4.14705	2.11572	0.601506	0.099277	0	0	0	0	0
112183435	NC_037089.1:44647795-44648836	4.89822	4.33538	3.33223	5.38272	5.21157	4.71339	14.2254	16.6632	13.5961
112188121	NC_037089.1:44725320-44729044	16.1702	60.7052	12.4497	103.024	153.933	29.8276	324.659	262.777	461.154
112188420	NC_037089.1:44762688-44767784	15.9773	17.8688	22.1538	35.1393	35.8037	35.4248	40.2854	33.9217	31.7861
112187593	NC_037089.1:44845460-44850020	217.171	167.109	225.475	31.8203	16.4229	23.3419	52.776	75.6827	85.9915
112190861	NC_037089.1:44945292-44949166	5.47572	4.90723	2.68597	0.511071	0.668511	0.2674	0.480374	0.605787	1.20819
112190180	NC_037089.1:44955006-44956149	3.48307	5.00794	0.931056	0.692668	0.70224	0.515622	0.287294	0	0.111262
112184359	NC_037089.1:45106818-45110680	0	0	0	0.491856	0.54859	0.138248	0.412186	0.744406	0.151855
112187335	NC_037089.1:45139305-45143018	5.84133	6.55841	6.55946	5.26026	4.07078	5.43021	1.16718	1.63609	1.66509
112184369	NC_037089.1:45265833-45271323	12.5353	8.18445	10.8005	1.497	0.655733	1.3721	0.8461	1.35838	1.17331
112190231	NC_037089.1:45317270-45322733	25.791	22.4955	18.6593	4.9524	1.61855	4.30126	3.1187	4.62457	4.40379
112185773	NC_037089.1:45323880-45329609	100.072	100.33	108.957	8.69427	2.2728	6.17125	14.7941	28.0944	18.393
112185622	NC_037089.1:45583648-45585986	153.06	104.487	129.239	87.3986	68.8441	64.5475	50.8863	60.7476	53.6028
112189954	NC_037089.1:45616519-45619218	8.25278	10.1389	38.5054	2.92756	2.37168	3.34617	6.77339	4.21102	6.93553
112189952	NC_037089.1:45619246-45634494	26.9241	23.8218	11.1978	12.4107	18.0044	19.8416	8.65762	7.80187	9.15381
112189219	NC_037089.1:45850678-45859471	3.04018	1.77291	3.90462	10.7521	7.85207	13.6465	18.3955	28.6899	18.8084
112186255	NC_037089.1:45927812-45931110	105.712	94.2931	82.2197	147.997	165.01	120.543	137.171	138.903	150.206
112185544	NC_037089.1:46138261-46422930	0.670474	1.82308	0.467841	0.475259	0.556517	1.36877	0.028898	0.050719	0.098693
112188612	NC_037089.1:46358214-46359856	0.025286	0	0.054351	1.72014	0.218531	0.472975	11.8013	9.23068	13.4851
112184382	NC_037089.1:46381649-46459582	0.753686	0.704292	0.568731	12.3523	14.7447	1.0555	3.07202	1.71432	3.92391
112184381	NC_037089.1:46411222-46520441	1.75529	6.68359	0.60824	2.49879	4.61455	13.9948	0.914611	0.756935	0.730095
112184384	NC_037089.1:46468736-46527851	0.620137	1.0183	0.049609	2.06368	5.55729	1.35752	1.42039	0.227521	0.930346
112188708	NC_037089.1:46604339-46709375	0.17677	0.174043	0.147699	3.64045	5.69675	0.164058	3.49716	2.08102	2.83126
112185635	NC_037089.1:46908818-46913299	0.272839	0.11477	0.171985	22.8486	43.705	13.3696	26.9388	26.677	27.9119
112188180	NC_037089.1:46969183-46973981	9.47967	12.0079	9.13551	18.0667	14.3924	16.3251	29.5744	28.5741	26.6129
112186401	NC_037089.1:47017173-47032467	2.66414	1.9803	2.90514	0.69674	0.76872	0.993941	0.555851	0.57848	0.494173
112187797	NC_037089.1:47185587-47188395	14.354	15.0175	13.2534	27.5982	24.1802	22.7506	11.9096	13.2414	12.0425
112185759	NC_037089.1:47144474-47148607	85.4306	96.7743	69.7839	266.23	331.322	196.278	266.175	278.319	257.744
112184393	NC_037089.1:47239447-47372603	3.97993	6.6792	1.27966	25.7644	27.1482	10.8402	4.11627	0.93373	4.93248
112189177	NC_037089.1:47650030-47655248	0	0.0825	0	0.160573	0.068592	0.950134	0.423272	0.423507	0
112190236	NC_037089.1:47749741-47754427	3.20659	1.93332	5.43954	0.214383	1.68036	0.552065	0.506232	1.06307	1.67942
112189732	NC_037089.1:47729553-47733862	56.82	44.4015	43.4942	14.3531	26.9995	16.6639	6.70858	7.00217	6.33467
112189817	NC_037089.1:47823313-47831071	10.3319	10.3861	12.4399	7.77083	6.41964	6.74966	3.71517	3.86117	3.92105
112188503	NC_037089.1:48070482-48072208	0.118148	0.432126	0.699123	69.7065	42.9265	1.52833	100.902	59.5813	99.8578
112189826	NC_037089.1:48116214-48121365	1.68067	0.993737	0.590402	0.25764	0.143168	0.161319	0.593446	0.261184	0.412992
112184432	NC_037089.1:48632574-48642333	1.51699	1.97866	0.829979	2.31987	1.62403	1.87113	0.843876	0.550923	0.482577
112187716	NC_037089.1:48278017-48281734	4.94625	3.04293	2.21254	0.755307	0	0.505984	0.555484	0.461617	1.22347
112187714	NC_037089.1:48278624-48281518	5.00794	5.34382	4.1198	0.736795	1.1187	1.98483	1.05736	0.597117	1.46839
112187715	NC_037089.1:48317545-48320983	109.707	117.463	96.5629	198.98	149.741	142.12	230.552	237.075	239.921
112186696	NC_037089.1:48737308-48741317	0.878039	0.478227	0.384057	0.086805	0.073599	0.055652	0.101145	0.201416	0.24658
112186698	NC_037089.1:48741342-48743909	64.6825	61.8682	48.3254	42.6095	66.7453	94.5169	17.5194	11.8523	14.7365
112189901	NC_037089.1:48770132-48772891	16.9499	29.5095	24.6103	98.9531	79.8027	100.267	54.7847	52.2369	48.3437
112187414	NC_037089.1:48807453-48812427	6.36696	21.7701	6.19047	41.9748	29.4703	38.886	40.51	40.3842	45.3116
112188186	NC_037089.1:48842534-48845032	4.96953	4.72685	6.38849	5.96022	5.47557	5.9233	11.6562	8.09972	9.687
112190294	NC_037089.1:49070952-49071991	0.588448	1.44163	0.723081	3.23485	4.24608	2.39863	3.21631	4.01443	2.86324
112187919	NC_037089.1:49244615-49253776	0.631745	0.799867	0.712978	10.372	6.56857	10.2951	29.1726	29.1221	22.301
112188534	NC_037089.1:49288347-49296219	12.2412	13.7479	12.3275	4.25394	4.89483	3.607	6.04472	4.36719	5.7076
112189938	NC_037089.1:49356907-49361289	9.08594	9.73047	8.61905	14.9396	15.3107	15.0842	13.7379	10.443	10.5393
112188258	NC_037089.1:49597930-49600467	0.153516	0.262616	0.138023	0	0	0.037892	0	0	0
112187954	NC_037089.1:49678328-49680435	0.028429	0	0.029942	0.84368	0.689395	0.251257	0.852101	1.31431	0.877469
112190195	NC_037089.1:49738937-49744906	7.75566	7.1836	7.88222	3.85862	2.12767	1.26256	1.92665	3.50801	3.75411
112188461	NC_037089.1:49762713-49767279	14.1007	13.5278	36.7177	4.09047	6.58637	6.54951	9.43669	19.4258	12.4213
112188531	NC_037089.1:49801864-49818352	4.4829	3.7859	2.51923	0.88479	0.595973	0.460382	1.66077	0.891824	1.29029
112188238	NC_037089.1:49854876-49856353	43.838	30.9025	55.6643	61.2173	54.1596	87.4508	36.4336	32.1789	28.2929
112188672	NC_037089.1:49942735-49949764	6.61465	4.76054	4.3792	1.87846	1.87474	1.64526	1.4493	1.54272	2.1458
112188673	NC_037089.1:49955974-49958741	13.7898	8.26254	10.0198	0.454622	0.429282	1.28453	0	0	0.027292
112187604	NC_037089.1:50163166-50168385	175.118	156.948	185.284	80.4986	82.6149	91.3696	74.0706	66.0775	69.9793
112187591	NC_037089.1:50401602-50406307	3.27256	9.67312	10.5245	3.45164	3.27792	1.85177	7.39999	10.5191	13.0757
112184465	NC_037089.1:50543724-50544788	0	0	0	0.044436	0	0	0	0.349153	1.37731
112188038	NC_037089.1:50576122-50579210	1.17299	3.84526	0.39481	23.9052	15.3525	53.3845	33.2311	30.3131	26.0237
112188112	NC_037089.1:50583360-50585815	10.2358	14.6986	18.0703	47.5225	46.6567	50.4133	48.8611	47.0728	45.9188
112185997	NC_037089.1:50656873-50660112	0.574365	0.20663	1.1028	0.033752	0	0	0	0	0
112188640	NC_037089.1:51140202-51309363	0.441867	1.00544	0.265787	1.36732	1.69762	1.93494	0.258462	0.151384	0.321695
112184481	NC_037089.1:51276867-51278543	0.424594	0.067366	0.106	0.264793	0.192959	2.77107	0.988988	3.84861	0.546003
112186427	NC_037089.1:51377161-51382239	0.180066	0.074062	0.04166	1.31864	0.47352	0.107237	1.71216	4.13268	3.03219
112186429	NC_037089.1:51382476-51383732	30.3986	26.1125	7.89632	1.21361	2.04845	0.446877	1.01185	0.643174	0.806239
112188153	NC_037089.1:51402011-51404311	5.86935	7.43903	4.37232	7.60986	6.99913	8.29653	9.82322	9.47644	12.618
112189983	NC_037089.1:51548488-51553981	65.7776	66.6825	74.4724	26.3979	20.3798	23.5724	9.91736	9.94437	14.3185
112190953	NC_037089.1:51557483-51559758	13.6725	14.0577	17.176	5.44015	4.70261	4.4278	4.84117	3.45754	5.48314
112190865	NC_037089.1:51615382-51619711	26.0872	28.4339	34.5974	4.43683	4.35811	2.71383	6.18091	5.25772	6.81805
112186297	NC_037089.1:51648402-51649810	0.720638	0.424466	0.662196	0	0.089594	0.065928	0.078495	0.046075	0.015679
112186295	NC_037089.1:51651222-51656180	262.613	240.585	43.845	97.9043	98.2474	55.3596	33.4129	30.5321	41.7938
112185714	NC_037089.1:51784513-51786295	1.86593	2.35817	3.17927	1.04681	0.865456	0.618283	0.519254	0.561822	0.493716
112188894	NC_037089.1:51843403-51845630	1.47749	2.18062	2.86281	0.570036	0.19718	0.530346	0.134878	0	0.161291
112184490	NC_037089.1:51881749-51882315	1.22463	1.08711	0.292688	4.0748	6.15846	7.87047	26.6803	20.4068	21.0776
112183392	NC_037089.1:51901282-51911423	6.77646	1.2184	2.83438	0.952857	0.879304	0.670852	1.78359	1.32312	1.62628
112190313	NC_037089.1:52047075-52049827	3.62735	1.75771	1.645	0.626024	0.508729	0.136297	0.606129	0.281898	0.893773
112189306	NC_037089.1:52171976-52175349	73.3598	77.727	93.1261	144.348	146.093	128.981	139.061	113.374	122.666
112188645	NC_037089.1:52177687-52180052	3.19093	0.87255	1.85841	0	0.089322	0	0	0.090017	0.172538
112187255	NC_037089.1:52182079-52186095	7.26602	11.9171	7.66089	32.6432	37.1013	16.1503	26.8721	19.3012	31.4158
112187468	NC_037089.1:52448788-52452709	25.6024	28.8359	22.2846	13.734	14.9624	3.70014	5.19988	3.85127	9.59321
112187467	NC_037089.1:52452859-52455013	3.49643	2.45478	3.18939	6.19736	6.87419	1.58559	14.0494	8.0228	14.0693
112187899	NC_037089.1:52553862-52555087	9.07167	11.6492	3.4569	39.7802	24.7734	29.0442	8.502	14.0973	11.0363
112187280	NC_037089.1:52690241-52691355	2.81101	2.96096	3.02008	0.373328	2.87621	1.48072	11.8611	19.3244	9.94603
112185809	NC_037089.1:52802418-52804902	1.74604	1.22658	1.96788	0	0.157313	0.065122	0.265393	0.08422	0.106711
112187571	NC_037089.1:52890804-52893981	17.7933	10.6464	7.86577	0.593098	1.26764	0.441394	2.97381	5.38888	2.88241
112188899	NC_037089.1:52903670-52906901	3.0118	3.03043	1.98999	0.206583	0.366375	0.115996	0.793477	1.01605	0.955688
112189723	NC_037089.1:52924129-52926168	139.054	187.353	76.012	2.63098	5.7102	1.71526	6.12993	3.44417	4.58646
112190006	NC_037089.1:53070948-53071731	2.10805	4.17448	5.4174	103.589	163.656	177.723	138.362	159.915	124.407
112185369	NC_037089.1:53083389-53088573	528.343	612.146	483.594	80.3357	66.3419	66.9213	165.331	171.265	179.53
112185519	NC_037089.1:53170350-53275525	23.5932	24.23	17.2502	70.8926	77.9816	20.8448	33.529	44.1274	41.0622
112188098	NC_037089.1:53209109-53210792	25.7568	22.8457	20.447	13.6115	28.6535	21.4747	7.12181	8.84478	6.85584
112185518	NC_037089.1:53245897-53248317	0	0	0	0.353614	0.222679	0.664505	0.042568	0.251264	0.043141
112188406	NC_037089.1:53773292-53774918	21.6512	16.6911	63.8278	44.6058	79.3907	21.4158	79.4947	79.7509	83.801
112189720	NC_037089.1:53807665-53808703	1.18425	2.36078	0.892007	18.5246	16.7972	12.9968	15.0984	31.2767	25.1896
112185603	NC_037089.1:53811314-53812081	2.04907	15.4386	2.22445	594.66	209.923	136.051	444.722	652.481	475.68
112187958	NC_037089.1:53832508-53834891	12.2155	13.0049	8.13861	20.8539	21.2778	21.0656	10.6074	10.3471	8.8962
112188210	NC_037089.1:53835858-53839468	7.18318	5.2464	5.26349	0.298193	0.217476	0.346068	0.400927	0.55958	0.802085
112190329	NC_037089.1:53854391-53859231	2.8539	1.62251	1.21484	0.144328	0.079702	0.053865	0.311954	0.175731	0.509281
112190297	NC_037089.1:53886873-53889260	4.99561	4.36157	3.27171	0	0	0	0.250372	0	0.286083
112185615	NC_037089.1:53869611-53872210	0.925471	0.402277	1.00969	1.03356	0.129091	0.101416	2.26613	1.92596	2.74341
[truncated: 7,666 more rows]
