# Supplementary material for: Identification of long non-coding RNAs involved in floral scent of Rosa hybrida
Source: Front Plant Sci. 2022 Oct 4;13:996474. doi: 10.3389/fpls.2022.996474 (PMC9577252; doi:10.3389/fpls.2022.996474)
Supplement: Supplementary Figure 1 — qRT-PCR validation of selected lncRNAs expression across flowering stages in rose ‘Tianmidemeng’. Expression levels of selected transcripts measured by qRT-PCR and RNA-Seq are showed in the same histograms. Black columns indicate relative gene expression levels detected by qRT-PCR (left y-axis; normalized units). Grey columns represent expression determined by RNA-Seq in RPKM units (right y-axis). [file DataSheet_1.zip › Supplementary files/Supplementary Table 6. Predicted target genes for lncRNAs in rose 'Tianmidemeng'..xls]

## Sheet: lncRNA_anno_FPKM_mRNA_anno_FPKM
Target gene ID	Target gene annotation	lncRNA ID and prediction method
112190786	XM_024330264.1 Rosa chinensis 40S ribosomal protein Sa-2-like	,XR_002930797.1(co_location),XR_002932726.1(co_location)
112185084	XM_024323286.1 Rosa chinensis coatomer subunit beta'-2 transcript variant X2,	,112165169.trans(co_expression),112179007.trans(co_expression),112185034.trans(co_expression),112188309.trans(co_expression),112188316.trans(co_expression),112190635.trans(co_expression),112198650.trans(co_expression),112200994.trans(co_expression),112203076.trans(co_expression),TCONS_00007381(co_expression),TCONS_00020591(co_expression),TCONS_00024234(co_location),TCONS_00025632(co_expression),T…
112199346	XM_024340376.1 Rosa chinensis uncharacterized LOC112199346	,XR_002935095.1(co_location),XR_002935939.1(co_location),XR_002935940.1(co_location),XR_002935941.1(co_location),XR_002935942.1(co_location),XR_002936132.1(co_location),XR_002936478.1(co_location),XR_002936479.1(co_location)
112186446	XM_024324916.1 Rosa chinensis uncharacterized LOC112186446	,XR_002927334.1(co_location)
112191652	XM_024331034.1 Rosa chinensis pentatricopeptide repeat-containing protein At5g66520-like	,112167395.trans(co_expression),112184085.trans(co_expression),112198701.trans(co_expression),112198702.trans(co_expression),112199584.trans(co_expression),112201881.trans(co_expression),112202956.trans(co_expression),112202973.trans(co_expression),TCONS_00001253(co_expression),TCONS_00002596(co_expression),TCONS_00003877(co_expression),TCONS_00004480(co_expression),TCONS_00004731(co_expression),…
112168080	XM_024305200.1 Rosa chinensis tRNA pseudouridine synthase A transcript variant X1,	,TCONS_00006830(co_expression),TCONS_00077762(co_location),TCONS_00088662(co_expression),XR_002924250.1(co_location),XR_002924251.1(co_location)
112199305	XM_024340340.1 Rosa chinensis uncharacterized N-acetyltransferase p20-like	,112177590.trans(co_expression),112184101.trans(co_expression),TCONS_00004480(co_expression),TCONS_00018157(co_expression),TCONS_00031553(co_expression),TCONS_00035742(co_expression),TCONS_00062221(co_expression),TCONS_00095298(co_expression),TCONS_00104643(co_expression),XR_002925566.1(co_expression),XR_002927569.1(co_expression),XR_002929995.1(co_expression),XR_002931804.1(co_expression)
112188076	XM_024327097.1 Rosa chinensis floral homeotic protein AGAMOUS transcript variant X1,	,112171279.trans(co_expression),112171790.trans(co_expression),112179614.trans(co_expression),TCONS_00000074(co_expression),TCONS_00001122(co_expression),TCONS_00002501(co_expression),TCONS_00009891(co_expression),TCONS_00011636(co_expression),TCONS_00013001(co_expression),TCONS_00017253(co_expression),TCONS_00027838(co_expression),TCONS_00028435(co_expression),TCONS_00033016(co_expression),TCONS…
112190297	XM_024329731.1 Rosa chinensis uncharacterized LOC112190297	,112170268.trans(co_expression),112177683.trans(co_expression),112179007.trans(co_expression),112180102.trans(co_expression),112181930.trans(co_expression),112185034.trans(co_expression),112188309.trans(co_expression),112190635.trans(co_expression),112198650.trans(co_expression),112200994.trans(co_expression),112203076.trans(co_expression),112203833.trans(co_expression),TCONS_00015156(co_expressi…
112179820	XM_024318300.1 Rosa chinensis TMV resistance protein N-like transcript variant X7,	,TCONS_00116590(co_location),XR_002928357.1(co_location)
112164705	XM_024300997.1 Rosa chinensis putative lipid-transfer protein DIR1	,TCONS_00049112(co_expression),TCONS_00072616(co_location),TCONS_00086374(co_expression),TCONS_00112143(co_expression),TCONS_00114793(co_expression),XR_002923222.1(co_location),XR_002925728.1(co_expression),XR_002926690.1(co_expression),XR_002927169.1(co_expression),XR_002931674.1(co_expression),XR_002932113.1(co_expression),XR_002932712.1(co_expression)
112197549	XM_024338277.1 Rosa chinensis protein farnesyltransferase/geranylgeranyltransferase type-1 subunit alpha	,112170900.trans(co_expression),TCONS_00056471(co_expression),TCONS_00056836(co_location),XR_002926297.1(co_expression),XR_002932975.1(co_expression),XR_002936122.1(co_expression),XR_002937127.1(co_expression)
112193053	XM_024333066.1 Rosa chinensis uncharacterized LOC112193053 transcript variant X1,	,TCONS_00056471(co_expression),TCONS_00077762(co_expression),TCONS_00101506(co_expression),XR_002927494.1(co_expression),XR_002933492.1(co_location),XR_002933494.1(co_location)
112181331	--	,XR_002928793.1(co_location)
112177460	--	,112168333.trans(co_expression),112170705.trans(co_expression),112177703.trans(co_expression),112181798.trans(co_expression),112185024.trans(co_expression),112185095.trans(co_expression),112185616.trans(co_expression),112191126.trans(co_expression),112194040.trans(co_expression),112194052.trans(co_expression),112198651.trans(co_expression),112203157.trans(co_expression),TCONS_00003497(co_expressi…
112169814	XM_024306873.1 Rosa chinensis long chain acyl-CoA synthetase 2-like transcript variant X1,	,112203885.trans(co_expression),TCONS_00024234(co_expression),TCONS_00066038(co_expression),TCONS_00093042(co_expression),TCONS_00093840(co_location),XR_002924455.1(co_location),XR_002924903.1(co_location),XR_002924904.1(co_location),XR_002924905.1(co_location),XR_002924907.1(co_location),XR_002924909.1(co_location),XR_002924910.1(co_location),XR_002930769.1(co_expression),XR_002931821.1(co_expre…
112192638	XM_024332446.1 Rosa chinensis RING finger and transmembrane domain-containing protein 2	,112194052.trans(co_location),TCONS_00042136(co_location),TCONS_00042138(co_location),TCONS_00048848(co_location),TCONS_00058728(co_expression),TCONS_00127698(co_expression),XR_002923937.1(co_expression),XR_002926435.1(co_expression),XR_002929164.1(co_expression),XR_002933383.1(co_location),XR_002934147.1(co_location)
112178425	XM_024316574.1 Rosa chinensis aspartic proteinase NANA, chloroplast-like	,TCONS_00053619(co_expression),XR_002924500.1(co_expression),XR_002926553.1(co_expression),XR_002927899.1(co_expression),XR_002933016.1(co_expression),XR_002933477.1(co_expression),XR_002934337.1(co_expression),XR_002934834.1(co_expression),XR_002935187.1(co_expression)
112169027	XM_024305963.1 Rosa chinensis transcription factor bHLH85	,112171640.trans(co_expression),TCONS_00017251(co_expression),TCONS_00023887(co_expression),TCONS_00049148(co_expression),TCONS_00065373(co_expression),TCONS_00072304(co_expression),TCONS_00120050(co_expression),XR_002922926.1(co_expression),XR_002923462.1(co_expression),XR_002923548.1(co_expression),XR_002924605.1(co_location),XR_002924606.1(co_location),XR_002925651.1(co_expression),XR_00292881…
112186463	XM_024324904.1 Rosa chinensis uncharacterized LOC112186463 transcript variant X1,	,XR_002929907.1(co_location),XR_002931160.1(co_location),XR_002932047.1(co_location)
112179220	XM_024317570.1 Rosa chinensis signal peptide peptidase-like 2 transcript variant X1,	,TCONS_00109435(co_expression),XR_002923391.1(co_expression),XR_002926958.1(co_location),XR_002928248.1(co_location)
112164062	XM_024300306.1 Rosa chinensis uncharacterized LOC112164062	,TCONS_00002625(co_location)
112165831	--	,TCONS_00000358(co_expression),TCONS_00005671(co_expression),TCONS_00015154(co_expression),TCONS_00019513(co_expression),TCONS_00024234(co_expression),TCONS_00036233(co_expression),TCONS_00048302(co_expression),TCONS_00050134(co_expression),TCONS_00053881(co_expression),TCONS_00053914(co_expression),TCONS_00054226(co_expression),TCONS_00060873(co_expression),TCONS_00064694(co_expression),TCONS_00…
112199853	XM_024340826.1 Rosa chinensis uncharacterized LOC112199853	,112164767.trans(co_expression),112171074.trans(co_expression),112178266.trans(co_expression),112178364.trans(co_expression),112203089.trans(co_expression),TCONS_00001421(co_expression),TCONS_00019515(co_expression),TCONS_00020194(co_expression),TCONS_00020933(co_expression),TCONS_00022310(co_expression),TCONS_00026311(co_expression),TCONS_00027349(co_expression),TCONS_00033775(co_expression),TCO…
112203167	--	,TCONS_00071951(co_location)
112180074	XM_024318582.1 Rosa chinensis F-box protein PP2-A13-like transcript variant X1,	,112192386.trans(co_expression),112192548.trans(co_expression),TCONS_00009656(co_expression),TCONS_00018468(co_expression),TCONS_00031678(co_expression),TCONS_00062018(co_expression),TCONS_00086638(co_expression),TCONS_00092529(co_expression),TCONS_00105030(co_expression),TCONS_00121832(co_expression),TCONS_00126233(co_expression),XR_002924170.1(co_expression),XR_002924751.1(co_expression),XR_002…
112170722	--	,112178775.trans(co_expression),TCONS_00006454(co_expression),TCONS_00006602(co_expression),TCONS_00019624(co_expression),TCONS_00021052(co_expression),TCONS_00021859(co_expression),TCONS_00024709(co_expression),TCONS_00033833(co_expression),TCONS_00036425(co_expression),TCONS_00044334(co_expression),TCONS_00080304(co_expression),TCONS_00080637(co_expression),TCONS_00082065(co_expression),TCONS_0…
112184602	XM_024322858.1 Rosa chinensis uncharacterized LOC112184602	,TCONS_00036226(co_location)
112184465	--	,112167395.trans(co_expression),112184085.trans(co_expression),112188669.trans(co_expression),112198701.trans(co_expression),112198702.trans(co_expression),112199584.trans(co_expression),112201881.trans(co_expression),112202956.trans(co_expression),112202973.trans(co_expression),TCONS_00001253(co_expression),TCONS_00002596(co_expression),TCONS_00003877(co_expression),TCONS_00004731(co_expression)…
112182017	XM_024320448.1 Rosa chinensis aspartyl protease family protein 2-like	,112177683.trans(co_expression),112181930.trans(co_expression),112190635.trans(co_expression),112198650.trans(co_expression),112200994.trans(co_expression),112203076.trans(co_expression),112203833.trans(co_expression),TCONS_00015156(co_expression),TCONS_00033301(co_expression),TCONS_00035309(co_expression),TCONS_00037176(co_expression),TCONS_00039043(co_expression),TCONS_00064694(co_expression),T…
112169774	XM_024306829.1 Rosa chinensis uncharacterized LOC112169774	,XR_002925991.1(co_location)
112176618	XM_024314643.1 Rosa chinensis single-stranded DNA-binding protein, mitochondrial	,112180053.trans(co_expression),TCONS_00000938(co_expression),XR_002926685.1(co_location),XR_002934076.1(co_expression)
112194849	XM_024335086.1 Rosa chinensis uncharacterized LOC112194849 transcript variant X1,	,112165366.trans(co_expression),TCONS_00006454(co_expression),TCONS_00006602(co_expression),TCONS_00021052(co_expression),TCONS_00033833(co_expression),TCONS_00074883(co_expression),TCONS_00080082(co_expression),TCONS_00082065(co_expression),TCONS_00087569(co_expression),TCONS_00097915(co_expression),TCONS_00103569(co_expression),TCONS_00116488(co_expression),TCONS_00119376(co_expression),TCONS_0…
112179934	XM_024318425.1 Rosa chinensis uncharacterized protein At5g39865	,TCONS_00005671(co_expression),TCONS_00009094(co_expression),TCONS_00012243(co_expression),TCONS_00015154(co_expression),TCONS_00019513(co_expression),TCONS_00023889(co_expression),TCONS_00032091(co_expression),TCONS_00034867(co_expression),TCONS_00036233(co_expression),TCONS_00048302(co_expression),TCONS_00053881(co_expression),TCONS_00053914(co_expression),TCONS_00056619(co_expression),TCONS_00…
112186176	XM_024324532.1 Rosa chinensis uncharacterized LOC112186176	,TCONS_00002625(co_location)
112198353	XM_024339459.1 Rosa chinensis snakin-2-like	,112176972.trans(co_expression),112195966.trans(co_expression),TCONS_00001063(co_expression),TCONS_00004405(co_expression),TCONS_00025787(co_expression),TCONS_00046950(co_expression),TCONS_00046951(co_expression),TCONS_00055002(co_expression),TCONS_00060782(co_expression),TCONS_00064159(co_expression),TCONS_00070810(co_expression),TCONS_00074556(co_expression),TCONS_00079780(co_expression),TCONS_…
112195984	XM_024336244.1 Rosa chinensis sugar transport protein 13-like	,112182634.trans(co_expression),112192011.trans(co_expression),112195966.trans(co_expression),TCONS_00000771(co_expression),TCONS_00004405(co_expression),TCONS_00006367(co_expression),TCONS_00046950(co_expression),TCONS_00046951(co_expression),TCONS_00070810(co_expression),TCONS_00074556(co_expression),TCONS_00079780(co_expression),TCONS_00081099(co_expression),TCONS_00092649(co_expression),TCONS…
112189904	XM_024329288.1 Rosa chinensis 1-aminocyclopropane-1-carboxylate synthase	,112165366.trans(co_expression),TCONS_00015355(co_expression),TCONS_00032148(co_location),TCONS_00036484(co_expression),TCONS_00038295(co_expression),TCONS_00080082(co_expression),TCONS_00082065(co_expression),TCONS_00087569(co_expression),TCONS_00103569(co_expression),TCONS_00105030(co_expression),TCONS_00115694(co_expression),TCONS_00116488(co_expression),TCONS_00119376(co_expression),TCONS_001…
112167688	XM_024304730.1 Rosa chinensis uncharacterized LOC112167688 transcript variant X1,	,112168333.trans(co_expression),112170705.trans(co_expression),112177703.trans(co_expression),112181798.trans(co_expression),112185024.trans(co_expression),112185095.trans(co_expression),112186227.trans(co_expression),112188184.trans(co_expression),112191126.trans(co_expression),112194040.trans(co_expression),112198651.trans(co_expression),112203157.trans(co_expression),TCONS_00006602(co_expressi…
112172329	XM_024309624.1 Rosa chinensis pleiotropic drug resistance protein 1-like transcript variant X1,	,XR_002924396.1(co_expression),XR_002924595.1(co_location),XR_002926042.1(co_expression),XR_002926110.1(co_location),XR_002926499.1(co_expression)
112190928	XM_024330443.1 Rosa chinensis NADH dehydrogenase [ubiquinone] 1 beta subcomplex subunit 8, mitochondrial	,112165169.trans(co_expression),112179007.trans(co_expression),112188309.trans(co_expression),112190635.trans(co_expression),112198650.trans(co_expression),112203076.trans(co_expression),TCONS_00009903(co_expression),TCONS_00023382(co_location),TCONS_00023383(co_location),TCONS_00023386(co_location),TCONS_00030939(co_expression),TCONS_00034965(co_location),TCONS_00073027(co_expression),TCONS_0007…
112163834	XM_024300087.1 Rosa chinensis L-type lectin-domain containing receptor kinase IX.2-like	,XR_002923126.1(co_location)
112183986	XM_024322301.1 Rosa chinensis uncharacterized LOC112183986	,TCONS_00032704(co_location),XR_002930191.1(co_location),XR_002930193.1(co_location),XR_002930194.1(co_location),XR_002930200.1(co_location),XR_002930201.1(co_location),XR_002930478.1(co_location),XR_002930479.1(co_location),XR_002930580.1(co_location),XR_002930866.1(co_location),XR_002931575.1(co_location),XR_002931578.1(co_location),XR_002931579.1(co_location)
112200029	XM_024341023.1 Rosa chinensis auxin efflux carrier component 2-like	,XR_002935265.1(co_location)
112175871	XM_024313616.1 Rosa chinensis ethylene-responsive transcription factor 3-like	,XR_002926685.1(co_location)
112176517	XM_024314474.1 Rosa chinensis kinesin-like protein KIN-14P transcript variant X1,	,TCONS_00029731(co_expression),TCONS_00110854(co_location),XR_002928028.1(co_expression),XR_002937530.1(co_expression)
112195830	XM_024336044.1 Rosa chinensis histidine-containing phosphotransfer protein 1	,112170926.trans(co_expression),TCONS_00008895(co_expression),TCONS_00008951(co_expression),TCONS_00048208(co_expression),TCONS_00058955(co_expression),TCONS_00091567(co_expression),TCONS_00098524(co_expression),XR_002925952.1(co_expression),XR_002928550.1(co_expression),XR_002934114.1(co_expression),XR_002936162.1(co_expression),XR_002937393.1(co_expression)
112168472	XM_024305594.1 Rosa chinensis chitinase 2-like	,TCONS_00077942(co_expression),XR_002925771.1(co_expression),XR_002927744.1(co_expression),XR_002936900.1(co_expression),XR_002937396.1(co_location),XR_002937528.1(co_location)
112186022	XM_024324373.1 Rosa chinensis probable disease resistance protein At5g66900 transcript variant X1,	,XR_002927119.1(co_expression),XR_002931460.1(co_location),XR_002931461.1(co_location)
112187966	XM_024326948.1 Rosa chinensis putative clathrin assembly protein At4g40080 transcript variant X1,	,TCONS_00034287(co_expression),TCONS_00065774(co_expression),XR_002924650.1(co_expression),XR_002930203.1(co_location),XR_002932561.1(co_location),XR_002932562.1(co_location)
112196233	XM_024336541.1 Rosa chinensis uncharacterized LOC112196233 transcript variant X1,	,TCONS_00051737(co_expression),XR_002935808.1(co_location)
112189657	XM_024329004.1 Rosa chinensis vascular-related unknown protein 1	,TCONS_00026530(co_location),TCONS_00028964(co_expression),TCONS_00123424(co_expression),XR_002929024.1(co_expression),XR_002931155.1(co_expression),XR_002932459.1(co_expression),XR_002933797.1(co_expression),XR_002934453.1(co_expression),XR_002935991.1(co_expression)
112181389	XM_024319754.1 Rosa chinensis UPF0496 protein At4g34320-like	,TCONS_00019371(co_expression),XR_002928831.1(co_location),XR_002928833.1(co_location)
112189938	XM_024329336.1 Rosa chinensis magnesium transporter MRS2-1 transcript variant X1,	,TCONS_00025748(co_expression),XR_002924650.1(co_expression),XR_002925335.1(co_expression),XR_002930745.1(co_location)
112202761	XM_024343765.1 Rosa chinensis uncharacterized LOC112202761	,TCONS_00077787(co_location),XR_002924075.1(co_location),XR_002924079.1(co_location)
112194726	XM_024334945.1 Rosa chinensis RING-H2 finger protein ATL70-like	,TCONS_00090626(co_expression),XR_002933232.1(co_location),XR_002934385.1(co_location),XR_002934386.1(co_location)
112201478	XM_024342354.1 Rosa chinensis uncharacterized LOC112201478 transcript variant X1,	,112177313.trans(co_expression),TCONS_00007129(co_expression),TCONS_00007381(co_expression),TCONS_00030541(co_expression),TCONS_00031678(co_expression),TCONS_00038295(co_expression),TCONS_00064568(co_expression),TCONS_00072616(co_expression),TCONS_00092529(co_expression),TCONS_00105030(co_expression),TCONS_00113889(co_expression),TCONS_00126233(co_expression),XR_002922906.1(co_expression),XR_0029…
112177767	XM_024316024.1 Rosa chinensis uncharacterized LOC112177767	,TCONS_00123439(co_location),XR_002926747.1(co_location),XR_002926801.1(co_location),XR_002927847.1(co_location),XR_002928000.1(co_location),XR_002928035.1(co_location),XR_002928036.1(co_location),XR_002928414.1(co_location),XR_002928415.1(co_location),XR_002928418.1(co_location)
112166950	XM_024303891.1 Rosa chinensis cap guanine-N7 methyltransferase 1 transcript variant X1, mRNA	,XR_002924061.1(co_location)
112182139	XM_024320582.1 Rosa chinensis transcription factor MYC3	,TCONS_00003728(co_expression),TCONS_00070358(co_expression),TCONS_00113704(co_expression),XR_002926058.1(co_expression),XR_002928142.1(co_location),XR_002933219.1(co_expression),XR_002934613.1(co_expression)
112183421	XM_024321801.1 Rosa chinensis thymidine kinase a	,112177683.trans(co_expression),112203076.trans(co_expression),TCONS_00073027(co_expression),TCONS_00073888(co_expression),TCONS_00081009(co_expression),TCONS_00124370(co_expression),TCONS_00126409(co_expression),XR_002922698.1(co_expression),XR_002925213.1(co_expression),XR_002927266.1(co_expression),XR_002927627.1(co_expression),XR_002928825.1(co_expression),XR_002929285.1(co_expression),XR_002…
112167453	XM_024304485.1 Rosa chinensis 65-kDa microtubule-associated protein 3-like	,112165169.trans(co_expression),112172884.trans(co_expression),112177313.trans(co_expression),112179007.trans(co_expression),112180564.trans(co_expression),112188316.trans(co_expression),TCONS_00006747(co_expression),TCONS_00007129(co_expression),TCONS_00007381(co_expression),TCONS_00010323(co_expression),TCONS_00020591(co_expression),TCONS_00020675(co_expression),TCONS_00028005(co_expression),TC…
112203279	XM_024344268.1 Rosa chinensis receptor-like protein EIX2	,TCONS_00072616(co_location),XR_002923050.1(co_location),XR_002923222.1(co_location),XR_002923624.1(co_location),XR_002923662.1(co_location)
112189737	XM_024329086.1 Rosa chinensis protein TIFY 10a	,XR_002930330.1(co_expression),XR_002931712.1(co_location),XR_002931812.1(co_expression)
112176448	XM_024314375.1 Rosa chinensis alpha-glucosidase 2	,112165169.trans(co_expression),112172884.trans(co_expression),112177313.trans(co_expression),112179007.trans(co_expression),112180564.trans(co_expression),112185034.trans(co_expression),112188309.trans(co_expression),112188316.trans(co_expression),112190635.trans(co_expression),112198650.trans(co_expression),TCONS_00006747(co_expression),TCONS_00007381(co_expression),TCONS_00020591(co_expression…
112165327	XM_024301821.1 Rosa chinensis protein Simiate	,XR_002923384.1(co_location)
112189471	XM_024328811.1 Rosa chinensis uncharacterized LOC112189471 transcript variant X1,	,112168333.trans(co_expression),112170705.trans(co_expression),112177703.trans(co_expression),112181798.trans(co_expression),112185024.trans(co_expression),112185095.trans(co_expression),112185616.trans(co_expression),112191126.trans(co_expression),112194040.trans(co_expression),112194052.trans(co_expression),112198651.trans(co_expression),112203157.trans(co_expression),TCONS_00003497(co_expressi…
112192116	XM_024331688.1 Rosa chinensis 40S ribosomal protein S15a-1-like	,TCONS_00000596(co_location),TCONS_00000597(co_location),TCONS_00105060(co_expression),XR_002933368.1(co_location),XR_002933369.1(co_location),XR_002933384.1(co_location),XR_002933389.1(co_location)
112183508	XM_024321895.1 Rosa chinensis probable protein phosphatase 2C 8 transcript variant X1,	,112192011.trans(co_expression),112195966.trans(co_expression),TCONS_00000771(co_expression),TCONS_00004405(co_expression),TCONS_00006367(co_expression),TCONS_00046950(co_expression),TCONS_00046951(co_expression),TCONS_00055002(co_expression),TCONS_00070810(co_expression),TCONS_00074556(co_expression),TCONS_00079780(co_expression),TCONS_00081099(co_expression),TCONS_00092649(co_expression),TCONS_…
112201000	XM_024342004.1 Rosa chinensis probable protein arginine N-methyltransferase 6	,TCONS_00062010(co_location),TCONS_00062011(co_location),TCONS_00062012(co_location),TCONS_00062013(co_location),TCONS_00062015(co_location),TCONS_00062017(co_location)
112165965	XM_024302691.1 Rosa chinensis uncharacterized LOC112165965	,112164724.trans(co_expression),112168333.trans(co_expression),112170705.trans(co_expression),112177703.trans(co_expression),112178775.trans(co_expression),112185024.trans(co_expression),112185095.trans(co_expression),112185616.trans(co_expression),112191126.trans(co_expression),112194040.trans(co_expression),112194052.trans(co_expression),112203157.trans(co_expression),TCONS_00003497(co_expressi…
112188777	XM_024327986.1 Rosa chinensis thioredoxin 1-like	,TCONS_00064620(co_expression),TCONS_00083854(co_expression),TCONS_00114308(co_expression)
112182421	XM_024320919.1 Rosa chinensis vestitone reductase-like	,TCONS_00013565(co_location),XR_002929006.1(co_location),XR_002929008.1(co_location),XR_002930739.1(co_location),XR_002930744.1(co_location),XR_002930746.1(co_location),XR_002930747.1(co_location)
112175923	XM_024313661.1 Rosa chinensis rho GTPase-activating protein REN1	,TCONS_00012310(co_expression),TCONS_00117880(co_location),XR_002927522.1(co_location),XR_002927657.1(co_location),XR_002934763.1(co_expression)
112187942	XM_024326917.1 Rosa chinensis pentatricopeptide repeat-containing protein At3g16010 transcript variant X1,	,TCONS_00035969(co_location),XR_002927880.1(co_expression),XR_002931282.1(co_location),XR_002931558.1(co_location)
112178720	XM_024316914.1 Rosa chinensis putative F-box protein At3g10240	,112166273.trans(co_expression),112170900.trans(co_expression),TCONS_00113422(co_expression),XR_002923937.1(co_expression),XR_002925426.1(co_expression),XR_002932613.1(co_expression),XR_002934346.1(co_expression)
112167196	XM_024304175.1 Rosa chinensis SAP30-binding protein	,TCONS_00010346(co_expression),TCONS_00114793(co_expression),XR_002922725.1(co_location),XR_002924048.1(co_location),XR_002931720.1(co_expression)
112200700	XM_024341712.1 Rosa chinensis protein SIEVE ELEMENT OCCLUSION B-like	,TCONS_00012049(co_expression),TCONS_00054595(co_location),XR_002923577.1(co_expression),XR_002923580.1(co_expression),XR_002924045.1(co_expression),XR_002924440.1(co_expression),XR_002924834.1(co_expression),XR_002926611.1(co_expression),XR_002928253.1(co_expression),XR_002930179.1(co_expression),XR_002933963.1(co_expression),XR_002935347.1(co_expression),XR_002936442.1(co_location),XR_002937199…
112195027	XM_024335318.1 Rosa chinensis protein BCCIP homolog transcript variant X1,	,TCONS_00074326(co_expression)
112192293	XM_024331952.1 Rosa chinensis mediator of RNA polymerase II transcription subunit 27-like	,TCONS_00022648(co_expression)
112167837	XM_024304922.1 Rosa chinensis protein trichome birefringence-like 42	,XR_002923820.1(co_location),XR_002936881.1(co_location),XR_002936882.1(co_location),XR_002936897.1(co_location),XR_002936898.1(co_location)
112181806	XM_024320207.1 Rosa chinensis senescence-specific cysteine protease SAG39-like	,XR_002930849.1(co_location)
112164037	XM_024300281.1 Rosa chinensis zingipain-1-like	,112171536.trans(co_expression),112194526.trans(co_expression),TCONS_00003732(co_expression),TCONS_00004097(co_expression),TCONS_00004691(co_expression),TCONS_00009483(co_expression),TCONS_00009761(co_expression),TCONS_00019214(co_expression),TCONS_00021637(co_expression),TCONS_00022574(co_expression),TCONS_00022642(co_expression),TCONS_00022773(co_expression),TCONS_00030424(co_expression),TCONS_…
112180821	XM_024319381.1 Rosa chinensis LIM domain-containing protein WLIM2b-like	,112165895.trans(co_expression),112167175.trans(co_expression),112194583.trans(co_expression),112199411.trans(co_expression),112201587.trans(co_expression),TCONS_00004249(co_expression),TCONS_00015724(co_expression),TCONS_00018329(co_expression),TCONS_00021993(co_expression),TCONS_00022770(co_expression),TCONS_00026223(co_expression),TCONS_00033783(co_expression),TCONS_00034350(co_expression),TCO…
112195216	XM_024335586.1 Rosa chinensis protein SRG1-like	,112191412.trans(co_expression),TCONS_00042971(co_location),XR_002924010.1(co_expression)
112192809	XM_024332687.1 Rosa chinensis probable WRKY transcription factor 70 transcript variant X1,	,112163734.trans(co_expression),112165671.trans(co_expression),112170014.trans(co_expression),112183780.trans(co_expression),112183850.trans(co_expression),112196379.trans(co_expression),TCONS_00004399(co_expression),TCONS_00009094(co_expression),TCONS_00009727(co_expression),TCONS_00012890(co_expression),TCONS_00013875(co_expression),TCONS_00015537(co_expression),TCONS_00020874(co_expression),TC…
112199252	XM_024340295.1 Rosa chinensis receptor-like protein 2	,TCONS_00009444(co_expression),TCONS_00012049(co_expression),TCONS_00057630(co_expression),TCONS_00102686(co_expression),XR_002923577.1(co_expression),XR_002923580.1(co_expression),XR_002924045.1(co_expression),XR_002924440.1(co_expression),XR_002924834.1(co_expression),XR_002926060.1(co_expression),XR_002926611.1(co_expression),XR_002927621.1(co_expression),XR_002928253.1(co_expression),XR_00292…
112166706	XM_024303589.1 Rosa chinensis clathrin heavy chain 1-like	,TCONS_00028824(co_expression),XR_002925591.1(co_expression),XR_002925662.1(co_expression),XR_002926435.1(co_expression)
112194161	XM_024334413.1 Rosa chinensis uncharacterized LOC112194161	,XR_002932950.1(co_location)
112175684	XM_024313407.1 Rosa chinensis 3-hydroxyisobutyryl-CoA hydrolase-like protein 1, mitochondrial	,XR_002926592.1(co_location)
112195947	XM_024336186.1 Rosa chinensis 5'-nucleotidase domain-containing protein 4 transcript variant X1,	,112180102.trans(co_expression),112181930.trans(co_expression),112188309.trans(co_expression),112190635.trans(co_expression),112198650.trans(co_expression),112200994.trans(co_expression),112203076.trans(co_expression),112203833.trans(co_expression),TCONS_00009903(co_expression),TCONS_00015156(co_expression),TCONS_00030939(co_expression),TCONS_00033301(co_expression),TCONS_00035132(co_expression),…
112169255	XM_024306266.1 Rosa chinensis pre--processing protein 40A-like transcript variant X1, mRNA	,TCONS_00092401(co_location),TCONS_00092403(co_location)
112200004	XM_024341000.1 Rosa chinensis methionine aminopeptidase 1A-like	,XR_002935214.1(co_location),XR_002936126.1(co_location)
112182168	XM_024320616.1 Rosa chinensis two-component response regulator-like APRR5 transcript variant X1,	,TCONS_00041705(co_expression),TCONS_00104244(co_expression),XR_002929303.1(co_location),XR_002930565.1(co_expression)
112196520	XM_024336885.1 Rosa chinensis pentatricopeptide repeat-containing protein At3g26540 transcript variant X1,	,XR_002935045.1(co_location)
112190393	XM_024329826.1 Rosa chinensis 1-aminocyclopropane-1-carboxylate oxidase	,XR_002930087.1(co_location),XR_002930214.1(co_location)
112173942	XM_024311633.1 Rosa chinensis BRCA1-associated RING domain protein 1	,112165169.trans(co_expression),112170900.trans(co_expression),112175565.trans(co_expression),112177683.trans(co_expression),112179007.trans(co_expression),112188309.trans(co_expression),112190635.trans(co_expression),112198650.trans(co_expression),112203076.trans(co_expression),TCONS_00020591(co_expression),TCONS_00020675(co_expression),TCONS_00025632(co_expression),TCONS_00033301(co_expression)…
112179171	XM_024317508.1 Rosa chinensis E3 ubiquitin-protein ligase UPL1-like transcript variant X1,	,TCONS_00126238(co_location),XR_002927648.1(co_location),XR_002927649.1(co_location)
112172727	XM_024310192.1 Rosa chinensis uncharacterized protein DDB_G0290685-like	,TCONS_00098523(co_location),TCONS_00107790(co_location)
112188808	XM_024328014.1 Rosa chinensis uncharacterized LOC112188808	,112164724.trans(co_expression),112185616.trans(co_expression),112194052.trans(co_expression),TCONS_00000099(co_expression),TCONS_00003497(co_expression),TCONS_00005132(co_expression),TCONS_00010578(co_expression),TCONS_00012985(co_expression),TCONS_00018967(co_expression),TCONS_00023711(co_expression),TCONS_00024709(co_expression),TCONS_00030217(co_expression),TCONS_00034113(co_expression),TCONS…
112191905	XM_024331386.1 Rosa chinensis putative disease resistance protein At3g14460 transcript variant X1,	,TCONS_00064766(co_expression),XR_002933808.1(co_location),XR_002933809.1(co_location),XR_002934406.1(co_location)
112171092	XM_024308326.1 Rosa chinensis uncharacterized LOC112171092	,XR_002926042.1(co_location)
112168479	XM_024305597.1 Rosa chinensis UPF0481 protein At3g47200-like transcript variant X1,	,XR_002924253.1(co_location)
112177168	XM_024315390.1 Rosa chinensis ethylene-responsive transcription factor ERF020-like	,112178268.trans(co_expression),TCONS_00008446(co_expression),TCONS_00022264(co_expression),TCONS_00023243(co_expression),TCONS_00034352(co_expression),TCONS_00035706(co_expression),TCONS_00037471(co_expression),TCONS_00040436(co_expression),TCONS_00040437(co_expression),TCONS_00040440(co_expression),TCONS_00060613(co_expression),TCONS_00116258(co_expression),TCONS_00120595(co_expression),TCONS_0…
112194576	XM_024334797.1 Rosa chinensis OTU domain-containing protein At3g57810-like transcript variant X1,	,112170268.trans(co_expression),112181930.trans(co_expression),112185034.trans(co_expression),112188309.trans(co_expression),112190635.trans(co_expression),112198650.trans(co_expression),112200994.trans(co_expression),112203076.trans(co_expression),112203833.trans(co_expression),TCONS_00015156(co_expression),TCONS_00026311(co_expression),TCONS_00030939(co_expression),TCONS_00032238(co_expression)…
112185078	XM_024323284.1 Rosa chinensis uridylate kinase	,XR_002931498.1(co_location),XR_002931499.1(co_location),XR_002931704.1(co_expression)
112198923	XM_024340012.1 Rosa chinensis putative disease resistance protein RGA3	,XR_002929053.1(co_location),XR_002929054.1(co_location),XR_002929055.1(co_location),XR_002929056.1(co_location),XR_002929060.1(co_location),XR_002929061.1(co_location),XR_002929063.1(co_location),XR_002929067.1(co_location)
112197267	XM_024337888.1 Rosa chinensis pentatricopeptide repeat-containing protein At3g22690-like	,112164724.trans(co_expression),112168333.trans(co_expression),112170705.trans(co_expression),112177703.trans(co_expression),112185024.trans(co_expression),112185095.trans(co_expression),112185616.trans(co_expression),112191126.trans(co_expression),112194040.trans(co_expression),112194052.trans(co_expression),112197274.trans(co_location),112203157.trans(co_expression),TCONS_00003497(co_expression…
112187547	XM_024326395.1 Rosa chinensis putative glutamine amidotransferase GAT1_2.1	,TCONS_00031529(co_location),XR_002928512.1(co_expression),XR_002931581.1(co_location)
112184107	--	,TCONS_00033510(co_location),XR_002930072.1(co_location)
112194381	XM_024334630.1 Rosa chinensis uncharacterized LOC112194381	,112194382.trans(co_location),XR_002932874.1(co_location),XR_002933348.1(co_location)
112197653	XM_024338406.1 Rosa chinensis probable calcium-binding protein CML22 transcript variant X1,	,XR_002936288.1(co_location),XR_002936289.1(co_location),XR_002936617.1(co_location)
112201583	XM_024342490.1 Rosa chinensis 5'-3' exoribonuclease 3-like transcript variant X1,	,XR_002931101.1(co_expression),XR_002935768.1(co_expression)
112199298	XM_024340334.1 Rosa chinensis vicilin-like antimicrobial peptides 2-3	,TCONS_00058000(co_location),XR_002936288.1(co_location),XR_002936289.1(co_location),XR_002936379.1(co_location)
112199759	XM_024340731.1 Rosa chinensis putative disease resistance RPP13-like protein 1	,TCONS_00064767(co_expression),XR_002929523.1(co_location),XR_002932360.1(co_expression),XR_002934435.1(co_location)
112167200	XM_024304182.1 Rosa chinensis ethylene-responsive transcription factor ERF071-like	,112194596.trans(co_expression),TCONS_00012372(co_expression),TCONS_00082982(co_expression),TCONS_00088042(co_expression),TCONS_00090625(co_expression),TCONS_00095399(co_expression),TCONS_00115473(co_expression),TCONS_00115474(co_expression),TCONS_00127998(co_expression),XR_002923111.1(co_expression),XR_002924547.1(co_expression),XR_002925273.1(co_expression),XR_002925300.1(co_expression),XR_0029…
112177473	--	,XR_002926958.1(co_location)
112198553	XM_024339703.1 Rosa chinensis DEAD-box ATP-dependent RNA helicase 50-like	,112167319.trans(co_expression),XR_002933708.1(co_expression)
112173084	XM_024310631.1 Rosa chinensis subtilisin-like protease SBT1.9	,112173244.trans(co_expression),TCONS_00074701(co_expression),TCONS_00115903(co_expression),XR_002925966.1(co_location),XR_002931641.1(co_expression),XR_002931931.1(co_expression),XR_002933020.1(co_expression),XR_002937400.1(co_expression)
112202492	--	,XR_002923382.1(co_location),XR_002924232.1(co_location),XR_002937263.1(co_location)
112190500	XM_024329935.1 Rosa chinensis protein EFFECTOR OF TRANSCRIPTION 2-like	,112164718.trans(co_expression),XR_002922757.1(co_expression),XR_002928542.1(co_expression)
112187829	XM_024326782.1 Rosa chinensis probable disease resistance protein At5g66900	,112183787.trans(co_location),112196379.trans(co_expression),TCONS_00000358(co_expression),TCONS_00005671(co_expression),TCONS_00009656(co_expression),TCONS_00012243(co_expression),TCONS_00019513(co_expression),TCONS_00048302(co_expression),TCONS_00050134(co_expression),TCONS_00060873(co_expression),TCONS_00084594(co_expression),TCONS_00086492(co_expression),TCONS_00087378(co_expression),TCONS_00…
112183597	XM_024321970.1 Rosa chinensis disease resistance-like protein DSC1	,XR_002930610.1(co_location),XR_002931957.1(co_location),XR_002932079.1(co_location)
112186521	XM_024324975.1 Rosa chinensis bidirectional sugar transporter SWEET6b-like	,112168333.trans(co_expression),112170705.trans(co_expression),112177703.trans(co_expression),112181798.trans(co_expression),112185024.trans(co_expression),112185095.trans(co_expression),112185616.trans(co_expression),112191126.trans(co_expression),112194040.trans(co_expression),112194052.trans(co_expression),112198651.trans(co_expression),112203157.trans(co_expression),TCONS_00003497(co_expressi…
112170517	XM_024307840.1 Rosa chinensis protein IQ-DOMAIN 32	,TCONS_00034277(co_expression),TCONS_00034869(co_expression),TCONS_00072684(co_expression),XR_002928329.1(co_expression)
112170579	XM_024307913.1 Rosa chinensis uncharacterized LOC112170579	,XR_002924960.1(co_location)
112186256	XM_024324613.1 Rosa chinensis bromodomain-containing protein 4	,112164724.trans(co_expression),112185616.trans(co_expression),112194052.trans(co_expression),TCONS_00003497(co_expression),TCONS_00007202(co_expression),TCONS_00008429(co_expression),TCONS_00010578(co_expression),TCONS_00018967(co_expression),TCONS_00023711(co_expression),TCONS_00024709(co_expression),TCONS_00026266(co_expression),TCONS_00030217(co_expression),TCONS_00034113(co_expression),TCONS…
112194294	XM_024334543.1 Rosa chinensis dof zinc finger protein DOF3.5-like	,XR_002932899.1(co_location),XR_002934338.1(co_location)
112172078	XM_024309253.1 Rosa chinensis leucine-rich repeat extensin-like protein 3	,TCONS_00109693(co_location)
112179122	XM_024317449.1 Rosa chinensis cx9C motif-containing protein 4, mitochondrial	,XR_002923865.1(co_expression)
112187150	XM_024325813.1 Rosa chinensis uncharacterized LOC112187150	,TCONS_00028487(co_location),XR_002930735.1(co_location)
112166883	XM_024303811.1 Rosa chinensis cytochrome P450 72A15-like transcript variant X1,	,XR_002923459.1(co_location),XR_002923586.1(co_location),XR_002937420.1(co_location)
112184773	XM_024323013.1 Rosa chinensis mitogen-activated protein kinase kinase kinase 17-like	,XR_002930591.1(co_location),XR_002930592.1(co_location),XR_002930799.1(co_location),XR_002932319.1(co_location),XR_002932709.1(co_location)
112174621	XM_024312424.1 Rosa chinensis uncharacterized LOC112174621 transcript variant X1,	,XR_002926004.1(co_location)
112178588	XM_024316744.1 Rosa chinensis telomere length regulation protein TEL2 homolog transcript variant X1,	,XR_002925489.1(co_expression),XR_002928508.1(co_location),XR_002931245.1(co_expression),XR_002931949.1(co_expression),XR_002933708.1(co_expression),XR_002936866.1(co_expression),XR_002937127.1(co_expression)
112180297	XM_024318827.1 Rosa chinensis protein SDA1 homolog transcript variant X1,	,112171536.trans(co_expression),112194526.trans(co_expression),TCONS_00003732(co_expression),TCONS_00004097(co_expression),TCONS_00004691(co_expression),TCONS_00009483(co_expression),TCONS_00009761(co_expression),TCONS_00019214(co_expression),TCONS_00021637(co_expression),TCONS_00022574(co_expression),TCONS_00022642(co_expression),TCONS_00022773(co_expression),TCONS_00030424(co_expression),TCONS_…
112186989	XM_024325581.1 Rosa chinensis protein FLUORESCENT IN BLUE LIGHT, chloroplastic transcript variant X1,	,112165169.trans(co_expression),112172884.trans(co_expression),112177313.trans(co_expression),112179007.trans(co_expression),112185034.trans(co_expression),112188309.trans(co_expression),112188316.trans(co_expression),112190635.trans(co_expression),112198650.trans(co_expression),112200994.trans(co_expression),TCONS_00006747(co_expression),TCONS_00007381(co_expression),TCONS_00020591(co_expression…
112178960	XM_024317244.1 Rosa chinensis RNA polymerase II C-terminal domain phosphatase-like 4	,112177738.trans(co_location),XR_002927570.1(co_location),XR_002927573.1(co_location),XR_002930035.1(co_expression)
112184770	XM_024323009.1 Rosa chinensis laccase-14-like	,XR_002929912.1(co_location),XR_002930221.1(co_location),XR_002930223.1(co_location),XR_002930224.1(co_location),XR_002930225.1(co_location),XR_002930391.1(co_location),XR_002930799.1(co_location),XR_002932726.1(co_location),XR_002933240.1(co_expression),XR_002937489.1(co_expression)
112178755	XM_024316966.1 Rosa chinensis plant UBX domain-containing protein 10	,TCONS_00127570(co_expression),XR_002927056.1(co_location),XR_002927059.1(co_location),XR_002927061.1(co_location),XR_002928130.1(co_expression),XR_002929006.1(co_expression)
112173787	XM_024311473.1 Rosa chinensis senescence-specific cysteine protease SAG39-like	,112182634.trans(co_expression),112195966.trans(co_expression),TCONS_00000771(co_expression),TCONS_00006367(co_expression),TCONS_00012372(co_expression),TCONS_00024601(co_expression),TCONS_00042652(co_expression),TCONS_00074556(co_expression),TCONS_00081099(co_expression),TCONS_00082982(co_expression),TCONS_00095399(co_expression),TCONS_00115474(co_expression),TCONS_00127998(co_expression),XR_002…
112171325	XM_024308525.1 Rosa chinensis uncharacterized LOC112171325	,112176972.trans(co_expression),112185275.trans(co_expression),112194468.trans(co_expression),112195966.trans(co_expression),112196113.trans(co_expression),TCONS_00004405(co_expression),TCONS_00025787(co_expression),TCONS_00042652(co_expression),TCONS_00043045(co_expression),TCONS_00055002(co_expression),TCONS_00055498(co_expression),TCONS_00059155(co_expression),TCONS_00059156(co_expression),TCO…
112168978	--	,XR_002924396.1(co_location)
112173706	XM_024311384.1 Rosa chinensis uncharacterized LOC112173706	,112177683.trans(co_expression),112179007.trans(co_expression),112181930.trans(co_expression),112185034.trans(co_expression),112188309.trans(co_expression),112190635.trans(co_expression),112198650.trans(co_expression),112200994.trans(co_expression),112203076.trans(co_expression),112203833.trans(co_expression),TCONS_00015156(co_expression),TCONS_00020591(co_expression),TCONS_00026311(co_expression…
112170485	XM_024307793.1 Rosa chinensis sodium/proton antiporter 1-like	,112181930.trans(co_expression),112203833.trans(co_expression),TCONS_00008906(co_expression),TCONS_00015156(co_expression),TCONS_00036208(co_expression),TCONS_00039043(co_expression),TCONS_00046630(co_expression),TCONS_00064694(co_expression),TCONS_00078720(co_expression),TCONS_00080293(co_expression),TCONS_00086345(co_expression),TCONS_00091431(co_expression),TCONS_00102010(co_location),TCONS_00…
112193790	XM_024334020.1 Rosa chinensis long chain acyl-CoA synthetase 6, peroxisomal-like transcript variant X1,	,TCONS_00054227(co_expression),TCONS_00124517(co_expression),XR_002923194.1(co_expression),XR_002925538.1(co_expression),XR_002930246.1(co_expression),XR_002932242.1(co_expression),XR_002932933.1(co_location),XR_002937074.1(co_expression)
112184540	XM_024322806.1 Rosa chinensis transcription termination factor MTERF15, mitochondrial-like transcript variant X1,	,XR_002930901.1(co_location),XR_002932383.1(co_location)
112172082	XM_024309257.1 Rosa chinensis transcription factor MYB8-like	,112182634.trans(co_expression),112192011.trans(co_expression),TCONS_00000771(co_expression),TCONS_00006367(co_expression),TCONS_00074556(co_expression),TCONS_00081099(co_expression),TCONS_00092649(co_expression),TCONS_00097483(co_expression),TCONS_00103207(co_expression),TCONS_00116183(co_expression),TCONS_00124421(co_expression),XR_002922850.1(co_expression),XR_002923308.1(co_expression),XR_002…
112172899	XM_024310402.1 Rosa chinensis carotenoid 9,10(9',10')-cleavage dioxygenase 1-like transcript variant X1,	,112177394.trans(co_expression),112198651.trans(co_expression),TCONS_00052293(co_expression),TCONS_00065373(co_expression),TCONS_00066477(co_expression),TCONS_00087686(co_expression),TCONS_00092403(co_expression),TCONS_00092521(co_expression),TCONS_00093825(co_expression),TCONS_00117349(co_expression),TCONS_00118802(co_expression),TCONS_00120050(co_expression),XR_002928257.1(co_expression),XR_002…
112193339	XM_024333441.1 Rosa chinensis probable leucine-rich repeat receptor-like protein kinase At5g63930	,TCONS_00036208(co_expression),XR_002930743.1(co_expression),XR_002933231.1(co_expression),XR_002936316.1(co_expression)
112194088	XM_024334348.1 Rosa chinensis transcription factor bHLH140-like	,112172884.trans(co_expression),112178775.trans(co_expression),112185616.trans(co_expression),TCONS_00010323(co_expression),TCONS_00024709(co_expression),TCONS_00033833(co_expression),TCONS_00036425(co_expression),TCONS_00064567(co_expression),TCONS_00065362(co_expression),TCONS_00070276(co_expression),TCONS_00072616(co_expression),TCONS_00075223(co_expression),TCONS_00080303(co_expression),TCONS…
112187582	XM_024326440.1 Rosa chinensis pentatricopeptide repeat-containing protein At5g65560-like transcript variant X1,	,112163788.trans(co_expression),XR_002924180.1(co_expression),XR_002929345.1(co_expression)
112171388	XM_024308582.1 Rosa chinensis zinc finger BED domain-containing protein RICESLEEPER 2-like	,TCONS_00105553(co_location)
112169993	XM_024307128.1 Rosa chinensis protein BUD31 homolog 1 transcript variant X1,	,112165169.trans(co_expression),112179007.trans(co_expression),TCONS_00039871(co_expression),TCONS_00073027(co_expression),TCONS_00073888(co_expression),TCONS_00076018(co_expression),TCONS_00092709(co_expression),TCONS_00095017(co_expression),TCONS_00120683(co_expression),TCONS_00126409(co_expression),XR_002922698.1(co_expression),XR_002923820.1(co_expression),XR_002924572.1(co_expression),XR_002…
112202967	XM_024344002.1 Rosa chinensis F-box protein CPR1-like	,TCONS_00002626(co_expression),TCONS_00054264(co_expression),TCONS_00080805(co_expression),XR_002922659.1(co_location),XR_002922663.1(co_location),XR_002923711.1(co_expression),XR_002924124.1(co_expression),XR_002925416.1(co_expression),XR_002928742.1(co_expression),XR_002930202.1(co_expression),XR_002930907.1(co_expression),XR_002931315.1(co_expression),XR_002932911.1(co_expression),XR_002933034…
112199004	XM_024340077.1 Rosa chinensis uncharacterized LOC112199004	,TCONS_00009265(co_location),TCONS_00009282(co_location),TCONS_00009283(co_location),XR_002926297.1(co_location),XR_002928188.1(co_location),XR_002929282.1(co_location),XR_002929612.1(co_location)
112186171	XM_024324521.1 Rosa chinensis coatomer subunit beta-1-like	,TCONS_00037435(co_location)
112177270	XM_024315574.1 Rosa chinensis geraniol 8-hydroxylase-like	,112176972.trans(co_expression),112185275.trans(co_expression),112192008.trans(co_expression),112194468.trans(co_expression),112195966.trans(co_expression),112196113.trans(co_expression),112199790.trans(co_expression),TCONS_00001063(co_expression),TCONS_00004405(co_expression),TCONS_00025787(co_expression),TCONS_00042652(co_expression),TCONS_00043045(co_expression),TCONS_00055002(co_expression),T…
112182801	XM_024321343.1 Rosa chinensis AT-hook motif nuclear-localized protein 15-like transcript variant X1,	,TCONS_00006843(co_location),XR_002928945.1(co_location),XR_002929600.1(co_location)
112190030	XM_024329445.1 Rosa chinensis pentatricopeptide repeat-containing protein At1g03540	,112192011.trans(co_expression),TCONS_00116183(co_expression),XR_002923452.1(co_expression),XR_002924189.1(co_expression),XR_002924561.1(co_expression),XR_002929978.1(co_expression),XR_002930008.1(co_location),XR_002930268.1(co_location),XR_002930916.1(co_location),XR_002931466.1(co_expression),XR_002932159.1(co_expression),XR_002937404.1(co_expression)
112195372	XM_024335783.1 Rosa chinensis scarecrow-like protein 9	,112165366.trans(co_expression),TCONS_00015355(co_expression),TCONS_00033833(co_expression),TCONS_00038295(co_expression),TCONS_00072616(co_expression),TCONS_00082065(co_expression),TCONS_00103569(co_expression),TCONS_00105030(co_expression),TCONS_00115694(co_expression),TCONS_00119376(co_expression),TCONS_00124626(co_expression),XR_002923648.1(co_expression),XR_002924039.1(co_expression),XR_0029…
112168277	XM_024305396.1 Rosa chinensis homeobox-leucine zipper protein ATHB-14	,112167319.trans(co_expression),XR_002924723.1(co_expression),XR_002936455.1(co_expression)
112177048	XM_024315225.1 Rosa chinensis uncharacterized LOC112177048 transcript variant X1,	,112165169.trans(co_expression),112179007.trans(co_expression),112185034.trans(co_expression),112188309.trans(co_expression),112190635.trans(co_expression),112198650.trans(co_expression),112200994.trans(co_expression),112203076.trans(co_expression),TCONS_00009903(co_expression),TCONS_00015156(co_expression),TCONS_00020591(co_expression),TCONS_00030939(co_expression),TCONS_00032238(co_expression),…
112177611	XM_024315893.1 Rosa chinensis uncharacterized LOC112177611	,112171279.trans(co_expression),112171790.trans(co_expression),112179614.trans(co_expression),112189486.trans(co_expression),112194596.trans(co_expression),TCONS_00000074(co_expression),TCONS_00001122(co_expression),TCONS_00002501(co_expression),TCONS_00003314(co_expression),TCONS_00004378(co_expression),TCONS_00009891(co_expression),TCONS_00011636(co_expression),TCONS_00012449(co_expression),TCO…
112189595	XM_024328939.1 Rosa chinensis uncharacterized LOC112189595	,TCONS_00027360(co_location),TCONS_00027367(co_location),TCONS_00038294(co_expression),TCONS_00039482(co_location),TCONS_00091671(co_expression),XR_002930097.1(co_location),XR_002930607.1(co_location)
112165554	XM_024302106.1 Rosa chinensis chaperone protein dnaJ 11, chloroplastic	,TCONS_00011881(co_expression),TCONS_00056046(co_expression),TCONS_00069815(co_expression),TCONS_00104439(co_expression),TCONS_00111357(co_expression),TCONS_00119600(co_expression),TCONS_00127549(co_expression),TCONS_00127609(co_expression),XR_002922576.1(co_expression),XR_002925655.1(co_expression),XR_002925788.1(co_expression),XR_002926483.1(co_expression),XR_002928965.1(co_expression),XR_00292…
112203802	XM_024344721.1 Rosa chinensis uncharacterized LOC112203802	,TCONS_00086232(co_location)
112200238	XM_024341265.1 Rosa chinensis mannosyl-oligosaccharide 1,2-alpha-mannosidase MNS1-like transcript variant X1,	,TCONS_00001421(co_expression),TCONS_00001509(co_expression),TCONS_00004083(co_expression),TCONS_00008906(co_expression),TCONS_00027349(co_expression),TCONS_00038296(co_expression),TCONS_00042797(co_expression),TCONS_00053143(co_expression),TCONS_00056409(co_expression),TCONS_00096732(co_expression),TCONS_00115903(co_expression),XR_002922598.1(co_expression),XR_002923113.1(co_expression),XR_00292…
112191488	XM_024330836.1 Rosa chinensis cysteine synthase-like transcript variant X1,	,112190635.trans(co_expression),112192548.trans(co_expression),TCONS_00009903(co_expression),TCONS_00010506(co_expression),TCONS_00020675(co_expression),TCONS_00031678(co_expression),TCONS_00033301(co_expression),TCONS_00037176(co_expression),TCONS_00050134(co_expression),TCONS_00064568(co_expression),TCONS_00086638(co_expression),TCONS_00092529(co_expression),XR_002923101.1(co_expression),XR_002…
112180498	XM_024319058.1 Rosa chinensis serine/threonine protein phosphatase 2A 55 kDa regulatory subunit B beta isoform-like transcript variant X1,	,XR_002926335.1(co_location)
112182477	XM_024320967.1 Rosa chinensis uncharacterized LOC112182477	,112171019.trans(co_expression),TCONS_00034879(co_expression),TCONS_00091247(co_expression),XR_002927534.1(co_location)
112198030	XM_024339038.1 Rosa chinensis protein NIM1-INTERACTING 2-like	,XR_002936457.1(co_location)
112202659	XM_024343659.1 Rosa chinensis uncharacterized LOC112202659	,TCONS_00086232(co_location)
112168917	XM_024305849.1 Rosa chinensis WPP domain-interacting tail-anchored protein 1-like	,112192011.trans(co_expression),TCONS_00005450(co_expression),TCONS_00020613(co_expression),TCONS_00046950(co_expression),TCONS_00046951(co_expression),TCONS_00064159(co_expression),TCONS_00079780(co_expression),TCONS_00081150(co_expression),TCONS_00092649(co_expression),TCONS_00097483(co_expression),TCONS_00099034(co_expression),TCONS_00116254(co_expression),TCONS_00124418(co_expression),TCONS_0…
112175674	XM_024313389.1 Rosa chinensis uncharacterized LOC112175674	,TCONS_00055165(co_expression),XR_002928274.1(co_location),XR_002928277.1(co_location)
112174777	XM_024312586.1 Rosa chinensis calcium-transporting ATPase 12, plasma membrane-type transcript variant X1,	,112195966.trans(co_expression),TCONS_00000771(co_expression),TCONS_00006367(co_expression),TCONS_00042652(co_expression),TCONS_00070810(co_expression),TCONS_00074556(co_expression),TCONS_00081099(co_expression),TCONS_00097483(co_expression),TCONS_00106853(co_location),XR_002922363.1(co_expression),XR_002922850.1(co_expression),XR_002923308.1(co_expression),XR_002923886.1(co_expression),XR_002924…
112170040	XM_024307187.1 Rosa chinensis 1-aminocyclopropane-1-carboxylate oxidase homolog 1-like	,XR_002925554.1(co_location)
112182436	XM_024320930.1 Rosa chinensis serine carboxypeptidase-like 27 transcript variant X1,	,TCONS_00015205(co_location)
112184201	XM_024322472.1 Rosa chinensis uncharacterized LOC112184201	,TCONS_00033881(co_location),XR_002930538.1(co_location)
112172408	XM_024309735.1 Rosa chinensis protein ANTI-SILENCING 1 transcript variant X1,	,TCONS_00034241(co_expression),XR_002930447.1(co_expression)
112187968	XM_024326951.1 Rosa chinensis uncharacterized LOC112187968	,TCONS_00057574(co_expression),XR_002924230.1(co_expression),XR_002930203.1(co_location),XR_002932561.1(co_location),XR_002932562.1(co_location),XR_002936582.1(co_expression)
112198565	XM_024339725.1 Rosa chinensis receptor like protein 7-like	,TCONS_00001254(co_expression),TCONS_00008746(co_expression),TCONS_00040125(co_expression),TCONS_00081619(co_expression),TCONS_00081923(co_expression),TCONS_00095014(co_expression),TCONS_00112743(co_expression),XR_002922400.1(co_expression),XR_002922848.1(co_expression),XR_002923709.1(co_expression),XR_002923859.1(co_expression),XR_002924578.1(co_expression),XR_002925046.1(co_expression),XR_00292…
112195825	XM_024336038.1 Rosa chinensis phosphate transporter PHO1 homolog 1	,112170611.trans(co_expression),112181930.trans(co_expression),112187136.trans(co_expression),TCONS_00001509(co_expression),TCONS_00023889(co_expression),TCONS_00024234(co_expression),TCONS_00026270(co_expression),TCONS_00027349(co_expression),TCONS_00038296(co_expression),TCONS_00039043(co_expression),TCONS_00040840(co_expression),TCONS_00042797(co_expression),TCONS_00046630(co_expression),TCONS…
112202323	XM_024343278.1 Rosa chinensis zinc finger CCCH domain-containing protein 37 transcript variant X1,	,112165169.trans(co_expression),112170900.trans(co_expression),112179007.trans(co_expression),112188309.trans(co_expression),112190635.trans(co_expression),112198650.trans(co_expression),112203076.trans(co_expression),TCONS_00009903(co_expression),TCONS_00015156(co_expression),TCONS_00020591(co_expression),TCONS_00025632(co_expression),TCONS_00030939(co_expression),TCONS_00073027(co_expression),T…
112176189	XM_024314011.1 Rosa chinensis 8-amino-7-oxononanoate synthase	,112179007.trans(co_expression),TCONS_00004399(co_location),TCONS_00024034(co_expression),TCONS_00028005(co_expression),TCONS_00028006(co_expression),TCONS_00039871(co_expression),TCONS_00043620(co_expression),TCONS_00043622(co_expression),TCONS_00048175(co_expression),TCONS_00064566(co_expression),TCONS_00064567(co_expression),TCONS_00067529(co_expression),TCONS_00073888(co_expression),TCONS_000…
112200839	XM_024341846.1 Rosa chinensis probable prolyl 4-hydroxylase 4	,112174061.trans(co_expression),XR_002933173.1(co_expression),XR_002936201.1(co_expression)
112180585	XM_024319141.1 Rosa chinensis tubulin-folding cofactor E transcript variant X2,	,TCONS_00008906(co_expression),XR_002933020.1(co_expression)
112176155	XM_024313980.1 Rosa chinensis H/ACA ribonucleoprotein complex subunit 2-like protein	,TCONS_00119802(co_location),XR_002923067.1(co_expression),XR_002926685.1(co_location)
112198741	--	,XR_002934882.1(co_location),XR_002934883.1(co_location),XR_002934884.1(co_location)
112185298	XM_024323539.1 Rosa chinensis autophagy protein 5-like	,112163793.trans(co_expression),112168891.trans(co_expression),112194488.trans(co_expression),112197367.trans(co_expression),112199508.trans(co_expression),112200890.trans(co_expression),112202105.trans(co_expression),TCONS_00013518(co_expression),TCONS_00019219(co_expression),TCONS_00019220(co_expression),TCONS_00019224(co_expression),TCONS_00020780(co_expression),TCONS_00026527(co_expression),T…
112164252	--	,TCONS_00079780(co_location),TCONS_00090695(co_location),XR_002922291.1(co_location),XR_002924233.1(co_location)
112177678	XM_024315944.1 Rosa chinensis protein N-lysine methyltransferase METTL21A-like	,XR_002935096.1(co_expression)
112181567	XM_024319948.1 Rosa chinensis uncharacterized LOC112181567 transcript variant X1,	,XR_002928957.1(co_location),XR_002930248.1(co_location)
112187135	XM_024325791.1 Rosa chinensis chitin elicitor receptor kinase 1-like transcript variant X1,	,112179007.trans(co_expression),112185034.trans(co_expression),112188309.trans(co_expression),112190635.trans(co_expression),112198650.trans(co_expression),112200994.trans(co_expression),112203076.trans(co_expression),TCONS_00015156(co_expression),TCONS_00030939(co_expression),TCONS_00073888(co_expression),TCONS_00076018(co_expression),TCONS_00078720(co_expression),TCONS_00088893(co_expression),T…
112192987	XM_024332961.1 Rosa chinensis eukaryotic translation initiation factor 3 subunit B-like	,112188129.trans(co_expression),TCONS_00058728(co_expression),TCONS_00058745(co_expression),TCONS_00088662(co_expression),XR_002926435.1(co_expression),XR_002933107.1(co_expression),XR_002933651.1(co_expression)
112201941	XM_024342868.1 Rosa chinensis uncharacterized LOC112201941	,TCONS_00073851(co_expression),TCONS_00092708(co_expression),TCONS_00115427(co_expression),XR_002922609.1(co_expression),XR_002923185.1(co_location),XR_002923611.1(co_location),XR_002923612.1(co_location),XR_002923613.1(co_location),XR_002925541.1(co_expression),XR_002927964.1(co_expression),XR_002928444.1(co_expression),XR_002928622.1(co_expression),XR_002929488.1(co_expression),XR_002931252.1(c…
112176065	XM_024313881.1 Rosa chinensis protein FAR1-RELATED SEQUENCE 5-like	,XR_002927698.1(co_location)
112200246	XM_024341276.1 Rosa chinensis uncharacterized LOC112200246	,TCONS_00060873(co_location),XR_002934778.1(co_location),XR_002934784.1(co_location),XR_002934787.1(co_location),XR_002934788.1(co_location),XR_002934789.1(co_location),XR_002934790.1(co_location)
112186905	XM_024325468.1 Rosa chinensis vesicle transport v-SNARE 13	,112180102.trans(co_expression),TCONS_00027349(co_location),TCONS_00027360(co_location),TCONS_00035309(co_expression),TCONS_00045872(co_expression),XR_002924065.1(co_expression),XR_002925562.1(co_expression),XR_002928024.1(co_expression),XR_002932359.1(co_expression),XR_002932895.1(co_expression),XR_002933919.1(co_expression)
112191879	XM_024331350.1 Rosa chinensis chlorophyll a-b binding protein CP29.2, chloroplastic-like	,112173825.trans(co_expression),TCONS_00022771(co_expression),TCONS_00106853(co_expression),XR_002924462.1(co_expression),XR_002933623.1(co_location)
112188021	--	,112168333.trans(co_expression),112170705.trans(co_expression),112177703.trans(co_expression),112181798.trans(co_expression),112185024.trans(co_expression),112185095.trans(co_expression),112185616.trans(co_expression),112191126.trans(co_expression),112194040.trans(co_expression),112194052.trans(co_expression),112198651.trans(co_expression),112203157.trans(co_expression),TCONS_00003497(co_expressi…
112200605	--	,112200554.trans(co_location),TCONS_00048214(co_expression),XR_002927951.1(co_expression),XR_002929165.1(co_location),XR_002929166.1(co_location),XR_002929410.1(co_expression),XR_002931316.1(co_expression),XR_002932519.1(co_location),XR_002932521.1(co_location),XR_002932524.1(co_location),XR_002932527.1(co_location),XR_002932544.1(co_location),XR_002932545.1(co_location)
112202752	XM_024343756.1 Rosa chinensis UDP-glycosyltransferase 72B3-like	,TCONS_00006071(co_expression),TCONS_00053055(co_expression),TCONS_00053208(co_expression),TCONS_00089734(co_expression),TCONS_00097200(co_expression),TCONS_00109434(co_expression),XR_002924185.1(co_expression),XR_002925585.1(co_expression),XR_002927850.1(co_expression),XR_002927851.1(co_expression),XR_002928974.1(co_expression),XR_002931437.1(co_expression),XR_002932188.1(co_expression),XR_00293…
112183332	XM_024321678.1 Rosa chinensis O-acyltransferase WSD1-like transcript variant X1,	,112170611.trans(co_expression),TCONS_00001509(co_expression),TCONS_00008906(co_expression),TCONS_00038296(co_expression),TCONS_00042797(co_expression),TCONS_00093568(co_expression),TCONS_00096732(co_expression),TCONS_00115903(co_expression),XR_002922591.1(co_expression),XR_002922598.1(co_expression),XR_002923154.1(co_expression),XR_002924532.1(co_expression),XR_002924564.1(co_expression),XR_0029…
112169488	XM_024306522.1 Rosa chinensis chlorophyllase-1-like	,112170926.trans(co_expression),TCONS_00028006(co_expression),TCONS_00043620(co_expression),TCONS_00048175(co_expression),TCONS_00064566(co_expression),XR_002923678.1(co_expression),XR_002924653.1(co_location),XR_002925149.1(co_expression),XR_002925737.1(co_location),XR_002925788.1(co_location),XR_002925789.1(co_location),XR_002926672.1(co_expression),XR_002928157.1(co_expression),XR_002928941.1(…
112193534	XM_024333716.1 Rosa chinensis acyl-CoA-binding domain-containing protein 4	,112165169.trans(co_expression),112172884.trans(co_expression),112177313.trans(co_expression),112179007.trans(co_expression),112185034.trans(co_expression),112188309.trans(co_expression),112188316.trans(co_expression),112190635.trans(co_expression),112198650.trans(co_expression),112200994.trans(co_expression),112203076.trans(co_expression),TCONS_00007381(co_expression),TCONS_00020591(co_expressio…
112202384	XM_024343379.1 Rosa chinensis pentatricopeptide repeat-containing protein At2g27610	,XR_002923631.1(co_location),XR_002929238.1(co_expression),XR_002929944.1(co_expression),XR_002931424.1(co_expression),XR_002932470.1(co_expression),XR_002934523.1(co_expression),XR_002936514.1(co_expression)
112187279	XM_024326019.1 Rosa chinensis uncharacterized LOC112187279	,112181930.trans(co_expression),112187136.trans(co_expression),112200994.trans(co_expression),112203833.trans(co_expression),TCONS_00001509(co_expression),TCONS_00015156(co_expression),TCONS_00026270(co_expression),TCONS_00027349(co_expression),TCONS_00029323(co_location),TCONS_00035132(co_expression),TCONS_00036208(co_expression),TCONS_00037176(co_expression),TCONS_00038296(co_expression),TCONS_…
112189928	XM_024329322.1 Rosa chinensis uncharacterized LOC112189928	,TCONS_00011259(co_expression),TCONS_00032704(co_location),TCONS_00054247(co_expression),TCONS_00064088(co_expression),XR_002930191.1(co_location),XR_002930193.1(co_location),XR_002930194.1(co_location),XR_002930200.1(co_location),XR_002930201.1(co_location),XR_002930318.1(co_location),XR_002930866.1(co_location),XR_002931575.1(co_location),XR_002931578.1(co_location),XR_002931579.1(co_location)
112169753	XM_024306808.1 Rosa chinensis vinorine synthase-like	,TCONS_00006114(co_location),TCONS_00006119(co_location)
112170626	XM_024307969.1 Rosa chinensis uncharacterized LOC112170626	,XR_002925002.1(co_location),XR_002925003.1(co_location),XR_002925814.1(co_location),XR_002926114.1(co_location)
112196559	XM_024336926.1 Rosa chinensis protein WVD2-like 7 transcript variant X1,	,TCONS_00075517(co_expression),XR_002936355.1(co_location)
112167489	XM_024304514.1 Rosa chinensis pleiotropic drug resistance protein 2-like	,TCONS_00017091(co_expression),TCONS_00088041(co_location),TCONS_00088042(co_location),TCONS_00088043(co_location),XR_002923794.1(co_location)
112189202	XM_024328477.1 Rosa chinensis putative leucine-rich repeat receptor-like protein kinase At2g19210	,XR_002930362.1(co_location),XR_002930364.1(co_location),XR_002930365.1(co_location),XR_002930834.1(co_location)
112170468	XM_024307766.1 Rosa chinensis heat shock 70 kDa protein-like	,TCONS_00006602(co_location)
112199128	XM_024340180.1 Rosa chinensis uncharacterized LOC112199128	,112168333.trans(co_expression),112170705.trans(co_expression),112177703.trans(co_expression),112181798.trans(co_expression),112185024.trans(co_expression),112185095.trans(co_expression),112185616.trans(co_expression),112191126.trans(co_expression),112194040.trans(co_expression),112194052.trans(co_expression),112198651.trans(co_expression),112199127.trans(co_location),112203157.trans(co_expressio…
112182940	XM_024321501.1 Rosa chinensis auxin transporter-like protein 2 transcript variant X1,	,TCONS_00000771(co_expression),TCONS_00006367(co_expression),TCONS_00035755(co_expression),TCONS_00081099(co_expression),TCONS_00103207(co_expression),TCONS_00115474(co_expression),XR_002922810.1(co_expression),XR_002922850.1(co_expression),XR_002923285.1(co_expression),XR_002923308.1(co_expression),XR_002923886.1(co_expression),XR_002926696.1(co_expression),XR_002929618.1(co_location),XR_0029296…
112187381	XM_024326145.1 Rosa chinensis F-box protein CPR1-like transcript variant X1,	,TCONS_00031972(co_location),TCONS_00031991(co_location)
112167755	XM_024304817.1 Rosa chinensis ABC transporter G family member 28-like transcript variant X1,	,TCONS_00017834(co_expression),TCONS_00115370(co_expression),XR_002925726.1(co_expression),XR_002925727.1(co_expression),XR_002926586.1(co_expression),XR_002928550.1(co_expression),XR_002937378.1(co_location)
112196977	XM_024337493.1 Rosa chinensis 5-amino-6-(5-phospho-D-ribitylamino)uracil phosphatase, chloroplastic transcript variant X1,	,TCONS_00007201(co_location),TCONS_00034287(co_expression),TCONS_00065774(co_expression),XR_002925335.1(co_expression),XR_002930595.1(co_location)
112193761	XM_024333989.1 Rosa chinensis uncharacterized LOC112193761	,112169107.trans(co_expression),TCONS_00028003(co_expression),TCONS_00054408(co_expression),XR_002923280.1(co_expression),XR_002925384.1(co_expression),XR_002932032.1(co_expression),XR_002932240.1(co_expression),XR_002934393.1(co_location)
112181763	XM_024320163.1 Rosa chinensis uncharacterized LOC112181763	,TCONS_00124415(co_expression),TCONS_00127504(co_expression)
112190345	XM_024329781.1 Rosa chinensis putative disease resistance protein RGA3	,112165169.trans(co_expression),112166402.trans(co_expression),112190635.trans(co_expression),112198650.trans(co_expression),TCONS_00009903(co_expression),TCONS_00010506(co_expression),TCONS_00020675(co_expression),TCONS_00031678(co_expression),TCONS_00033301(co_expression),TCONS_00035614(co_expression),TCONS_00064568(co_expression),TCONS_00086638(co_expression),TCONS_00104438(co_expression),XR_0…
112172147	XM_024309358.1 Rosa chinensis interferon-related developmental regulator 1-like transcript variant X1,	,TCONS_00026430(co_expression),XR_002922570.1(co_expression),XR_002925229.1(co_expression),XR_002936926.1(co_expression)
112169375	XM_024306402.1 Rosa chinensis protein NUCLEAR FUSION DEFECTIVE 6, chloroplastic/mitochondrial-like	,TCONS_00022575(co_expression),TCONS_00033785(co_expression),TCONS_00035741(co_expression),TCONS_00058215(co_expression),TCONS_00067951(co_expression),TCONS_00071074(co_expression),TCONS_00086242(co_expression),TCONS_00106625(co_location),TCONS_00109681(co_expression),TCONS_00110377(co_expression),XR_002924819.1(co_location),XR_002924821.1(co_location),XR_002924823.1(co_location),XR_002924982.1(c…
112176770	XM_024314850.1 Rosa chinensis zinc finger A20 and AN1 domain-containing stress-associated protein 5	,TCONS_00008781(co_location),XR_002927402.1(co_location)
112182162	XM_024320611.1 Rosa chinensis uncharacterized LOC112182162	,TCONS_00012489(co_expression)
112196580	XM_024336950.1 Rosa chinensis putative pentatricopeptide repeat-containing protein At5g08310, mitochondrial transcript variant X1,	,TCONS_00030939(co_expression),TCONS_00032238(co_expression),TCONS_00088893(co_expression),TCONS_00104721(co_expression),XR_002924572.1(co_expression),XR_002926297.1(co_expression),XR_002929062.1(co_expression),XR_002930739.1(co_expression),XR_002931613.1(co_expression),XR_002932910.1(co_expression),XR_002933895.1(co_expression)
112201703	XM_024342642.1 Rosa chinensis protein EXORDIUM-like 3	,TCONS_00000358(co_expression),TCONS_00015154(co_expression),TCONS_00036233(co_expression),TCONS_00050134(co_expression),TCONS_00053914(co_expression),TCONS_00064694(co_expression),TCONS_00064767(co_expression),TCONS_00077890(co_expression),TCONS_00084594(co_expression),TCONS_00088186(co_expression),TCONS_00091431(co_expression),TCONS_00114311(co_expression),TCONS_00125681(co_expression),TCONS_00…
112176430	XM_024314351.1 Rosa chinensis rhodanese-like domain-containing protein 11, chloroplastic	,TCONS_00008906(co_expression),TCONS_00055878(co_expression),TCONS_00111718(co_location),XR_002922621.1(co_expression),XR_002927642.1(co_location),XR_002927846.1(co_location)
112172761	XM_024310231.1 Rosa chinensis protein MKS1-like	,112185275.trans(co_expression),112188669.trans(co_expression),112194468.trans(co_expression),112196113.trans(co_expression),112201881.trans(co_expression),TCONS_00001253(co_expression),TCONS_00005666(co_expression),TCONS_00007745(co_expression),TCONS_00008876(co_expression),TCONS_00039974(co_expression),TCONS_00043045(co_expression),TCONS_00059155(co_expression),TCONS_00059156(co_expression),TCO…
112203899	XM_024344801.1 Rosa chinensis putative xyloglucan endotransglucosylase/hydrolase protein 1	,XR_002923165.1(co_location),XR_002923499.1(co_location),XR_002923500.1(co_location),XR_002924230.1(co_location)
112198823	XM_024339927.1 Rosa chinensis threonine--tRNA ligase-like	,XR_002936840.1(co_expression)
112172375	XM_024309691.1 Rosa chinensis protein PLASTID MOVEMENT IMPAIRED 1	,112192011.trans(co_expression),TCONS_00006367(co_expression),TCONS_00074556(co_expression),TCONS_00081099(co_expression),TCONS_00092649(co_expression),TCONS_00097483(co_expression),TCONS_00103207(co_expression),TCONS_00116183(co_expression),XR_002922850.1(co_expression),XR_002923452.1(co_expression),XR_002924189.1(co_expression),XR_002924561.1(co_expression),XR_002925110.1(co_location),XR_002925…
112172577	XM_024309979.1 Rosa chinensis GPI transamidase component PIG-S	,112165169.trans(co_expression),112170900.trans(co_expression),112177683.trans(co_expression),112188309.trans(co_expression),112190635.trans(co_expression),112198650.trans(co_expression),112200994.trans(co_expression),112203076.trans(co_expression),112203833.trans(co_expression),TCONS_00009903(co_expression),TCONS_00015156(co_expression),TCONS_00020591(co_expression),TCONS_00030939(co_expression)…
112175699	XM_024313426.1 Rosa chinensis sister chromatid cohesion 1 protein 1-like transcript variant X1,	,112171068.trans(co_expression),112172011.trans(co_expression),112172527.trans(co_expression),112178101.trans(co_expression),112184005.trans(co_expression),112199501.trans(co_expression),TCONS_00000592(co_expression),TCONS_00003296(co_expression),TCONS_00006119(co_expression),TCONS_00012548(co_expression),TCONS_00012910(co_expression),TCONS_00012912(co_expression),TCONS_00015008(co_expression),TC…
112190909	XM_024330438.1 Rosa chinensis putative disease resistance protein At3g14460 transcript variant X6,	,XR_002925602.1(co_expression),XR_002929904.1(co_location)
112177760	XM_024316019.1 Rosa chinensis uncharacterized LOC112177760	,112165895.trans(co_expression),112167175.trans(co_expression),112194583.trans(co_expression),112199411.trans(co_expression),112201587.trans(co_expression),TCONS_00004249(co_expression),TCONS_00008427(co_expression),TCONS_00010855(co_expression),TCONS_00012240(co_expression),TCONS_00015724(co_expression),TCONS_00018329(co_expression),TCONS_00021912(co_expression),TCONS_00022770(co_expression),TCO…
112190373	XM_024329809.1 Rosa chinensis histone H3.2	,112194596.trans(co_expression),TCONS_00031217(co_expression),TCONS_00095399(co_expression),TCONS_00115473(co_expression),XR_002923111.1(co_expression),XR_002924547.1(co_expression),XR_002924560.1(co_expression),XR_002927326.1(co_expression),XR_002928273.1(co_expression),XR_002929892.1(co_expression),XR_002929984.1(co_expression),XR_002929985.1(co_expression),XR_002930245.1(co_expression),XR_0029…
112172341	XM_024309637.1 Rosa chinensis zinc finger CCCH domain-containing protein 18	,XR_002929134.1(co_expression)
112203873	XM_024344780.1 Rosa chinensis protein ECERIFERUM 2-like	,112170926.trans(co_expression),112171019.trans(co_expression),112179007.trans(co_expression),112185034.trans(co_expression),112188309.trans(co_expression),112190635.trans(co_expression),112198650.trans(co_expression),112200994.trans(co_expression),112201946.trans(co_location),112203076.trans(co_expression),TCONS_00015156(co_expression),TCONS_00020591(co_expression),TCONS_00030939(co_expression),…
112199043	XM_024340109.1 Rosa chinensis uncharacterized LOC112199043	,112178157.trans(co_expression),TCONS_00003121(co_expression),TCONS_00020401(co_expression),TCONS_00056626(co_location),XR_002925541.1(co_expression),XR_002927964.1(co_expression),XR_002928622.1(co_expression),XR_002931252.1(co_expression),XR_002936231.1(co_location),XR_002936593.1(co_location)
112179692	XM_024318153.1 Rosa chinensis myb family transcription factor PHL11	,TCONS_00034379(co_expression),TCONS_00065774(co_expression),TCONS_00106951(co_expression),XR_002924043.1(co_expression),XR_002924891.1(co_expression)
112173954	XM_024311642.1 Rosa chinensis F-box/LRR-repeat protein At3g48880-like	,112179887.trans(co_expression),TCONS_00002470(co_expression),TCONS_00032833(co_expression),TCONS_00048404(co_expression),TCONS_00054476(co_expression),TCONS_00057473(co_expression),TCONS_00062543(co_expression),TCONS_00062989(co_expression),TCONS_00096738(co_expression),TCONS_00103728(co_expression),XR_002923504.1(co_expression),XR_002924923.1(co_location),XR_002925474.1(co_expression),XR_002925…
112171554	--	,112203418.trans(co_expression),TCONS_00054561(co_expression),TCONS_00097659(co_location),TCONS_00101498(co_expression),XR_002922299.1(co_expression),XR_002922399.1(co_expression),XR_002922813.1(co_expression),XR_002922944.1(co_expression),XR_002924188.1(co_expression),XR_002925412.1(co_location),XR_002926189.1(co_expression),XR_002926651.1(co_expression),XR_002927938.1(co_expression),XR_00292822…
112173858	XM_024311543.1 Rosa chinensis uncharacterized LOC112173858	,112181930.trans(co_expression),112187136.trans(co_expression),112203833.trans(co_expression),TCONS_00015156(co_expression),TCONS_00019513(co_expression),TCONS_00023889(co_expression),TCONS_00024234(co_expression),TCONS_00026270(co_expression),TCONS_00033301(co_expression),TCONS_00036208(co_expression),TCONS_00037176(co_expression),TCONS_00039043(co_expression),TCONS_00040840(co_expression),TCONS…
112172515	XM_024309891.1 Rosa chinensis probable beta-1,3-galactosyltransferase 12 transcript variant X1,	,112169284.trans(co_location),112173244.trans(co_expression),112175213.trans(co_expression),112178364.trans(co_expression),112180102.trans(co_expression),112185034.trans(co_expression),TCONS_00019514(co_expression),TCONS_00026311(co_expression),TCONS_00030939(co_expression),TCONS_00032238(co_expression),TCONS_00057427(co_expression),TCONS_00071803(co_expression),TCONS_00074701(co_expression),TCON…
112182292	XM_024320732.1 Rosa chinensis S-type anion channel SLAH2-like transcript variant X1,	,112171019.trans(co_expression),TCONS_00048208(co_expression),TCONS_00090951(co_expression),TCONS_00110045(co_expression),XR_002927774.1(co_expression),XR_002928761.1(co_expression),XR_002929520.1(co_expression),XR_002931281.1(co_expression),XR_002934114.1(co_expression),XR_002934439.1(co_expression),XR_002936019.1(co_expression)
112201939	XM_024342866.1 Rosa chinensis condensin complex subunit 2-like transcript variant X1,	,TCONS_00122161(co_expression),XR_002923382.1(co_location),XR_002924232.1(co_location),XR_002928542.1(co_expression),XR_002937263.1(co_location)
112195783	XM_024335978.1 Rosa chinensis protein GLE1 transcript variant X1,	,TCONS_00017834(co_expression),TCONS_00067962(co_location),TCONS_00086240(co_expression),XR_002935837.1(co_location),XR_002935840.1(co_location)
112204021	XM_024344907.1 Rosa chinensis uncharacterized LOC112204021	,XR_002922916.1(co_location),XR_002922923.1(co_location)
112169857	XM_024306920.1 Rosa chinensis MDIS1-interacting receptor like kinase 2-like	,XR_002924924.1(co_location),XR_002924926.1(co_location)
112180293	XM_024318822.1 Rosa chinensis high-affinity nitrate transporter 3.1-like	,112193980.trans(co_expression),TCONS_00090626(co_expression),TCONS_00104244(co_expression),XR_002923758.1(co_expression),XR_002931314.1(co_expression)
112173935	XM_024311623.1 Rosa chinensis dehydration-responsive element-binding protein 2D-like	,TCONS_00015591(co_expression),TCONS_00029323(co_expression),TCONS_00036197(co_expression),TCONS_00074325(co_expression),TCONS_00096822(co_expression),XR_002923306.1(co_expression),XR_002924617.1(co_expression),XR_002929876.1(co_expression),XR_002931254.1(co_expression),XR_002932483.1(co_expression),XR_002932573.1(co_expression),XR_002934856.1(co_expression),XR_002935155.1(co_expression)
112188685	XM_024327855.1 Rosa chinensis LOB domain-containing protein 38-like	,TCONS_00079780(co_expression),TCONS_00098524(co_expression),TCONS_00115370(co_expression),TCONS_00124418(co_expression),TCONS_00124421(co_expression),XR_002923452.1(co_expression),XR_002924159.1(co_expression),XR_002925725.1(co_expression),XR_002925726.1(co_expression),XR_002925727.1(co_expression),XR_002927781.1(co_expression),XR_002929901.1(co_expression),XR_002932234.1(co_location),XR_0029367…
112171764	XM_024308895.1 Rosa chinensis U-box domain-containing protein 35	,112171279.trans(co_expression),112171790.trans(co_expression),112179614.trans(co_expression),112189486.trans(co_expression),TCONS_00000074(co_expression),TCONS_00001122(co_expression),TCONS_00001254(co_expression),TCONS_00002501(co_expression),TCONS_00003314(co_expression),TCONS_00009891(co_expression),TCONS_00011636(co_expression),TCONS_00012449(co_expression),TCONS_00013001(co_expression),TCON…
112202108	XM_024343023.1 Rosa chinensis fatty acyl-CoA reductase 3-like	,112164724.trans(co_expression),112168333.trans(co_expression),112170705.trans(co_expression),112177703.trans(co_expression),112178775.trans(co_expression),112185024.trans(co_expression),112185095.trans(co_expression),112185616.trans(co_expression),112191126.trans(co_expression),112194040.trans(co_expression),112194052.trans(co_expression),112203157.trans(co_expression),TCONS_00003497(co_expressi…
112176265	XM_024314099.1 Rosa chinensis uncharacterized LOC112176265	,TCONS_00072688(co_expression),XR_002926674.1(co_location),XR_002926695.1(co_location)
112202832	XM_024343846.1 Rosa chinensis G-type lectin S-receptor-like serine/threonine-protein kinase SD1-1 transcript variant X1,	,112176972.trans(co_expression),112185275.trans(co_expression),112194468.trans(co_expression),112196113.trans(co_expression),TCONS_00004405(co_expression),TCONS_00005666(co_expression),TCONS_00008876(co_expression),TCONS_00042652(co_expression),TCONS_00043045(co_expression),TCONS_00059156(co_expression),TCONS_00060782(co_expression),XR_002925077.1(co_expression),XR_002925532.1(co_expression),XR_0…
112189629	XM_024328967.1 Rosa chinensis 3-ketoacyl-CoA synthase 4-like transcript variant X1,	,TCONS_00000596(co_expression),TCONS_00050163(co_expression),TCONS_00052111(co_expression),TCONS_00066080(co_expression),TCONS_00067333(co_expression),TCONS_00112743(co_expression),TCONS_00117880(co_expression),XR_002923547.1(co_expression),XR_002923595.1(co_expression),XR_002923627.1(co_expression),XR_002923709.1(co_expression),XR_002923859.1(co_expression),XR_002925080.1(co_expression),XR_00292…
112181361	XM_024319736.1 Rosa chinensis uncharacterized LOC112181361	,XR_002928818.1(co_location)
112177178	XM_024315410.1 Rosa chinensis 14-3-3 protein 7-like transcript variant X1,	,TCONS_00025748(co_expression),TCONS_00056471(co_expression),XR_002925411.1(co_expression)
112182696	XM_024321211.1 Rosa chinensis heat shock cognate 70 kDa protein-like	,112171068.trans(co_expression),112172011.trans(co_expression),112178101.trans(co_expression),112199501.trans(co_expression),TCONS_00000592(co_expression),TCONS_00003296(co_expression),TCONS_00006119(co_expression),TCONS_00012548(co_expression),TCONS_00012910(co_expression),TCONS_00012912(co_expression),TCONS_00015152(co_expression),TCONS_00022886(co_expression),TCONS_00025657(co_expression),TCON…
112175318	XM_024312992.1 Rosa chinensis uncharacterized LOC112175318	,112198961.trans(co_expression),TCONS_00020338(co_expression),TCONS_00025059(co_expression),TCONS_00040437(co_expression),TCONS_00046663(co_expression),TCONS_00065298(co_expression),TCONS_00076202(co_expression),TCONS_00087119(co_expression),TCONS_00105576(co_expression),XR_002926381.1(co_expression),XR_002928097.1(co_expression),XR_002929049.1(co_expression),XR_002930617.1(co_expression),XR_0029…
112164824	XM_024301151.1 Rosa chinensis cysteine-rich receptor-like protein kinase 29	,112176972.trans(co_expression),112192008.trans(co_expression),112195966.trans(co_expression),TCONS_00001063(co_expression),TCONS_00004405(co_expression),TCONS_00025787(co_expression),TCONS_00046950(co_expression),TCONS_00046951(co_expression),TCONS_00055002(co_expression),TCONS_00064159(co_expression),TCONS_00070810(co_expression),TCONS_00070969(co_expression),TCONS_00079780(co_expression),TCONS…
112169723	--	,112178364.trans(co_expression),112188309.trans(co_expression),TCONS_00038618(co_expression),XR_002925279.1(co_location),XR_002925281.1(co_location),XR_002925282.1(co_location),XR_002925565.1(co_location),XR_002926047.1(co_location),XR_002927765.1(co_expression),XR_002929493.1(co_expression),XR_002930609.1(co_expression),XR_002937155.1(co_expression),XR_002937552.1(co_expression)
112194309	XM_024334560.1 Rosa chinensis negative regulator of systemic acquired resistance SNI1-like	,XR_002934064.1(co_location)
112190848	XM_024330348.1 Rosa chinensis ARF guanine-nucleotide exchange factor GNL2	,XR_002931961.1(co_location),XR_002932588.1(co_location)
112164682	XM_024300967.1 Rosa chinensis G-type lectin S-receptor-like serine/threonine-protein kinase LECRK3 transcript variant X1,	,XR_002922424.1(co_location),XR_002926919.1(co_expression)
112167753	XM_024304815.1 Rosa chinensis peroxisome biogenesis protein 7	,XR_002933741.1(co_expression),XR_002936824.1(co_expression)
112166536	XM_024303406.1 Rosa chinensis protein Jade-1-like	,112203455.trans(co_location),TCONS_00084287(co_location),TCONS_00099731(co_expression)
112188430	XM_024327547.1 Rosa chinensis phosphoribosylformylglycinamidine cyclo-ligase, chloroplastic/mitochondrial-like transcript variant X1,	,112179007.trans(co_expression),112188309.trans(co_expression),TCONS_00030939(co_expression),TCONS_00032238(co_expression),TCONS_00076018(co_expression),TCONS_00088893(co_expression),TCONS_00089290(co_expression),TCONS_00092709(co_expression),TCONS_00095017(co_expression),TCONS_00095439(co_expression),XR_002922755.1(co_expression),XR_002924572.1(co_expression),XR_002924629.1(co_expression),XR_002…
112189667	XM_024329015.1 Rosa chinensis reticulon-like protein B17	,112176972.trans(co_expression),112185275.trans(co_expression),112192008.trans(co_expression),112194468.trans(co_expression),112195966.trans(co_expression),112196113.trans(co_expression),112199790.trans(co_expression),TCONS_00004405(co_expression),TCONS_00025787(co_expression),TCONS_00042652(co_expression),TCONS_00043045(co_expression),TCONS_00055002(co_expression),TCONS_00055498(co_expression),T…
112167361	XM_024304372.1 Rosa chinensis replication protein A 70 kDa DNA-binding subunit B-like transcript variant X1,	,112164724.trans(co_expression),112172884.trans(co_expression),TCONS_00000099(co_expression),TCONS_00010323(co_expression),TCONS_00023711(co_expression),TCONS_00024709(co_expression),TCONS_00028005(co_expression),TCONS_00030217(co_expression),TCONS_00034113(co_expression),TCONS_00036425(co_expression),TCONS_00036483(co_expression),TCONS_00064406(co_expression),TCONS_00064567(co_expression),TCONS_…
112184468	XM_024322731.1 Rosa chinensis uncharacterized LOC112184468	,XR_002930994.1(co_location)
112198634	XM_024339777.1 Rosa chinensis putative calcium-transporting ATPase 13, plasma membrane-type	,TCONS_00011146(co_expression),TCONS_00011261(co_expression),TCONS_00035808(co_expression),TCONS_00062541(co_location),TCONS_00062543(co_location),TCONS_00064532(co_expression),TCONS_00073563(co_expression),TCONS_00095940(co_expression),XR_002923315.1(co_expression),XR_002924732.1(co_expression),XR_002925042.1(co_expression),XR_002925617.1(co_expression),XR_002927804.1(co_expression),XR_002930194…
112194786	XM_024335015.1 Rosa chinensis seipin-1	,XR_002933492.1(co_location),XR_002933494.1(co_location),XR_002933866.1(co_location),XR_002933868.1(co_location),XR_002933870.1(co_location),XR_002933871.1(co_location),XR_002933872.1(co_location)
112187165	XM_024325838.1 Rosa chinensis 3-hydroxyisobutyryl-CoA hydrolase-like protein 5 transcript variant X1,	,112169107.trans(co_expression),112172884.trans(co_expression),112179007.trans(co_expression),112180564.trans(co_expression),112188316.trans(co_expression),TCONS_00000099(co_expression),TCONS_00010323(co_expression),TCONS_00028005(co_expression),TCONS_00039871(co_expression),TCONS_00043622(co_expression),TCONS_00048175(co_expression),TCONS_00064567(co_expression),TCONS_00065362(co_expression),TCO…
112180353	XM_024318887.1 Rosa chinensis metalloendoproteinase 1-MMP	,112171279.trans(co_expression),112171790.trans(co_expression),112179614.trans(co_expression),112189486.trans(co_expression),TCONS_00000074(co_expression),TCONS_00001122(co_expression),TCONS_00002501(co_expression),TCONS_00009891(co_expression),TCONS_00011636(co_expression),TCONS_00012449(co_expression),TCONS_00013001(co_expression),TCONS_00017253(co_expression),TCONS_00027838(co_expression),TCON…
112199596	XM_024340587.1 Rosa chinensis uncharacterized LOC112199596	,TCONS_00059906(co_location)
112164189	XM_024300419.1 Rosa chinensis zinc finger BED domain-containing protein RICESLEEPER 2-like	,112176571.trans(co_expression),112177345.trans(co_expression),112177776.trans(co_expression),112180722.trans(co_expression),112195575.trans(co_expression),112195576.trans(co_expression),112195578.trans(co_expression),TCONS_00000796(co_expression),TCONS_00004098(co_expression),TCONS_00008434(co_expression),TCONS_00010341(co_expression),TCONS_00011261(co_expression),TCONS_00015624(co_expression),T…
112203904	XM_024344804.1 Rosa chinensis LEAF RUST 10 DISEASE-RESISTANCE LOCUS RECEPTOR-LIKE PROTEIN KINASE-like 2.5	,TCONS_00093271(co_expression)
112187709	XM_024326599.1 Rosa chinensis PRA1 family protein F2-like	,TCONS_00023243(co_expression),TCONS_00034352(co_expression),TCONS_00035701(co_expression),TCONS_00035706(co_expression),TCONS_00063646(co_expression),TCONS_00120705(co_expression),TCONS_00121244(co_expression),XR_002922819.1(co_expression),XR_002923033.1(co_expression),XR_002924462.1(co_expression),XR_002930378.1(co_expression),XR_002932358.1(co_expression)
112190998	XM_024330520.1 Rosa chinensis condensin complex subunit 1 transcript variant X1,	,TCONS_00034277(co_location),XR_002925971.1(co_expression),XR_002930330.1(co_location),XR_002930331.1(co_location)
112187580	XM_024326439.1 Rosa chinensis cytochrome P450 84A1	,TCONS_00104344(co_expression),XR_002923599.1(co_expression),XR_002927328.1(co_expression)
112181951	--	,TCONS_00040395(co_expression),TCONS_00053208(co_expression),TCONS_00058728(co_expression),TCONS_00060643(co_expression),TCONS_00066609(co_expression),TCONS_00087682(co_expression),TCONS_00096602(co_expression),TCONS_00127698(co_expression),XR_002924185.1(co_expression),XR_002924447.1(co_expression),XR_002927176.1(co_expression),XR_002930936.1(co_expression),XR_002931444.1(co_expression),XR_00293…
112170282	XM_024307510.1 Rosa chinensis FHA domain-containing protein PS1 transcript variant X1,	,TCONS_00005450(co_expression),TCONS_00011254(co_expression),TCONS_00020613(co_expression),TCONS_00028487(co_expression),TCONS_00034965(co_expression),TCONS_00040122(co_expression),TCONS_00064159(co_expression),TCONS_00095298(co_location),TCONS_00116254(co_expression),TCONS_00124415(co_expression),TCONS_00127504(co_expression),XR_002923346.1(co_expression),XR_002923516.1(co_expression),XR_0029235…
112192378	XM_024332076.1 Rosa chinensis putative disease resistance protein RGA3 transcript variant X1,	,112189486.trans(co_expression),TCONS_00001254(co_expression),TCONS_00003314(co_expression),TCONS_00012449(co_expression),TCONS_00046388(co_location),TCONS_00081923(co_expression),TCONS_00082537(co_expression),TCONS_00094505(co_expression),TCONS_00101874(co_expression),TCONS_00127511(co_expression),XR_002922400.1(co_expression),XR_002923566.1(co_expression),XR_002926049.1(co_expression),XR_002927…
112174260	XM_024311994.1 Rosa chinensis putative dihydroflavonol 4-reductase transcript variant X1,	,XR_002925353.1(co_location),XR_002928371.1(co_expression),XR_002935766.1(co_expression)
112175366	XM_024313037.1 Rosa chinensis gibberellin 3-beta-dioxygenase 1-like	,112169475.trans(co_expression),112181930.trans(co_expression),112187136.trans(co_expression),112200994.trans(co_expression),112203833.trans(co_expression),TCONS_00010128(co_expression),TCONS_00026311(co_expression),TCONS_00027349(co_expression),TCONS_00035132(co_expression),TCONS_00039043(co_expression),TCONS_00040840(co_expression),TCONS_00046630(co_expression),TCONS_00064694(co_expression),TCO…
112202152	XM_024343072.1 Rosa chinensis protein FLC EXPRESSOR transcript variant X1,	,112166273.trans(co_location)
112194280	XM_024334529.1 Rosa chinensis zinc finger MYM-type protein 1-like	,XR_002932908.1(co_location)
112167901	XM_024305002.1 Rosa chinensis probable receptor-like protein kinase At1g30570	,TCONS_00036894(co_expression),TCONS_00057315(co_expression),XR_002923347.1(co_location),XR_002923359.1(co_location),XR_002923363.1(co_location),XR_002923367.1(co_location),XR_002923371.1(co_location),XR_002923540.1(co_location),XR_002923987.1(co_location),XR_002923988.1(co_location),XR_002923992.1(co_location)
112165884	XM_024302580.1 Rosa chinensis probable carboxylesterase SOBER1-like	,TCONS_00056471(co_expression),TCONS_00073027(co_expression),TCONS_00101506(co_expression),XR_002924572.1(co_expression),XR_002925213.1(co_expression),XR_002926297.1(co_expression),XR_002927924.1(co_expression),XR_002928825.1(co_expression),XR_002931251.1(co_expression),XR_002934847.1(co_expression),XR_002935807.1(co_expression),XR_002937127.1(co_expression)
112190206	XM_024329629.1 Rosa chinensis uncharacterized LOC112190206	,XR_002930584.1(co_location)
112168775	XM_024305692.1 Rosa chinensis uncharacterized LOC112168775 transcript variant X1,	,XR_002925527.1(co_location)
112165425	XM_024301921.1 Rosa chinensis asparagine synthetase [glutamine-hydrolyzing] transcript variant X1,	,112192386.trans(co_expression),112192548.trans(co_expression),TCONS_00009656(co_expression),TCONS_00018468(co_expression),TCONS_00062018(co_expression),TCONS_00086638(co_expression),TCONS_00092529(co_expression),TCONS_00105030(co_expression),TCONS_00121832(co_expression),XR_002924576.1(co_expression),XR_002924751.1(co_expression),XR_002924807.1(co_expression),XR_002924937.1(co_expression),XR_002…
112191361	XM_024330679.1 Rosa chinensis transcription factor MYB61-like	,TCONS_00010683(co_expression),TCONS_00028206(co_expression),TCONS_00076152(co_expression),TCONS_00105946(co_expression),XR_002925946.1(co_expression),XR_002927560.1(co_expression),XR_002929604.1(co_expression),XR_002931716.1(co_expression),XR_002934143.1(co_location),XR_002934344.1(co_location)
112193026	XM_024333035.1 Rosa chinensis uncharacterized LOC112193026	,112173244.trans(co_expression),TCONS_00027723(co_expression),XR_002929269.1(co_location),XR_002933310.1(co_expression),XR_002933655.1(co_location),XR_002933686.1(co_location),XR_002936166.1(co_expression)
112183365	XM_024321722.1 Rosa chinensis 60S ribosomal protein L7a-1-like	,XR_002937117.1(co_expression),XR_002937489.1(co_expression)
112169474	--	,TCONS_00042882(co_expression),TCONS_00064843(co_expression),TCONS_00095688(co_location),XR_002925080.1(co_location),XR_002925081.1(co_location),XR_002925082.1(co_location),XR_002925083.1(co_location),XR_002925829.1(co_expression)
112193863	XM_024334112.1 Rosa chinensis homeobox protein knotted-1-like 1	,TCONS_00015152(co_expression),TCONS_00032234(co_expression),TCONS_00036781(co_expression),TCONS_00065051(co_expression),TCONS_00084814(co_expression),TCONS_00093030(co_expression),XR_002922585.1(co_expression),XR_002925789.1(co_expression),XR_002928226.1(co_expression),XR_002928626.1(co_expression),XR_002929619.1(co_expression),XR_002930569.1(co_expression),XR_002932256.1(co_expression),XR_00293…
112200630	XM_024341652.1 Rosa chinensis protein ENHANCED DISEASE RESISTANCE 2-like	,112173411.trans(co_expression)
112176213	XM_024314036.1 Rosa chinensis protein transport protein SEC16B homolog	,112171019.trans(co_expression),TCONS_00053748(co_expression),XR_002928761.1(co_expression)
112201167	XM_024342194.1 Rosa chinensis ferredoxin-1	,112196379.trans(co_expression),TCONS_00000358(co_expression),TCONS_00009656(co_expression),TCONS_00050134(co_expression),TCONS_00060873(co_expression),TCONS_00084594(co_expression),TCONS_00086638(co_expression),XR_002926323.1(co_expression),XR_002927440.1(co_expression),XR_002929159.1(co_expression),XR_002929252.1(co_expression),XR_002929434.1(co_expression),XR_002931529.1(co_expression),XR_0029…
112202974	XM_024344008.1 Rosa chinensis putative disease resistance protein RGA4	,TCONS_00081760(co_location)
112193524	XM_024333706.1 Rosa chinensis uncharacterized LOC112193524	,112193836.trans(co_location),TCONS_00050881(co_location),TCONS_00050884(co_location),TCONS_00055251(co_expression)
112184271	XM_024322539.1 Rosa chinensis uncharacterized LOC112184271	,TCONS_00034350(co_location),TCONS_00034351(co_location),TCONS_00034352(co_location)
112203419	XM_024344388.1 Rosa chinensis disease resistance protein RPM1-like	,112167395.trans(co_expression),112184085.trans(co_expression),112184101.trans(co_expression),112198701.trans(co_expression),112198702.trans(co_expression),112199584.trans(co_expression),112202956.trans(co_expression),112202973.trans(co_expression),TCONS_00002596(co_expression),TCONS_00003877(co_expression),TCONS_00004480(co_expression),TCONS_00004731(co_expression),TCONS_00007745(co_expression),…
112174246	XM_024311983.1 Rosa chinensis uncharacterized LOC112174246	,112165895.trans(co_expression),112167175.trans(co_expression),112194583.trans(co_expression),112199411.trans(co_expression),112201587.trans(co_expression),TCONS_00004249(co_expression),TCONS_00008427(co_expression),TCONS_00010855(co_expression),TCONS_00012240(co_expression),TCONS_00015724(co_expression),TCONS_00018329(co_expression),TCONS_00021993(co_expression),TCONS_00022770(co_expression),TCO…
112163846	XM_024300113.1 Rosa chinensis uncharacterized LOC112163846	,XR_002937370.1(co_location)
112166556	XM_024303433.1 Rosa chinensis uncharacterized LOC112166556	,XR_002932676.1(co_location)
112174338	XM_024312078.1 Rosa chinensis non-specific lipid-transfer protein-like protein At2g13820	,TCONS_00000597(co_expression),TCONS_00003314(co_expression),TCONS_00012449(co_expression),TCONS_00024601(co_expression),TCONS_00049026(co_expression),TCONS_00068527(co_expression),TCONS_00081923(co_expression),TCONS_00090625(co_expression),TCONS_00094505(co_expression),TCONS_00094904(co_expression),TCONS_00106951(co_location),TCONS_00116183(co_expression),TCONS_00127998(co_expression),XR_0029235…
XLOC_038315	--	,TCONS_00012510(co_expression),TCONS_00033881(co_expression),TCONS_00058728(co_expression),TCONS_00072496(co_location),TCONS_00072497(co_location),TCONS_00108432(co_expression),TCONS_00127698(co_expression),XR_002933107.1(co_expression)
112173782	XM_024311463.1 Rosa chinensis serine/threonine protein phosphatase 2A 57 kDa regulatory subunit B' kappa isoform	,112164767.trans(co_expression),112171074.trans(co_expression),112178266.trans(co_expression),112178364.trans(co_expression),112203089.trans(co_expression),TCONS_00001421(co_expression),TCONS_00019515(co_expression),TCONS_00020933(co_expression),TCONS_00022310(co_expression),TCONS_00026311(co_expression),TCONS_00033775(co_expression),TCONS_00044577(co_expression),TCONS_00058387(co_expression),TCO…
112193515	XM_024333690.1 Rosa chinensis UNC93-like protein 3	,XR_002933185.1(co_location),XR_002933188.1(co_location),XR_002933190.1(co_location),XR_002933193.1(co_location),XR_002933195.1(co_location),XR_002933203.1(co_location),XR_002933209.1(co_location),XR_002934205.1(co_expression)
112164967	XM_024301337.1 Rosa chinensis transcription factor PCL1-like transcript variant X1,	,112193836.trans(co_expression),TCONS_00007129(co_expression),TCONS_00007381(co_expression),TCONS_00009574(co_expression),TCONS_00030541(co_expression),TCONS_00092529(co_expression),XR_002923410.1(co_expression),XR_002925548.1(co_expression),XR_002925749.1(co_expression),XR_002928538.1(co_expression),XR_002931605.1(co_expression),XR_002933555.1(co_expression),XR_002934059.1(co_expression),XR_0029…
112166078	XM_024302835.1 Rosa chinensis UDP-N-acetylglucosamine diphosphorylase 1-like	,112179007.trans(co_expression),112180564.trans(co_expression),112188309.trans(co_expression),TCONS_00073027(co_expression),TCONS_00073888(co_expression),TCONS_00088893(co_expression),TCONS_00089290(co_expression),TCONS_00091471(co_expression),TCONS_00092709(co_expression),TCONS_00095017(co_expression),TCONS_00110045(co_expression),TCONS_00124370(co_expression),TCONS_00126409(co_expression),XR_00…
112165071	--	,XR_002929164.1(co_location),XR_002933915.1(co_location),XR_002933917.1(co_location),XR_002933919.1(co_location)
112181578	XM_024319963.1 Rosa chinensis ferric reduction oxidase 4-like	,XR_002925668.1(co_location),XR_002928904.1(co_location)
112177425	XM_024315714.1 Rosa chinensis uncharacterized LOC112177425	,XR_002928345.1(co_location),XR_002935033.1(co_expression)
112172256	XM_024309528.1 Rosa chinensis uncharacterized LOC112172256	,112172011.trans(co_location),112176571.trans(co_expression),112177345.trans(co_expression),112177776.trans(co_expression),112180722.trans(co_expression),112195575.trans(co_expression),112195576.trans(co_expression),112195578.trans(co_expression),TCONS_00000796(co_expression),TCONS_00004098(co_expression),TCONS_00008434(co_expression),TCONS_00010341(co_expression),TCONS_00011261(co_expression),TC…
112173126	XM_024310683.1 Rosa chinensis protein PEROXIN-4 transcript variant X1,	,112170926.trans(co_expression),TCONS_00057574(co_expression),TCONS_00058955(co_expression),TCONS_00091567(co_expression)
112192029	XM_024331546.1 Rosa chinensis transcription factor UNE10	,TCONS_00008746(co_expression),TCONS_00040125(co_expression),TCONS_00067333(co_expression),TCONS_00095014(co_expression),TCONS_00112743(co_expression),XR_002922400.1(co_expression),XR_002923709.1(co_expression),XR_002923859.1(co_expression),XR_002925081.1(co_expression),XR_002925169.1(co_expression),XR_002927610.1(co_expression),XR_002928567.1(co_expression),XR_002929828.1(co_expression),XR_00293…
112189062	XM_024328328.1 Rosa chinensis cyclic nucleotide-gated ion channel 1-like transcript variant X1,	,112171068.trans(co_expression),112172011.trans(co_expression),112172527.trans(co_expression),112178101.trans(co_expression),112184005.trans(co_expression),112199501.trans(co_expression),TCONS_00000592(co_expression),TCONS_00003296(co_expression),TCONS_00006119(co_expression),TCONS_00012548(co_expression),TCONS_00012910(co_expression),TCONS_00012912(co_expression),TCONS_00015008(co_expression),TC…
XLOC_011163	--	,XR_002932589.1(co_location)
112177147	XM_024315368.1 Rosa chinensis uncharacterized LOC112177147	,XR_002927045.1(co_location),XR_002931048.1(co_location)
112187205	XM_024325897.1 Rosa chinensis protoporphyrinogen oxidase, mitochondrial-like transcript variant X1,	,112196172.trans(co_expression),TCONS_00040435(co_location),TCONS_00067920(co_expression),TCONS_00091472(co_expression),TCONS_00095513(co_expression),XR_002925906.1(co_expression),XR_002929227.1(co_expression),XR_002931633.1(co_expression),XR_002931854.1(co_location),XR_002931855.1(co_location)
112196620	XM_024337014.1 Rosa chinensis probable cyclic nucleotide-gated ion channel 10	,112198650.trans(co_expression),TCONS_00020591(co_expression),TCONS_00025632(co_expression),TCONS_00064568(co_expression),TCONS_00066932(co_location),TCONS_00076242(co_expression),TCONS_00090951(co_expression),XR_002922616.1(co_expression),XR_002922698.1(co_expression),XR_002925752.1(co_expression),XR_002930641.1(co_expression),XR_002931402.1(co_expression),XR_002932960.1(co_expression),XR_002933…
112199351	XM_024340384.1 Rosa chinensis transcription initiation factor TFIID subunit 4b-like	,TCONS_00000771(co_location),TCONS_00009443(co_location),TCONS_00009444(co_location),TCONS_00009445(co_location),XR_002924122.1(co_location)
112168428	XM_024305552.1 Rosa chinensis cellulose synthase-like protein E1 transcript variant X1,	,112170611.trans(co_expression),112187136.trans(co_expression),112203089.trans(co_expression),TCONS_00001509(co_expression),TCONS_00004035(co_expression),TCONS_00008906(co_expression),TCONS_00023889(co_expression),TCONS_00026270(co_expression),TCONS_00027349(co_expression),TCONS_00038296(co_expression),TCONS_00039043(co_expression),TCONS_00040840(co_expression),TCONS_00042797(co_expression),TCONS…
112189963	XM_024329370.1 Rosa chinensis probable auxin efflux carrier component 8	,TCONS_00022966(co_expression),TCONS_00027640(co_location),TCONS_00111355(co_expression)
112185417	XM_024323668.1 Rosa chinensis uncharacterized LOC112185417 transcript variant X1,	,112172277.trans(co_expression),112172884.trans(co_expression),112196172.trans(co_expression),TCONS_00031691(co_expression),TCONS_00039871(co_expression),TCONS_00064567(co_expression),TCONS_00076761(co_expression),TCONS_00107282(co_expression),TCONS_00120683(co_expression),XR_002923820.1(co_expression),XR_002925906.1(co_expression),XR_002926003.1(co_expression),XR_002927049.1(co_expression),XR_00…
112183774	XM_024322112.1 Rosa chinensis protease 2-like	,TCONS_00055169(co_expression),XR_002927876.1(co_expression),XR_002929907.1(co_location),XR_002930512.1(co_location),XR_002932047.1(co_location)
112188951	--	,XR_002930510.1(co_location)
112201904	XM_024342827.1 Rosa chinensis kinesin-like protein KIN-12F	,XR_002923685.1(co_location)
112198716	XM_024339840.1 Rosa chinensis uncharacterized LOC112198716	,112167395.trans(co_expression),112184085.trans(co_expression),112198701.trans(co_expression),112198702.trans(co_expression),112199584.trans(co_expression),112201881.trans(co_expression),112202956.trans(co_expression),112202973.trans(co_expression),TCONS_00001253(co_expression),TCONS_00002596(co_expression),TCONS_00003877(co_expression),TCONS_00004480(co_expression),TCONS_00004731(co_expression),…
112183742	--	,XR_002930441.1(co_location)
112170308	XM_024307557.1 Rosa chinensis chaperone protein dnaJ 10 transcript variant X1,	,112165169.trans(co_expression),112170900.trans(co_expression),112175565.trans(co_expression),TCONS_00025632(co_expression),TCONS_00056471(co_expression),TCONS_00073027(co_expression),XR_002922616.1(co_expression),XR_002923148.1(co_expression),XR_002925053.1(co_location),XR_002925749.1(co_expression),XR_002925913.1(co_expression),XR_002926297.1(co_expression),XR_002929073.1(co_expression),XR_0029…
112169165	XM_024306148.1 Rosa chinensis protein NRT1/ PTR FAMILY 4.5-like	,112167395.trans(co_expression),112184085.trans(co_expression),112198701.trans(co_expression),112198702.trans(co_expression),112199584.trans(co_expression),112201881.trans(co_expression),112202956.trans(co_expression),112202973.trans(co_expression),TCONS_00001253(co_expression),TCONS_00002596(co_expression),TCONS_00003877(co_expression),TCONS_00004480(co_expression),TCONS_00004731(co_expression),…
112178117	XM_024316320.1 Rosa chinensis putative disease resistance protein RGA3	,TCONS_00116623(co_location),XR_002926921.1(co_location),XR_002926922.1(co_location),XR_002926923.1(co_location)
112193091	XM_024333120.1 Rosa chinensis probable glutamate carboxypeptidase AMP1	,TCONS_00007129(co_expression),TCONS_00092529(co_expression),XR_002922364.1(co_expression),XR_002922908.1(co_expression),XR_002928538.1(co_expression),XR_002933555.1(co_expression),XR_002935481.1(co_expression)
112190311	XM_024329746.1 Rosa chinensis uncharacterized LOC112190311	,112164724.trans(co_expression),112168333.trans(co_expression),112170705.trans(co_expression),112177703.trans(co_expression),112181798.trans(co_expression),112185024.trans(co_expression),112185095.trans(co_expression),112185616.trans(co_expression),112191126.trans(co_expression),112194040.trans(co_expression),112194052.trans(co_expression),112203157.trans(co_expression),TCONS_00003497(co_expressi…
112201990	XM_024342913.1 Rosa chinensis uncharacterized LOC112201990 transcript variant X2,	,112186511.trans(co_expression),TCONS_00010578(co_expression),TCONS_00067529(co_expression),TCONS_00076578(co_expression),TCONS_00076761(co_expression),TCONS_00095087(co_expression),TCONS_00105171(co_expression),XR_002923343.1(co_location),XR_002923344.1(co_location),XR_002925696.1(co_expression),XR_002927600.1(co_expression),XR_002931633.1(co_expression),XR_002933808.1(co_expression),XR_00293752…
XLOC_058886	--	,TCONS_00000099(co_expression),TCONS_00005132(co_expression),TCONS_00010578(co_expression),TCONS_00012985(co_expression),TCONS_00024034(co_expression),TCONS_00028003(co_expression),TCONS_00028005(co_expression),TCONS_00036483(co_expression),TCONS_00038519(co_expression),TCONS_00039828(co_expression),TCONS_00043622(co_expression),TCONS_00044512(co_expression),TCONS_00067529(co_expression),TCONS_00…
112198719	--	,TCONS_00063039(co_location)
112197990	XM_024338972.1 Rosa chinensis probable inactive purple acid phosphatase 28	,112165169.trans(co_expression),112190635.trans(co_expression),112198650.trans(co_expression),112203833.trans(co_expression),TCONS_00009903(co_expression),TCONS_00010506(co_expression),TCONS_00015156(co_expression),TCONS_00020591(co_expression),TCONS_00020675(co_expression),TCONS_00031678(co_expression),TCONS_00033301(co_expression),TCONS_00064568(co_expression),TCONS_00086638(co_expression),TCON…
112179645	XM_024318099.1 Rosa chinensis anthocyanidin reductase ((2S)-flavan-3-ol-forming)-like	,112193189.trans(co_expression),TCONS_00073027(co_expression),XR_002923562.1(co_expression),XR_002924706.1(co_expression),XR_002926720.1(co_expression),XR_002928056.1(co_location),XR_002928060.1(co_location),XR_002928061.1(co_location),XR_002928063.1(co_location),XR_002928064.1(co_location),XR_002931281.1(co_expression),XR_002935807.1(co_expression)
112182022	XM_024320453.1 Rosa chinensis cyclic pyranopterin monophosphate synthase, mitochondrial	,112168333.trans(co_expression),112170705.trans(co_expression),112177703.trans(co_expression),112181798.trans(co_expression),112185024.trans(co_expression),112185095.trans(co_expression),112186227.trans(co_expression),112191126.trans(co_expression),112194040.trans(co_expression),112194052.trans(co_expression),112198651.trans(co_expression),112203157.trans(co_expression),TCONS_00006454(co_expressi…
112170978	XM_024308237.1 Rosa chinensis pre--splicing factor ATP-dependent RNA helicase DEAH1-like mRNA	,112163734.trans(co_expression),112165671.trans(co_expression),112170014.trans(co_expression),112170976.trans(co_location),112183780.trans(co_expression),112183850.trans(co_expression),TCONS_00004399(co_expression),TCONS_00009094(co_expression),TCONS_00009727(co_expression),TCONS_00012243(co_expression),TCONS_00012890(co_expression),TCONS_00013875(co_expression),TCONS_00015537(co_expression),TCON…
112181463	XM_024319812.1 Rosa chinensis putative F-box/LRR-repeat protein 9 transcript variant X1,	,TCONS_00005132(co_location),TCONS_00020658(co_expression),TCONS_00036197(co_expression),TCONS_00067648(co_expression),TCONS_00074325(co_expression),TCONS_00117518(co_expression),XR_002924181.1(co_expression),XR_002926426.1(co_expression),XR_002927740.1(co_expression),XR_002929876.1(co_expression),XR_002931254.1(co_expression),XR_002932192.1(co_expression),XR_002933880.1(co_expression),XR_0029339…
112177261	XM_024315557.1 Rosa chinensis glutamate-1-semialdehyde 2,1-aminomutase 2, chloroplastic-like	,TCONS_00062013(co_expression),TCONS_00120467(co_location),XR_002924489.1(co_expression),XR_002925127.1(co_expression),XR_002925345.1(co_expression),XR_002925427.1(co_expression),XR_002925776.1(co_expression),XR_002927939.1(co_expression),XR_002930743.1(co_expression),XR_002933231.1(co_expression),XR_002934458.1(co_expression),XR_002936316.1(co_expression)
112174295	XM_024312037.1 Rosa chinensis small RNA degrading nuclease 5 transcript variant X1,	,XR_002924406.1(co_expression)
112177642	XM_024315913.1 Rosa chinensis receptor like protein 8-like	,TCONS_00064965(co_expression),TCONS_00113581(co_location),TCONS_00122699(co_location),TCONS_00122702(co_location),XR_002924939.1(co_expression),XR_002927229.1(co_location)
112197586	XM_024338322.1 Rosa chinensis LRR receptor-like serine/threonine-protein kinase RPK2	,TCONS_00060873(co_location),TCONS_00064767(co_expression),TCONS_00088186(co_expression),TCONS_00091431(co_expression),TCONS_00114311(co_expression),TCONS_00126121(co_expression),XR_002929036.1(co_expression),XR_002931483.1(co_expression),XR_002932360.1(co_expression),XR_002934778.1(co_location),XR_002934784.1(co_location),XR_002934787.1(co_location),XR_002934788.1(co_location),XR_002934789.1(co_…
112191798	XM_024331209.1 Rosa chinensis transcription termination factor MTEF18, mitochondrial-like	,112170268.trans(co_expression),112178364.trans(co_expression),112185034.trans(co_expression),112188309.trans(co_expression),112194357.trans(co_location),TCONS_00019514(co_expression),TCONS_00026311(co_expression),TCONS_00028006(co_expression),TCONS_00030939(co_expression),TCONS_00032238(co_expression),TCONS_00057427(co_expression),TCONS_00074701(co_expression),TCONS_00078720(co_expression),TCONS…
112169041	XM_024305978.1 Rosa chinensis protein-tyrosine-phosphatase PTP1 transcript variant X1,	,112170900.trans(co_expression),112175565.trans(co_expression),TCONS_00056471(co_expression),XR_002925913.1(co_expression),XR_002926297.1(co_expression),XR_002929459.1(co_expression),XR_002931245.1(co_expression),XR_002936122.1(co_expression),XR_002937127.1(co_expression)
112176754	XM_024314811.1 Rosa chinensis GDSL esterase/lipase At4g10955-like transcript variant X1,	,TCONS_00004535(co_expression),TCONS_00121037(co_location),XR_002926637.1(co_location),XR_002926638.1(co_location),XR_002926641.1(co_location),XR_002927083.1(co_location),XR_002929236.1(co_expression)
112189555	XM_024328900.1 Rosa chinensis APO protein 4, mitochondrial	,TCONS_00026539(co_location),TCONS_00096465(co_expression),XR_002925767.1(co_expression),XR_002929423.1(co_expression),XR_002930605.1(co_location),XR_002932316.1(co_location)
112182612	XM_024321117.1 Rosa chinensis DNA-directed RNA polymerases II and V subunit 8A-like	,XR_002925125.1(co_expression)
112193609	XM_024333812.1 Rosa chinensis auxin efflux carrier component 5	,XR_002931613.1(co_expression),XR_002933492.1(co_location),XR_002933494.1(co_location)
112197664	XM_024338426.1 Rosa chinensis S-adenosylmethionine decarboxylase proenzyme	,XR_002925643.1(co_expression)
112184476	XM_024322736.1 Rosa chinensis uncharacterized LOC112184476	,XR_002923958.1(co_expression),XR_002930204.1(co_location),XR_002930205.1(co_location),XR_002931724.1(co_location),XR_002931726.1(co_location),XR_002931727.1(co_location),XR_002936128.1(co_expression)
112187858	XM_024326810.1 Rosa chinensis putative laccase-9	,TCONS_00005132(co_expression),TCONS_00010578(co_expression),TCONS_00012985(co_expression),TCONS_00024034(co_expression),TCONS_00028003(co_expression),TCONS_00033997(co_expression),TCONS_00036483(co_expression),TCONS_00038519(co_expression),TCONS_00039828(co_expression),TCONS_00043622(co_expression),TCONS_00067529(co_expression),TCONS_00070391(co_expression),TCONS_00071554(co_expression),TCONS_00…
112171459	XM_024308643.1 Rosa chinensis QWRF motif-containing protein 7	,XR_002927244.1(co_location)
112176895	XM_024315020.1 Rosa chinensis putative disease resistance protein RGA4	,112178157.trans(co_location),TCONS_00121037(co_expression),TCONS_00125627(co_location),XR_002927196.1(co_location)
112173185	XM_024310766.1 Rosa chinensis uncharacterized membrane protein C776.05-like transcript variant X1,	,XR_002924855.1(co_location),XR_002925554.1(co_location)
112176156	--	,112194596.trans(co_expression),TCONS_00004378(co_expression),TCONS_00031217(co_expression),TCONS_00068527(co_expression),TCONS_00082982(co_expression),TCONS_00088042(co_expression),TCONS_00090625(co_expression),TCONS_00095399(co_expression),TCONS_00115473(co_expression),TCONS_00127998(co_expression),XR_002923111.1(co_expression),XR_002923559.1(co_expression),XR_002923566.1(co_expression),XR_0029…
112189784	XM_024329134.1 Rosa chinensis H/ACA ribonucleoprotein complex non-core subunit NAF1-like	,XR_002930008.1(co_location),XR_002930268.1(co_location),XR_002930916.1(co_location)
112197840	XM_024338735.1 Rosa chinensis very-long-chain 3-oxoacyl-CoA reductase 1-like	,112170268.trans(co_expression),112173244.trans(co_expression),112177683.trans(co_expression),112181930.trans(co_expression),112185034.trans(co_expression),112187136.trans(co_expression),112188309.trans(co_expression),112190635.trans(co_expression),112198650.trans(co_expression),112200994.trans(co_expression),112203076.trans(co_expression),112203833.trans(co_expression),TCONS_00015156(co_expressi…
112187461	XM_024326255.1 Rosa chinensis pleiotropic drug resistance protein 3-like transcript variant X1,	,XR_002930387.1(co_location),XR_002930388.1(co_location)
112170879	XM_024308162.1 Rosa chinensis uncharacterized LOC112170879	,XR_002924452.1(co_location),XR_002926105.1(co_location)
112203272	XM_024344260.1 Rosa chinensis pre--splicing factor ATP-dependent RNA helicase DEAH7-like mRNA	,XR_002923624.1(co_location),XR_002937558.1(co_location)
112189241	XM_024328537.1 Rosa chinensis ras-related protein Rab7-like transcript variant X1,	,TCONS_00035836(co_expression),TCONS_00058745(co_expression),TCONS_00072496(co_expression),TCONS_00080241(co_expression),TCONS_00102686(co_expression),XR_002923577.1(co_expression),XR_002924045.1(co_expression),XR_002931482.1(co_location),XR_002932675.1(co_location),XR_002933651.1(co_expression),XR_002933963.1(co_expression),XR_002934192.1(co_expression)
112179625	XM_024318081.1 Rosa chinensis receptor protein-tyrosine kinase CEPR1 transcript variant X1,	,XR_002922803.1(co_expression),XR_002926380.1(co_location),XR_002926381.1(co_location),XR_002927838.1(co_location),XR_002931821.1(co_expression)
112177540	XM_024315824.1 Rosa chinensis uncharacterized LOC112177540	,112163793.trans(co_expression),112167473.trans(co_expression),112168891.trans(co_expression),112175212.trans(co_expression),112181295.trans(co_expression),112194488.trans(co_expression),112197367.trans(co_expression),112199508.trans(co_expression),112200890.trans(co_expression),112202105.trans(co_expression),TCONS_00013518(co_expression),TCONS_00019219(co_expression),TCONS_00019220(co_expression…
112165328	XM_024301822.1 Rosa chinensis zinc finger protein CONSTANS-LIKE 4-like	,112176972.trans(co_expression),112185275.trans(co_expression),112195966.trans(co_expression),112196113.trans(co_expression),TCONS_00004405(co_expression),TCONS_00025787(co_expression),TCONS_00035755(co_expression),TCONS_00042652(co_expression),TCONS_00055002(co_expression),TCONS_00059156(co_expression),TCONS_00060782(co_expression),TCONS_00070810(co_expression),XR_002923504.1(co_location),XR_002…
112173938	XM_024311628.1 Rosa chinensis transcription factor IBH1-like	,TCONS_00000939(co_expression),TCONS_00024149(co_expression),TCONS_00037124(co_expression),TCONS_00084043(co_expression),TCONS_00110347(co_expression),XR_002923067.1(co_expression)
112179956	XM_024318440.1 Rosa chinensis mannosyl-oligosaccharide glucosidase GCS1-like	,112171279.trans(co_expression),112171790.trans(co_expression),112179614.trans(co_expression),112189486.trans(co_expression),112194596.trans(co_expression),TCONS_00000074(co_expression),TCONS_00001122(co_expression),TCONS_00002501(co_expression),TCONS_00003314(co_expression),TCONS_00004378(co_expression),TCONS_00009891(co_expression),TCONS_00011636(co_expression),TCONS_00012449(co_expression),TCO…
112181702	XM_024320091.1 Rosa chinensis rust resistance kinase Lr10-like	,112170926.trans(co_expression),112182305.trans(co_location),TCONS_00008895(co_expression),TCONS_00008951(co_expression),TCONS_00010570(co_location),TCONS_00048208(co_expression),TCONS_00049112(co_expression),TCONS_00050214(co_expression),TCONS_00091567(co_expression),TCONS_00098524(co_expression),TCONS_00114793(co_expression),TCONS_00127529(co_expression),XR_002924129.1(co_expression),XR_0029259…
112171516	XM_024308689.1 Rosa chinensis uncharacterized mitochondrial protein AtMg00810-like	,112199370.trans(co_expression),TCONS_00036098(co_expression),TCONS_00043555(co_expression),TCONS_00097304(co_location),XR_002926138.1(co_location)
112193149	XM_024333201.1 Rosa chinensis trihelix transcription factor GTL2-like	,112170268.trans(co_expression),112179007.trans(co_expression),112185034.trans(co_expression),112188309.trans(co_expression),112190635.trans(co_expression),112198650.trans(co_expression),112200994.trans(co_expression),112203076.trans(co_expression),TCONS_00015156(co_expression),TCONS_00019514(co_expression),TCONS_00020591(co_expression),TCONS_00026311(co_expression),TCONS_00028006(co_expression),…
112166092	XM_024302857.1 Rosa chinensis uncharacterized LOC112166092	,TCONS_00080293(co_location),TCONS_00086799(co_expression),TCONS_00091429(co_location),XR_002922783.1(co_location),XR_002922915.1(co_location),XR_002936923.1(co_location)
112182038	XM_024320466.1 Rosa chinensis auxin response factor 18-like	,TCONS_00090216(co_expression)
112184440	XM_024322700.1 Rosa chinensis protein FAR1-RELATED SEQUENCE 1-like	,112168333.trans(co_expression),112170705.trans(co_expression),112177703.trans(co_expression),112181798.trans(co_expression),112185024.trans(co_expression),112185095.trans(co_expression),112185616.trans(co_expression),112191126.trans(co_expression),112194040.trans(co_expression),112194052.trans(co_expression),112198651.trans(co_expression),112203157.trans(co_expression),TCONS_00003497(co_expressi…
112193622	XM_024333829.1 Rosa chinensis L-type lectin-domain containing receptor kinase IV.1-like	,TCONS_00019513(co_expression),TCONS_00024082(co_expression),TCONS_00030034(co_expression),TCONS_00036960(co_expression),TCONS_00042971(co_expression),TCONS_00068015(co_expression),TCONS_00095211(co_expression),TCONS_00107789(co_expression),XR_002923676.1(co_expression),XR_002923677.1(co_expression),XR_002927628.1(co_expression),XR_002930470.1(co_expression),XR_002933138.1(co_location),XR_0029331…
112168813	XM_024305732.1 Rosa chinensis B3 domain-containing protein Os01g0234100-like	,TCONS_00026539(co_expression),XR_002924426.1(co_location),XR_002924428.1(co_location),XR_002924632.1(co_location)
112176228	XM_024314058.1 Rosa chinensis uncharacterized LOC112176228 transcript variant X1,	,TCONS_00110834(co_location),TCONS_00126366(co_expression)
112179599	XM_024318060.1 Rosa chinensis uncharacterized protein At4g17910 transcript variant X1,	,112193987.trans(co_expression),TCONS_00072977(co_expression),XR_002928159.1(co_location),XR_002928378.1(co_location)
112179881	XM_024318374.1 Rosa chinensis probable beta-D-xylosidase 2	,112165169.trans(co_expression),112170926.trans(co_expression),112177313.trans(co_expression),112177683.trans(co_expression),112179007.trans(co_expression),112185034.trans(co_expression),112188309.trans(co_expression),112188316.trans(co_expression),112190635.trans(co_expression),112198650.trans(co_expression),112200994.trans(co_expression),TCONS_00015156(co_expression),TCONS_00020591(co_expressio…
112172432	XM_024309775.1 Rosa chinensis cytochrome b561 and DOMON domain-containing protein At3g25290-like	,XR_002924417.1(co_location),XR_002924506.1(co_location),XR_002925476.1(co_location),XR_002925669.1(co_location)
112166943	XM_024303882.1 Rosa chinensis ankyrin repeat-containing protein At5g02620-like transcript variant X1,	,TCONS_00075413(co_location),XR_002937524.1(co_location),XR_002937525.1(co_location)
112177445	XM_024315733.1 Rosa chinensis uncharacterized LOC112177445	,112164384.trans(co_expression),112182634.trans(co_expression),TCONS_00000771(co_expression),TCONS_00006367(co_expression),TCONS_00012372(co_expression),TCONS_00035755(co_expression),TCONS_00042652(co_expression),TCONS_00073274(co_expression),TCONS_00081099(co_expression),TCONS_00082982(co_expression),TCONS_00095399(co_expression),TCONS_00115474(co_expression),TCONS_00127998(co_expression),XR_002…
112203048	XM_024344075.1 Rosa chinensis uncharacterized LOC112203048	,112203049.trans(co_location),TCONS_00036445(co_expression),TCONS_00071119(co_location),TCONS_00071125(co_location),TCONS_00104224(co_expression),XR_002922591.1(co_expression),XR_002922598.1(co_expression),XR_002923859.1(co_location),XR_002925562.1(co_expression),XR_002926007.1(co_expression),XR_002926178.1(co_expression),XR_002926934.1(co_expression),XR_002928340.1(co_expression),XR_002932607.1(…
112177984	XM_024316212.1 Rosa chinensis uncharacterized LOC112177984	,TCONS_00115903(co_location),TCONS_00115906(co_location),XR_002928468.1(co_location)
112196284	XM_024336596.1 Rosa chinensis phosphatidylinositol 3-kinase, root isoform	,XR_002922423.1(co_expression),XR_002926906.1(co_expression)
112199930	XM_024340925.1 Rosa chinensis serine/threonine-protein phosphatase 2A 65 kDa regulatory subunit A beta isoform-like	,TCONS_00059110(co_expression),XR_002936110.1(co_location)
112197442	XM_024338116.1 Rosa chinensis pyruvate kinase isozyme A, chloroplastic	,112165169.trans(co_expression),112172884.trans(co_expression),112177313.trans(co_expression),112179007.trans(co_expression),112180564.trans(co_expression),112188316.trans(co_expression),TCONS_00006747(co_expression),TCONS_00007381(co_expression),TCONS_00010323(co_expression),TCONS_00020591(co_expression),TCONS_00028005(co_expression),TCONS_00030541(co_expression),TCONS_00039871(co_expression),TC…
112164038	XM_024300282.1 Rosa chinensis zingipain-1-like	,112171536.trans(co_expression),112194526.trans(co_expression),TCONS_00003732(co_expression),TCONS_00004097(co_expression),TCONS_00004691(co_expression),TCONS_00009483(co_expression),TCONS_00009761(co_expression),TCONS_00019214(co_expression),TCONS_00021637(co_expression),TCONS_00022574(co_expression),TCONS_00022642(co_expression),TCONS_00022773(co_expression),TCONS_00030424(co_expression),TCONS_…
112164659	XM_024300934.1 Rosa chinensis uncharacterized LOC112164659	,XR_002923002.1(co_location)
112180533	XM_024319092.1 Rosa chinensis dof zinc finger protein DOF4.6	,112165169.trans(co_expression),112179007.trans(co_expression),TCONS_00025632(co_expression),TCONS_00033651(co_expression),TCONS_00039871(co_expression),TCONS_00064567(co_expression),TCONS_00070276(co_expression),TCONS_00076242(co_expression),TCONS_00089290(co_expression),TCONS_00107282(co_expression),XR_002923389.1(co_expression),XR_002923631.1(co_expression),XR_002923820.1(co_expression),XR_002…
112183790	--	,112164724.trans(co_expression),112185616.trans(co_expression),112194052.trans(co_expression),TCONS_00003497(co_expression),TCONS_00008429(co_expression),TCONS_00018967(co_expression),TCONS_00023711(co_expression),TCONS_00024709(co_expression),TCONS_00030217(co_expression),TCONS_00034113(co_expression),TCONS_00039042(co_expression),TCONS_00044334(co_expression),TCONS_00044512(co_expression),TCONS…
112201541	XM_024342440.1 Rosa chinensis putative tRNA pseudouridine synthase	,TCONS_00053914(co_expression),TCONS_00064694(co_expression),TCONS_00077890(co_expression),TCONS_00080293(co_expression),TCONS_00086345(co_expression),TCONS_00091431(co_expression),TCONS_00126121(co_expression),XR_002922803.1(co_expression),XR_002923385.1(co_expression),XR_002923396.1(co_expression),XR_002925489.1(co_expression),XR_002927936.1(co_expression),XR_002928352.1(co_expression),XR_00292…
112188150	XM_024327198.1 Rosa chinensis putative transcription factor bHLH041 transcript variant X1,	,112167395.trans(co_expression),112184085.trans(co_expression),112198701.trans(co_expression),112198702.trans(co_expression),112199584.trans(co_expression),112201881.trans(co_expression),112202956.trans(co_expression),112202973.trans(co_expression),TCONS_00001253(co_expression),TCONS_00002596(co_expression),TCONS_00003877(co_expression),TCONS_00004731(co_expression),TCONS_00007745(co_expression),…
112189458	XM_024328799.1 Rosa chinensis asparagine--tRNA ligase, chloroplastic/mitochondrial transcript variant X1,	,112186944.trans(co_expression),TCONS_00022470(co_location),TCONS_00031953(co_expression),TCONS_00090951(co_expression),XR_002925127.1(co_expression),XR_002926052.1(co_expression),XR_002931022.1(co_expression),XR_002934439.1(co_expression),XR_002936208.1(co_expression)
112201845	XM_024342769.1 Rosa chinensis probable polygalacturonase	,TCONS_00072330(co_location),XR_002924228.1(co_location),XR_002924229.1(co_location)
112172797	XM_024310283.1 Rosa chinensis potassium transporter 5-like	,TCONS_00003314(co_expression),TCONS_00004378(co_expression),TCONS_00059377(co_expression),TCONS_00068527(co_expression),TCONS_00088042(co_expression),TCONS_00090625(co_expression),XR_002923566.1(co_expression),XR_002924790.1(co_location),XR_002924833.1(co_location),XR_002924834.1(co_location),XR_002925352.1(co_location),XR_002925724.1(co_expression),XR_002926049.1(co_expression),XR_002928833.1(c…
112188013	XM_024327019.1 Rosa chinensis 50S ribosomal protein L29, chloroplastic	,XR_002930478.1(co_location),XR_002930479.1(co_location),XR_002930580.1(co_location)
112196161	XM_024336465.1 Rosa chinensis putative calcium-transporting ATPase 13, plasma membrane-type	,112186944.trans(co_expression),XR_002931022.1(co_expression),XR_002935378.1(co_expression),XR_002935657.1(co_location)
112180615	XM_024319174.1 Rosa chinensis metacaspase-1-like transcript variant X1,	,TCONS_00012908(co_location),TCONS_00072850(co_expression),XR_002927482.1(co_expression),XR_002931279.1(co_location)
112184079	XM_024322369.1 Rosa chinensis uncharacterized LOC112184079	,112163734.trans(co_expression),112165671.trans(co_expression),112170014.trans(co_expression),112183780.trans(co_expression),112183850.trans(co_expression),TCONS_00004399(co_expression),TCONS_00009094(co_expression),TCONS_00009727(co_expression),TCONS_00012243(co_expression),TCONS_00012890(co_expression),TCONS_00013875(co_expression),TCONS_00015537(co_expression),TCONS_00020874(co_expression),TCO…
112180142	XM_024318645.1 Rosa chinensis palmitoyl-acyl carrier protein thioesterase, chloroplastic-like	,112176637.trans(co_location),TCONS_00013113(co_expression),TCONS_00095014(co_expression),TCONS_00099476(co_expression),XR_002926765.1(co_expression),XR_002927035.1(co_location),XR_002927038.1(co_location),XR_002927039.1(co_location),XR_002927043.1(co_location),XR_002927044.1(co_location),XR_002928395.1(co_expression),XR_002932296.1(co_expression),XR_002936843.1(co_expression)
112171616	XM_024308779.1 Rosa chinensis glutamate receptor 2.2-like	,112176571.trans(co_expression),112177345.trans(co_expression),112177776.trans(co_expression),112180722.trans(co_expression),112195575.trans(co_expression),112195576.trans(co_expression),112195578.trans(co_expression),TCONS_00000796(co_expression),TCONS_00004098(co_expression),TCONS_00008434(co_expression),TCONS_00010341(co_expression),TCONS_00011261(co_expression),TCONS_00015624(co_expression),T…
112194719	XM_024334937.1 Rosa chinensis uncharacterized LOC112194719 transcript variant X1,	,XR_002934393.1(co_location)
112176224	XM_024314053.1 Rosa chinensis uncharacterized LOC112176224	,XR_002928423.1(co_location)
112163947	XM_024300438.1 Rosa chinensis protein RETICULATA-RELATED 6, chloroplastic	,TCONS_00015974(co_location),XR_002928252.1(co_location)
112166511	XM_024303378.1 Rosa chinensis ethylene-responsive transcription factor 3-like	,112165169.trans(co_expression),112179007.trans(co_expression),112188309.trans(co_expression),112188316.trans(co_expression),112190635.trans(co_expression),112198650.trans(co_expression),112203076.trans(co_expression),TCONS_00007381(co_expression),TCONS_00015156(co_expression),TCONS_00020591(co_expression),TCONS_00020675(co_expression),TCONS_00033301(co_expression),TCONS_00053748(co_expression),T…
112177983	XM_024316231.1 Rosa chinensis tubulin beta-1 chain	,112170268.trans(co_expression),112173244.trans(co_expression),112178364.trans(co_expression),112180102.trans(co_expression),112181930.trans(co_expression),112185034.trans(co_expression),112187136.trans(co_expression),112188309.trans(co_expression),112190635.trans(co_expression),112198650.trans(co_expression),112200994.trans(co_expression),112203076.trans(co_expression),112203833.trans(co_express…
112170429	XM_024307724.1 Rosa chinensis uncharacterized LOC112170429	,XR_002929520.1(co_location)
112188415	XM_024327524.1 Rosa chinensis thiol protease aleurain-like	,112170926.trans(co_expression),TCONS_00008951(co_expression),TCONS_00018967(co_location),TCONS_00030217(co_location),TCONS_00030233(co_location),TCONS_00043620(co_expression),TCONS_00048208(co_expression),TCONS_00088386(co_expression),TCONS_00090951(co_expression),XR_002924129.1(co_expression),XR_002931281.1(co_expression),XR_002931930.1(co_expression),XR_002932242.1(co_expression),XR_002933257.…
112186493	XM_024324942.1 Rosa chinensis GDSL esterase/lipase 1-like	,TCONS_00012367(co_expression),XR_002930591.1(co_location),XR_002930592.1(co_location),XR_002930799.1(co_location),XR_002932709.1(co_location)
112174505	XM_024312288.1 Rosa chinensis PTI1-like tyrosine-protein kinase At3g15890	,TCONS_00000597(co_expression),TCONS_00044683(co_expression),TCONS_00059377(co_expression),TCONS_00073086(co_expression),TCONS_00082537(co_expression),TCONS_00088078(co_expression),XR_002922569.1(co_expression),XR_002929336.1(co_expression),XR_002935428.1(co_location)
112171209	--	,TCONS_00104368(co_location)
112165874	XM_024302572.1 Rosa chinensis transcription factor MYB46	,112165366.trans(co_expression),112178775.trans(co_expression),TCONS_00006454(co_expression),TCONS_00006602(co_expression),TCONS_00021052(co_expression),TCONS_00021859(co_expression),TCONS_00033833(co_expression),TCONS_00044334(co_expression),TCONS_00058212(co_expression),TCONS_00074883(co_expression),TCONS_00076452(co_location),TCONS_00080304(co_expression),TCONS_00080637(co_expression),TCONS_00…
112176997	XM_024315143.1 Rosa chinensis RINT1-like protein MAG2	,XR_002927748.1(co_location),XR_002928024.1(co_location)
112165056	XM_024301449.1 Rosa chinensis histone H4	,TCONS_00015698(co_expression),XR_002923869.1(co_location)
112202576	XM_024343598.1 Rosa chinensis 65-kDa microtubule-associated protein 3	,TCONS_00050843(co_expression),XR_002922303.1(co_location),XR_002931868.1(co_location)
112170089	XM_024307234.1 Rosa chinensis DEAD-box ATP-dependent RNA helicase 28	,XR_002925062.1(co_location),XR_002925747.1(co_location)
112186577	XM_024325040.1 Rosa chinensis protein RER1A-like	,TCONS_00020401(co_location),XR_002929915.1(co_location)
112176408	XM_024314313.1 Rosa chinensis DENN domain and WD repeat-containing protein SCD1 transcript variant X1,	,112177534.trans(co_expression),TCONS_00110834(co_location),TCONS_00119907(co_location),XR_002925335.1(co_expression),XR_002927494.1(co_expression),XR_002927879.1(co_location),XR_002928342.1(co_location),XR_002928343.1(co_location),XR_002928553.1(co_location)
112173262	XM_024310859.1 Rosa chinensis uncharacterized LOC112173262	,TCONS_00011254(co_expression),TCONS_00021218(co_expression),TCONS_00028487(co_expression),TCONS_00032267(co_expression),TCONS_00104764(co_expression),TCONS_00111718(co_expression),TCONS_00125536(co_expression),TCONS_00126744(co_expression),XR_002923040.1(co_expression),XR_002923046.1(co_expression),XR_002923277.1(co_expression),XR_002923760.1(co_expression),XR_002925321.1(co_location),XR_0029260…
112196190	--	,XR_002930766.1(co_expression),XR_002934343.1(co_expression)
112167422	XM_024304439.1 Rosa chinensis NDR1/HIN1-like protein 26	,112164724.trans(co_expression),112178775.trans(co_expression),112185616.trans(co_expression),112194052.trans(co_expression),TCONS_00003497(co_expression),TCONS_00008429(co_expression),TCONS_00010110(co_expression),TCONS_00018967(co_expression),TCONS_00023711(co_expression),TCONS_00024709(co_expression),TCONS_00030217(co_expression),TCONS_00033833(co_expression),TCONS_00034113(co_expression),TCON…
112192289	--	,112196172.trans(co_expression),112203311.trans(co_expression),TCONS_00044479(co_location),TCONS_00044510(co_location),TCONS_00044511(co_location),TCONS_00044512(co_location),TCONS_00044513(co_location),TCONS_00044514(co_location),TCONS_00044515(co_location),TCONS_00044516(co_location),TCONS_00044517(co_location),XR_002925351.1(co_expression),XR_002926002.1(co_expression),XR_002927049.1(co_expres…
112196077	XM_024336365.1 Rosa chinensis lysine histidine transporter-like 6 transcript variant X1,	,TCONS_00104387(co_expression),XR_002931455.1(co_expression)
112199064	XM_024340125.1 Rosa chinensis ethylene-responsive transcription factor ERF118-like	,XR_002934872.1(co_location),XR_002934873.1(co_location)
112171901	XM_024309033.1 Rosa chinensis long chain acyl-CoA synthetase 2-like	,112170930.trans(co_location),TCONS_00093840(co_location),XR_002925160.1(co_location),XR_002925163.1(co_location),XR_002925172.1(co_location),XR_002925173.1(co_location),XR_002925174.1(co_location),XR_002925175.1(co_location),XR_002925184.1(co_location),XR_002925186.1(co_location)
112193188	XM_024333261.1 Rosa chinensis putative H/ACA ribonucleoprotein complex subunit 1-like protein 1	,112195542.trans(co_location),XR_002932952.1(co_location),XR_002933730.1(co_expression),XR_002934498.1(co_location)
112188889	XM_024328120.1 Rosa chinensis protein E6-like	,TCONS_00022920(co_location),TCONS_00022966(co_location),XR_002929277.1(co_expression),XR_002932017.1(co_location),XR_002932020.1(co_location),XR_002935000.1(co_expression)
112203055	XM_024344080.1 Rosa chinensis GDSL esterase/lipase At1g29670-like	,XR_002936816.1(co_location),XR_002937325.1(co_location)
112173122	XM_024310676.1 Rosa chinensis HBS1-like protein	,112184101.trans(co_expression),112192008.trans(co_expression),112196552.trans(co_expression),112199790.trans(co_expression),TCONS_00003040(co_expression),TCONS_00004480(co_expression),TCONS_00018157(co_expression),TCONS_00023011(co_expression),TCONS_00035742(co_expression),TCONS_00052934(co_expression),TCONS_00054349(co_expression),TCONS_00070969(co_expression),TCONS_00083564(co_expression),TCON…
112197345	XM_024337963.1 Rosa chinensis allene oxide cyclase, chloroplastic-like	,112170268.trans(co_expression),112173244.trans(co_expression),112178364.trans(co_expression),112185034.trans(co_expression),112188309.trans(co_expression),112200994.trans(co_expression),112203076.trans(co_expression),TCONS_00015156(co_expression),TCONS_00019514(co_expression),TCONS_00026311(co_expression),TCONS_00028006(co_expression),TCONS_00030939(co_expression),TCONS_00032238(co_expression),T…
112184554	XM_024322819.1 Rosa chinensis uncharacterized LOC112184554	,112176571.trans(co_expression),112177345.trans(co_expression),112177776.trans(co_expression),112180722.trans(co_expression),112195575.trans(co_expression),112195576.trans(co_expression),112195578.trans(co_expression),TCONS_00000796(co_expression),TCONS_00004098(co_expression),TCONS_00008434(co_expression),TCONS_00010341(co_expression),TCONS_00011261(co_expression),TCONS_00015624(co_expression),T…
112169896	XM_024306989.1 Rosa chinensis protein translocase subunit SECA2, chloroplastic transcript variant X4,	,112203833.trans(co_expression),TCONS_00036208(co_expression),TCONS_00107726(co_location),XR_002925127.1(co_expression),XR_002925345.1(co_expression),XR_002926052.1(co_expression),XR_002929463.1(co_expression),XR_002930743.1(co_expression),XR_002931022.1(co_expression),XR_002933231.1(co_expression),XR_002934458.1(co_expression),XR_002936316.1(co_expression)
112192419	XM_024332155.1 Rosa chinensis NDR1/HIN1-like protein 3	,XR_002933601.1(co_location)
112199785	XM_024340751.1 Rosa chinensis uncharacterized LOC112199785	,XR_002936355.1(co_location)
112188070	XM_024327092.1 Rosa chinensis 60S ribosomal protein L39-1	,XR_002932613.1(co_location),XR_002937117.1(co_expression)
112171506	--	,XR_002927244.1(co_location),XR_002936027.1(co_location),XR_002936030.1(co_location),XR_002936031.1(co_location),XR_002936035.1(co_location)
112195053	XM_024335384.1 Rosa chinensis uncharacterized LOC112195053	,112171279.trans(co_expression),112171790.trans(co_expression),112179614.trans(co_expression),112189486.trans(co_expression),TCONS_00000074(co_expression),TCONS_00001122(co_expression),TCONS_00001254(co_expression),TCONS_00002501(co_expression),TCONS_00009891(co_expression),TCONS_00011636(co_expression),TCONS_00012449(co_expression),TCONS_00013001(co_expression),TCONS_00017253(co_expression),TCON…
112204011	XM_024344898.1 Rosa chinensis cytochrome c oxidase subunit 5b-1, mitochondrial-like	,XR_002923284.1(co_location)
112194303	XM_024334552.1 Rosa chinensis L10-interacting MYB domain-containing protein-like	,TCONS_00103207(co_expression),XR_002930466.1(co_expression),XR_002933232.1(co_location),XR_002934385.1(co_location),XR_002934386.1(co_location)
112169338	XM_024306354.1 Rosa chinensis uncharacterized LOC112169338	,112181930.trans(co_expression),112203833.trans(co_expression),TCONS_00008906(co_expression),TCONS_00035309(co_expression),TCONS_00036208(co_expression),TCONS_00039043(co_expression),TCONS_00040840(co_expression),TCONS_00053914(co_expression),TCONS_00055878(co_expression),TCONS_00056124(co_expression),TCONS_00064694(co_expression),TCONS_00070802(co_expression),TCONS_00077890(co_expression),TCONS_…
112171189	XM_024308410.1 Rosa chinensis uncharacterized LOC112171189	,TCONS_00095218(co_location),XR_002925662.1(co_location),XR_002925663.1(co_location)
112175301	XM_024312978.1 Rosa chinensis elongation factor G-2, mitochondrial-like	,TCONS_00058746(co_expression),XR_002923067.1(co_expression),XR_002926417.1(co_location),XR_002930389.1(co_location)
112178734	XM_024316937.1 Rosa chinensis uncharacterized protein At4g37920	,112170900.trans(co_expression),TCONS_00035309(co_expression),TCONS_00042098(co_expression),TCONS_00096465(co_expression),XR_002922724.1(co_expression),XR_002923910.1(co_expression),XR_002926814.1(co_location),XR_002927878.1(co_expression),XR_002927948.1(co_expression),XR_002928080.1(co_location),XR_002928082.1(co_location),XR_002928086.1(co_location),XR_002928087.1(co_location),XR_002928089.1(co…
112192544	XM_024332330.1 Rosa chinensis disease resistance-like protein DSC1	,112173377.trans(co_expression),TCONS_00041080(co_location),TCONS_00041098(co_location),TCONS_00056403(co_expression),TCONS_00072740(co_expression),XR_002923589.1(co_expression),XR_002923904.1(co_expression),XR_002925564.1(co_expression),XR_002934068.1(co_location)
112189866	XM_024329241.1 Rosa chinensis ras-related protein Rab11D	,112165169.trans(co_expression),112170900.trans(co_expression),112175565.trans(co_expression),112203076.trans(co_expression),TCONS_00032580(co_location),TCONS_00056471(co_expression),TCONS_00073027(co_expression),TCONS_00077762(co_expression),TCONS_00101506(co_expression),XR_002922616.1(co_expression),XR_002922755.1(co_expression),XR_002923148.1(co_expression),XR_002925749.1(co_expression),XR_002…
112199568	XM_024340566.1 Rosa chinensis TMV resistance protein N-like	,112165169.trans(co_expression),112175565.trans(co_expression),112179007.trans(co_expression),112188316.trans(co_expression),TCONS_00007381(co_expression),TCONS_00020591(co_expression),TCONS_00025632(co_expression),TCONS_00033651(co_expression),TCONS_00073027(co_expression),TCONS_00077762(co_expression),TCONS_00089290(co_expression),TCONS_00092709(co_expression),TCONS_00101506(co_expression),XR_0…
112173533	XM_024311168.1 Rosa chinensis K(+) efflux antiporter 3, chloroplastic	,TCONS_00091567(co_expression),TCONS_00094846(co_location),XR_002924129.1(co_expression),XR_002924706.1(co_expression)
112165715	XM_024302336.1 Rosa chinensis putative F-box/FBD/LRR-repeat protein At4g26350 transcript variant X1,	,112203455.trans(co_location),TCONS_00001254(co_expression),TCONS_00003314(co_expression),TCONS_00012449(co_expression),TCONS_00081923(co_expression),TCONS_00084287(co_location),TCONS_00094505(co_expression),XR_002933761.1(co_expression),XR_002936925.1(co_expression)
112178164	XM_024316354.1 Rosa chinensis putative disease resistance RPP13-like protein 1	,TCONS_00116967(co_location),TCONS_00125627(co_location)
112202495	XM_024343505.1 Rosa chinensis abnormal spindle-like microcephaly-associated protein	,112171068.trans(co_expression),112172011.trans(co_expression),112172527.trans(co_expression),112178101.trans(co_expression),112184005.trans(co_expression),112199501.trans(co_expression),TCONS_00000592(co_expression),TCONS_00003296(co_expression),TCONS_00006119(co_expression),TCONS_00012548(co_expression),TCONS_00012910(co_expression),TCONS_00012912(co_expression),TCONS_00015008(co_expression),TC…
112199053	XM_024340117.1 Rosa chinensis L-lactate dehydrogenase A-like	,TCONS_00064778(co_location)
112194020	XM_024334285.1 Rosa chinensis uncharacterized LOC112194020	,112171068.trans(co_expression),112172011.trans(co_expression),112172527.trans(co_expression),112178101.trans(co_expression),112184005.trans(co_expression),112199501.trans(co_expression),TCONS_00000592(co_expression),TCONS_00003296(co_expression),TCONS_00006119(co_expression),TCONS_00012548(co_expression),TCONS_00012910(co_expression),TCONS_00012912(co_expression),TCONS_00015008(co_expression),TC…
112169018	XM_024305953.1 Rosa chinensis probable amidase At4g34880	,112170268.trans(co_expression),112173377.trans(co_expression),112173658.trans(co_location),112174960.trans(co_location),112178364.trans(co_expression),112185034.trans(co_expression),TCONS_00019514(co_expression),TCONS_00026311(co_expression),TCONS_00028006(co_expression),TCONS_00057427(co_expression),TCONS_00088185(co_expression),TCONS_00091432(co_expression),TCONS_00091858(co_location),TCONS_00…
112182019	XM_024320478.1 Rosa chinensis uncharacterized LOC112182019 transcript variant X1,	,TCONS_00007201(co_location),TCONS_00095215(co_expression),XR_002928252.1(co_location),XR_002930595.1(co_location)
112196399	XM_024336724.1 Rosa chinensis truncated transcription factor CAULIFLOWER A-like transcript variant X1,	,112164724.trans(co_expression),112178775.trans(co_expression),112185616.trans(co_expression),TCONS_00003497(co_expression),TCONS_00024709(co_expression),TCONS_00028005(co_expression),TCONS_00034113(co_expression),TCONS_00076761(co_expression),TCONS_00080303(co_expression),TCONS_00080637(co_expression),TCONS_00084424(co_expression),TCONS_00088524(co_expression),TCONS_00088774(co_expression),TCONS…
112186336	XM_024324714.1 Rosa chinensis gibberellin 3-beta-dioxygenase 1-like	,112176571.trans(co_expression),112177345.trans(co_expression),112177776.trans(co_expression),112180722.trans(co_expression),112195575.trans(co_expression),112195576.trans(co_expression),112195578.trans(co_expression),TCONS_00000796(co_expression),TCONS_00004098(co_expression),TCONS_00008434(co_expression),TCONS_00010341(co_expression),TCONS_00011261(co_expression),TCONS_00015624(co_expression),T…
112198345	XM_024339448.1 Rosa chinensis VQ motif-containing protein 20-like	,112188669.trans(co_expression),112201881.trans(co_expression),TCONS_00001253(co_expression),TCONS_00005666(co_expression),TCONS_00007745(co_expression),TCONS_00008876(co_expression),TCONS_00039974(co_expression),TCONS_00059319(co_expression),TCONS_00068280(co_location),TCONS_00074382(co_expression),TCONS_00078163(co_expression),TCONS_00091184(co_expression),TCONS_00094405(co_expression),TCONS_00…
112190517	XM_024329950.1 Rosa chinensis metalloendoproteinase 3-MMP-like	,TCONS_00039835(co_location),XR_002932232.1(co_location)
112173241	XM_024310831.1 Rosa chinensis fumarate hydratase 1, mitochondrial-like transcript variant X1,	,TCONS_00107500(co_location),XR_002931613.1(co_expression)
112199229	XM_024340273.1 Rosa chinensis probable xyloglucan galactosyltransferase GT14	,112164767.trans(co_expression),112171074.trans(co_expression),112178266.trans(co_expression),112178364.trans(co_expression),112203089.trans(co_expression),TCONS_00001421(co_expression),TCONS_00001509(co_expression),TCONS_00019515(co_expression),TCONS_00020194(co_expression),TCONS_00020933(co_expression),TCONS_00022310(co_expression),TCONS_00027349(co_expression),TCONS_00033775(co_expression),TCO…
112194018	XM_024334287.1 Rosa chinensis uncharacterized LOC112194018	,TCONS_00003166(co_location),TCONS_00012252(co_location),TCONS_00012279(co_location),TCONS_00012302(co_location),TCONS_00012303(co_location),TCONS_00104254(co_expression)
112179440	XM_024317858.1 Rosa chinensis uncharacterized LOC112179440	,112163793.trans(co_expression),112167473.trans(co_expression),112168891.trans(co_expression),112175212.trans(co_expression),112181295.trans(co_expression),112194488.trans(co_expression),112197367.trans(co_expression),112199508.trans(co_expression),112200890.trans(co_expression),112202105.trans(co_expression),TCONS_00013518(co_expression),TCONS_00019219(co_expression),TCONS_00019220(co_expression…
112190651	XM_024330101.1 Rosa chinensis TMV resistance protein N-like	,TCONS_00001122(co_location),TCONS_00001126(co_location),XR_002929165.1(co_location),XR_002932519.1(co_location),XR_002932521.1(co_location),XR_002932524.1(co_location),XR_002932527.1(co_location),XR_002932544.1(co_location),XR_002932545.1(co_location)
112186427	XM_024324858.1 Rosa chinensis protein NUCLEAR FUSION DEFECTIVE 4 transcript variant X1,	,112201946.trans(co_expression),TCONS_00000771(co_expression),TCONS_00024601(co_expression),TCONS_00115370(co_expression),TCONS_00115473(co_expression),TCONS_00115474(co_expression),TCONS_00124421(co_expression),XR_002922850.1(co_expression),XR_002924561.1(co_expression),XR_002928379.1(co_expression),XR_002929901.1(co_expression),XR_002930490.1(co_expression),XR_002931994.1(co_location),XR_002931…
112186801	XM_024325319.1 Rosa chinensis uncharacterized LOC112186801 transcript variant X5,	,TCONS_00089907(co_expression),TCONS_00113678(co_expression),XR_002924567.1(co_expression),XR_002930638.1(co_location),XR_002930639.1(co_location),XR_002930924.1(co_expression),XR_002933069.1(co_expression)
XLOC_030618	--	,TCONS_00052089(co_expression),TCONS_00058539(co_location),XR_002935541.1(co_location),XR_002936614.1(co_location)
112173883	XM_024311565.1 Rosa chinensis phospholipase D delta-like	,TCONS_00077211(co_expression),TCONS_00108588(co_location),TCONS_00108589(co_location),XR_002926156.1(co_location),XR_002928309.1(co_expression)
112180334	XM_024318866.1 Rosa chinensis aldehyde oxidase GLOX1-like	,XR_002927729.1(co_location)
112171007	XM_024308258.1 Rosa chinensis probable LRR receptor-like serine/threonine-protein kinase At3g47570	,XR_002929619.1(co_location)
112187799	XM_024326734.1 Rosa chinensis probable RNA-dependent RNA polymerase 3 transcript variant X1,	,TCONS_00029675(co_location),XR_002931686.1(co_location),XR_002931687.1(co_location)
112194216	XM_024334464.1 Rosa chinensis replication factor C subunit 3-like	,TCONS_00003262(co_location),XR_002934088.1(co_location),XR_002934092.1(co_location),XR_002934096.1(co_location),XR_002934097.1(co_location)
112184199	XM_024322470.1 Rosa chinensis uncharacterized mitochondrial protein AtMg00310-like	,TCONS_00033881(co_location),XR_002930538.1(co_location)
112189954	XM_024329358.1 Rosa chinensis F-box/LRR-repeat MAX2 homolog A-like	,112168333.trans(co_expression),112170705.trans(co_expression),112177703.trans(co_expression),112185024.trans(co_expression),112185095.trans(co_expression),112185616.trans(co_expression),112191126.trans(co_expression),112194040.trans(co_expression),112194052.trans(co_expression),112203157.trans(co_expression),TCONS_00003497(co_expression),TCONS_00006454(co_expression),TCONS_00006602(co_expression…
112179728	XM_024318203.1 Rosa chinensis 28 kDa ribonucleoprotein, chloroplastic	,TCONS_00004078(co_expression),TCONS_00015154(co_expression),TCONS_00021323(co_expression),TCONS_00036233(co_expression),TCONS_00053881(co_expression),TCONS_00053914(co_expression),TCONS_00064767(co_expression),TCONS_00077890(co_expression),TCONS_00086262(co_expression),TCONS_00093610(co_expression),TCONS_00096745(co_expression),TCONS_00115028(co_expression),TCONS_00125681(co_expression),TCONS_00…
112171748	XM_024308883.1 Rosa chinensis uncharacterized LOC112171748	,XR_002925747.1(co_location)
112165692	XM_024302301.1 Rosa chinensis probable protein phosphatase 2C 1 transcript variant X1,	,112166273.trans(co_location),TCONS_00021052(co_expression),TCONS_00024709(co_expression),TCONS_00033833(co_expression),TCONS_00036425(co_expression),TCONS_00044334(co_expression),TCONS_00080304(co_expression),TCONS_00080637(co_expression),TCONS_00084424(co_expression),TCONS_00085318(co_expression),TCONS_00091472(co_expression),TCONS_00092799(co_expression),TCONS_00105957(co_expression),TCONS_001…
112181414	XM_024319766.1 Rosa chinensis uncharacterized LOC112181414 transcript variant X1,	,112192723.trans(co_expression),TCONS_00066204(co_expression),TCONS_00127999(co_location),TCONS_00128008(co_location),XR_002922784.1(co_expression),XR_002924469.1(co_expression),XR_002930847.1(co_expression),XR_002930959.1(co_expression),XR_002931573.1(co_expression),XR_002932125.1(co_expression),XR_002932349.1(co_expression),XR_002932726.1(co_expression),XR_002933035.1(co_expression),XR_00293621…
112171779	XM_024308910.1 Rosa chinensis uncharacterized LOC112171779	,112171068.trans(co_expression),112171780.trans(co_location),112172011.trans(co_expression),112172527.trans(co_expression),112178101.trans(co_expression),112184005.trans(co_expression),112199501.trans(co_expression),TCONS_00000592(co_expression),TCONS_00003296(co_expression),TCONS_00006119(co_expression),TCONS_00012548(co_expression),TCONS_00012910(co_expression),TCONS_00012912(co_expression),TCO…
112176184	XM_024314002.1 Rosa chinensis ferric reduction oxidase 8, mitochondrial	,112192011.trans(co_expression),TCONS_00000771(co_expression),TCONS_00064272(co_expression),TCONS_00092649(co_expression),TCONS_00098524(co_expression),TCONS_00115370(co_expression),TCONS_00116183(co_expression),TCONS_00124418(co_expression),TCONS_00124421(co_expression),XR_002923452.1(co_expression),XR_002924159.1(co_expression),XR_002924189.1(co_expression),XR_002924561.1(co_expression),XR_0029…
112196799	XM_024337246.1 Rosa chinensis squamosa promoter-binding-like protein 12	,TCONS_00067333(co_location),TCONS_00067334(co_location),TCONS_00105980(co_expression)
112184820	XM_024323054.1 Rosa chinensis mitogen-activated protein kinase kinase kinase 17-like	,112165895.trans(co_expression),112167175.trans(co_expression),112194583.trans(co_expression),112199411.trans(co_expression),112201587.trans(co_expression),TCONS_00004249(co_expression),TCONS_00008427(co_expression),TCONS_00010855(co_expression),TCONS_00012240(co_expression),TCONS_00015724(co_expression),TCONS_00018329(co_expression),TCONS_00021912(co_expression),TCONS_00022770(co_expression),TCO…
112176668	XM_024314716.1 Rosa chinensis TORTIFOLIA1-like protein 3	,TCONS_00008447(co_expression),TCONS_00036098(co_expression),TCONS_00058746(co_expression),TCONS_00119268(co_location),XR_002923292.1(co_expression),XR_002926456.1(co_location),XR_002928340.1(co_location)
112170187	XM_024307381.1 Rosa chinensis amino acid permease 3-like	,TCONS_00122503(co_expression),XR_002924485.1(co_location),XR_002926838.1(co_expression)
112167538	XM_024304883.1 Rosa chinensis uncharacterized LOC112167538	,TCONS_00015974(co_location),XR_002928252.1(co_location)
112194351	XM_024334600.1 Rosa chinensis uncharacterized LOC112194351	,112167395.trans(co_expression),112184085.trans(co_expression),112198701.trans(co_expression),112198702.trans(co_expression),112199584.trans(co_expression),112201881.trans(co_expression),112202956.trans(co_expression),112202973.trans(co_expression),TCONS_00001253(co_expression),TCONS_00002596(co_expression),TCONS_00003877(co_expression),TCONS_00004480(co_expression),TCONS_00004731(co_expression),…
112197130	XM_024337701.1 Rosa chinensis uncharacterized LOC112197130	,112176571.trans(co_expression),112177345.trans(co_expression),112177776.trans(co_expression),112180722.trans(co_expression),112195575.trans(co_expression),112195576.trans(co_expression),112195578.trans(co_expression),TCONS_00000796(co_expression),TCONS_00004098(co_expression),TCONS_00008434(co_expression),TCONS_00010341(co_expression),TCONS_00011261(co_expression),TCONS_00015624(co_expression),T…
112171711	XM_024308853.1 Rosa chinensis F-box/kelch-repeat protein At3g06240-like	,TCONS_00003728(co_expression),TCONS_00012510(co_expression),TCONS_00070358(co_expression),TCONS_00113704(co_expression),XR_002925974.1(co_location),XR_002926058.1(co_expression),XR_002928949.1(co_expression),XR_002933219.1(co_expression)
112165830	XM_024302514.1 Rosa chinensis protein CNGC15b	,TCONS_00006830(co_expression),XR_002924240.1(co_location),XR_002929921.1(co_expression)
112189708	XM_024329061.1 Rosa chinensis probable choline kinase 2	,TCONS_00097133(co_expression),XR_002925703.1(co_expression),XR_002930542.1(co_location),XR_002930545.1(co_location),XR_002930546.1(co_location),XR_002930547.1(co_location),XR_002931653.1(co_expression),XR_002932349.1(co_location),XR_002932394.1(co_location)
112172511	XM_024309882.1 Rosa chinensis nucleolar MIF4G domain-containing protein 1 transcript variant X1,	,XR_002925939.1(co_location),XR_002926085.1(co_location)
112201606	XM_024342512.1 Rosa chinensis bifunctional TH2 protein, mitochondrial-like	,XR_002923098.1(co_location),XR_002923326.1(co_location)
112167694	XM_024304739.1 Rosa chinensis uncharacterized LOC112167694	,112165169.trans(co_expression),112170900.trans(co_expression),112179007.trans(co_expression),TCONS_00020591(co_expression),TCONS_00020675(co_expression),TCONS_00025632(co_expression),TCONS_00039871(co_expression),TCONS_00073027(co_expression),TCONS_00089290(co_expression),XR_002922616.1(co_expression),XR_002923148.1(co_expression),XR_002923389.1(co_expression),XR_002923631.1(co_expression),XR_00…
112200194	XM_024341216.1 Rosa chinensis transmembrane protein 53-like	,TCONS_00062010(co_location),TCONS_00062011(co_location),TCONS_00062012(co_location),TCONS_00062013(co_location),TCONS_00062015(co_location),TCONS_00062017(co_location)
112186308	XM_024324666.1 Rosa chinensis 50S ribosomal protein L27, chloroplastic	,TCONS_00028487(co_location),XR_002930735.1(co_location)
112189322	XM_024328621.1 Rosa chinensis pentatricopeptide repeat-containing protein At5g21222-like transcript variant X1,	,XR_002929336.1(co_expression),XR_002930274.1(co_location),XR_002931503.1(co_expression),XR_002932249.1(co_location),XR_002932296.1(co_expression)
112173571	XM_024311224.1 Rosa chinensis piriformospora indica-insensitive protein 2	,XR_002926009.1(co_location)
112174561	XM_024312350.1 Rosa chinensis dirigent protein 22-like	,112173658.trans(co_location),112174960.trans(co_location),XR_002925656.1(co_location),XR_002925657.1(co_location)
112173037	XM_024310584.1 Rosa chinensis flavonol synthase/flavanone 3-hydroxylase-like	,112171639.trans(co_location),112171640.trans(co_location),TCONS_00098324(co_location),TCONS_00107591(co_location),XR_002924422.1(co_location),XR_002925885.1(co_location),XR_002925886.1(co_location),XR_002925888.1(co_location),XR_002925890.1(co_location),XR_002925891.1(co_location),XR_002925899.1(co_location),XR_002929929.1(co_expression)
112165789	XM_024302440.1 Rosa chinensis probable disease resistance protein At4g27220 transcript variant X1,	,TCONS_00080176(co_location),XR_002922363.1(co_expression),XR_002922505.1(co_location),XR_002922506.1(co_location),XR_002924177.1(co_location)
112189292	XM_024328593.1 Rosa chinensis mitogen-activated protein kinase kinase 3	,TCONS_00028063(co_location)
112168765	XM_024305675.1 Rosa chinensis uncharacterized LOC112168765	,TCONS_00002626(co_expression),TCONS_00080805(co_expression),XR_002924124.1(co_expression),XR_002925097.1(co_location),XR_002925416.1(co_expression),XR_002925766.1(co_location),XR_002925830.1(co_location),XR_002928742.1(co_expression),XR_002930202.1(co_expression),XR_002930907.1(co_expression),XR_002931177.1(co_expression),XR_002931315.1(co_expression),XR_002932911.1(co_expression),XR_002933034.1…
112185319	XM_024323558.1 Rosa chinensis uncharacterized LOC112185319	,TCONS_00093568(co_expression),TCONS_00094158(co_expression),XR_002922591.1(co_expression),XR_002924564.1(co_expression),XR_002926178.1(co_expression),XR_002928340.1(co_expression),XR_002930482.1(co_location),XR_002931409.1(co_expression),XR_002931585.1(co_location),XR_002931586.1(co_location),XR_002931976.1(co_expression),XR_002932607.1(co_expression),XR_002937203.1(co_expression),XR_002937524.1…
112193892	XM_024334150.1 Rosa chinensis uncharacterized LOC112193892	,112202961.trans(co_expression)
112163885	XM_024300149.1 Rosa chinensis protein HSH49-like	,XR_002923123.1(co_location),XR_002937257.1(co_location),XR_002937409.1(co_location)
112190338	XM_024329775.1 Rosa chinensis B2 protein-like	,112181930.trans(co_expression),112187136.trans(co_expression),112203833.trans(co_expression),TCONS_00015156(co_expression),TCONS_00033301(co_expression),TCONS_00035309(co_expression),TCONS_00036208(co_expression),TCONS_00039043(co_expression),TCONS_00040840(co_expression),TCONS_00046630(co_expression),TCONS_00053914(co_expression),TCONS_00055878(co_expression),TCONS_00056124(co_expression),TCONS…
112199181	XM_024340230.1 Rosa chinensis uncharacterized mitochondrial protein AtMg00310-like	,XR_002936154.1(co_location),XR_002936155.1(co_location)
112181797	XM_024320198.1 Rosa chinensis acyl-CoA--sterol O-acyltransferase 1-like	,TCONS_00012049(co_expression),TCONS_00074457(co_expression),TCONS_00108432(co_expression),TCONS_00117855(co_expression),XR_002923577.1(co_expression),XR_002923580.1(co_expression),XR_002923722.1(co_expression),XR_002924440.1(co_expression),XR_002924770.1(co_expression),XR_002924834.1(co_expression),XR_002926014.1(co_expression),XR_002926031.1(co_expression),XR_002926611.1(co_expression),XR_00292…
112172108	XM_024309295.1 Rosa chinensis ATP-dependent 6-phosphofructokinase 6	,112164724.trans(co_expression),112168333.trans(co_expression),112170705.trans(co_expression),112177703.trans(co_expression),112178775.trans(co_expression),112185024.trans(co_expression),112185095.trans(co_expression),112185616.trans(co_expression),112191126.trans(co_expression),112194040.trans(co_expression),112194052.trans(co_expression),112203157.trans(co_expression),TCONS_00003497(co_expressi…
112191687	XM_024331083.1 Rosa chinensis zinc finger MYM-type protein 1-like transcript variant X1,	,TCONS_00042971(co_location),XR_002933805.1(co_expression)
112187253	XM_024325972.1 Rosa chinensis probable disease resistance protein At5g66900 transcript variant X1,	,TCONS_00027790(co_location),TCONS_00039835(co_location),XR_002932048.1(co_location),XR_002932232.1(co_location)
112182733	XM_024321271.1 Rosa chinensis extra-large guanine nucleotide-binding protein 1-like	,XR_002929311.1(co_location),XR_002929312.1(co_location),XR_002929313.1(co_location),XR_002929434.1(co_location),XR_002929435.1(co_location)
112170974	XM_024308235.1 Rosa chinensis uncharacterized LOC112170974	,112165169.trans(co_expression),112177683.trans(co_expression),112179007.trans(co_expression),112181930.trans(co_expression),112185034.trans(co_expression),112188309.trans(co_expression),112190635.trans(co_expression),112198650.trans(co_expression),112200994.trans(co_expression),112203076.trans(co_expression),112203833.trans(co_expression),TCONS_00009903(co_expression),TCONS_00015156(co_expressio…
112165280	XM_024301764.1 Rosa chinensis asparagine--tRNA ligase, cytoplasmic 1-like	,TCONS_00058728(co_expression),TCONS_00072497(co_expression),TCONS_00127698(co_expression),XR_002923264.1(co_location),XR_002926435.1(co_expression),XR_002927176.1(co_expression),XR_002928819.1(co_expression),XR_002930798.1(co_expression),XR_002931444.1(co_expression),XR_002936950.1(co_location)
112194206	XM_024334477.1 Rosa chinensis putative lipase YOR059C	,TCONS_00016200(co_location),XR_002928028.1(co_expression)
112193441	XM_024333588.1 Rosa chinensis protein RADIALIS-like 3	,TCONS_00001063(co_expression),TCONS_00052114(co_location),TCONS_00064159(co_expression),TCONS_00086374(co_expression),TCONS_00127504(co_expression),XR_002923346.1(co_expression),XR_002923761.1(co_expression),XR_002925791.1(co_expression),XR_002927185.1(co_expression),XR_002932926.1(co_location)
112192729	XM_024332588.1 Rosa chinensis expansin-A4-like	,XR_002933406.1(co_location)
112202115	XM_024343037.1 Rosa chinensis probable 26S proteasome regulatory subunit 10B	,XR_002922755.1(co_expression),XR_002924572.1(co_expression),XR_002925345.1(co_expression),XR_002925666.1(co_expression),XR_002925776.1(co_expression),XR_002926297.1(co_expression),XR_002928147.1(co_expression),XR_002929412.1(co_expression),XR_002932124.1(co_expression),XR_002934315.1(co_expression),XR_002935126.1(co_expression),XR_002936944.1(co_expression),XR_002937127.1(co_expression),XR_00293…
112174881	XM_024312710.1 Rosa chinensis probable anion transporter 5	,112163793.trans(co_expression),112168891.trans(co_expression),112175212.trans(co_expression),112181295.trans(co_expression),112194488.trans(co_expression),112197367.trans(co_expression),112199508.trans(co_expression),112200890.trans(co_expression),112202105.trans(co_expression),TCONS_00009655(co_expression),TCONS_00013518(co_expression),TCONS_00019219(co_expression),TCONS_00019220(co_expression)…
112165394	--	,TCONS_00083748(co_location),XR_002922828.1(co_location),XR_002922829.1(co_location),XR_002922830.1(co_location),XR_002922831.1(co_location)
112199073	XM_024340136.1 Rosa chinensis uncharacterized LOC112199073	,112163734.trans(co_expression),112165671.trans(co_expression),112170014.trans(co_expression),112183780.trans(co_expression),112183850.trans(co_expression),TCONS_00004399(co_expression),TCONS_00009094(co_expression),TCONS_00009727(co_expression),TCONS_00012243(co_expression),TCONS_00012890(co_expression),TCONS_00013875(co_expression),TCONS_00015537(co_expression),TCONS_00020874(co_expression),TCO…
112202200	XM_024343132.1 Rosa chinensis DEAD-box ATP-dependent RNA helicase 36	,TCONS_00054138(co_expression),TCONS_00113928(co_expression),TCONS_00115558(co_expression),XR_002928037.1(co_expression),XR_002931719.1(co_expression)
112170831	--	,TCONS_00093357(co_location),TCONS_00093358(co_location),TCONS_00093359(co_location),TCONS_00093373(co_location)
112185935	XM_024324263.1 Rosa chinensis uncharacterized LOC112185935 transcript variant X1,	,TCONS_00008951(co_expression),XR_002923194.1(co_expression),XR_002926586.1(co_expression),XR_002929896.1(co_location),XR_002936738.1(co_expression)
112164986	XM_024301361.1 Rosa chinensis E3 ubiquitin-protein ligase UPL5	,TCONS_00069937(co_location)
112186929	XM_024325498.1 Rosa chinensis amino acid transporter AVT6A-like	,112170926.trans(co_expression),112202959.trans(co_expression),TCONS_00043620(co_expression),TCONS_00048208(co_expression),TCONS_00058955(co_expression),TCONS_00090951(co_expression),TCONS_00091567(co_expression),XR_002924129.1(co_expression),XR_002927939.1(co_expression),XR_002931255.1(co_location),XR_002931256.1(co_location),XR_002931930.1(co_expression),XR_002931962.1(co_expression),XR_0029358…
112182625	XM_024321133.1 Rosa chinensis 40S ribosomal protein S15a-1	,112172277.trans(co_expression),112172884.trans(co_expression),112196172.trans(co_expression),TCONS_00010323(co_expression),TCONS_00024709(co_expression),TCONS_00028005(co_expression),TCONS_00031695(co_expression),TCONS_00064567(co_expression),TCONS_00065362(co_expression),TCONS_00076761(co_expression),TCONS_00080303(co_expression),TCONS_00080304(co_expression),TCONS_00088774(co_expression),TCONS…
112200775	XM_024341793.1 Rosa chinensis NAC domain-containing protein 67-like	,TCONS_00055974(co_location),XR_002935682.1(co_location),XR_002936421.1(co_location),XR_002936422.1(co_location),XR_002936423.1(co_location)
112184279	XM_024322547.1 Rosa chinensis clathrin light chain 1	,TCONS_00028005(co_expression),TCONS_00029482(co_expression),TCONS_00064566(co_expression),TCONS_00091471(co_expression),TCONS_00104871(co_expression),XR_002922570.1(co_expression),XR_002923205.1(co_expression),XR_002923476.1(co_expression),XR_002928157.1(co_expression),XR_002932074.1(co_expression),XR_002933890.1(co_expression),XR_002933980.1(co_expression),XR_002934861.1(co_expression),XR_00293…
112193435	XM_024333584.1 Rosa chinensis protein MIZU-KUSSEI 1	,112196801.trans(co_expression),TCONS_00005671(co_expression),TCONS_00080222(co_expression),XR_002925116.1(co_expression),XR_002933600.1(co_location),XR_002934422.1(co_location)
112176186	XM_024314005.1 Rosa chinensis vinorine synthase-like transcript variant X1,	,TCONS_00037766(co_expression),TCONS_00051091(co_expression),TCONS_00064272(co_expression),TCONS_00098524(co_expression),TCONS_00115370(co_expression),XR_002924159.1(co_expression),XR_002925725.1(co_expression),XR_002925726.1(co_expression),XR_002925727.1(co_expression),XR_002926320.1(co_location),XR_002926586.1(co_expression),XR_002929901.1(co_expression),XR_002932159.1(co_expression),XR_0029322…
XLOC_062281	--	,112170268.trans(co_expression),112173244.trans(co_expression),112181930.trans(co_expression),112185034.trans(co_expression),112187136.trans(co_expression),112190635.trans(co_expression),112198650.trans(co_expression),112200994.trans(co_expression),112203076.trans(co_expression),112203833.trans(co_expression),TCONS_00015156(co_expression),TCONS_00026311(co_expression),TCONS_00030939(co_expression…
112194600	--	,112192011.trans(co_expression),TCONS_00001063(co_expression),TCONS_00004405(co_expression),TCONS_00005450(co_expression),TCONS_00046950(co_expression),TCONS_00046950(co_location),TCONS_00046951(co_expression),TCONS_00046951(co_location),TCONS_00046952(co_location),TCONS_00053211(co_location),TCONS_00055002(co_expression),TCONS_00064159(co_expression),TCONS_00070810(co_expression),TCONS_00079780(…
112192714	XM_024332570.1 Rosa chinensis TBC1 domain family member 8B-like transcript variant X1,	,112165169.trans(co_expression),112177313.trans(co_expression),112179007.trans(co_expression),112198650.trans(co_expression),TCONS_00006747(co_expression),TCONS_00009903(co_expression),TCONS_00020591(co_expression),TCONS_00020675(co_expression),TCONS_00031678(co_expression),TCONS_00039871(co_expression),TCONS_00043620(co_expression),TCONS_00064568(co_expression),TCONS_00073027(co_expression),TCON…
112185062	XM_024323271.1 Rosa chinensis uncharacterized LOC112185062	,112168333.trans(co_expression),112170705.trans(co_expression),112177703.trans(co_expression),112181798.trans(co_expression),112185024.trans(co_expression),112185095.trans(co_expression),112185616.trans(co_expression),112191126.trans(co_expression),112194040.trans(co_expression),112194052.trans(co_expression),112198651.trans(co_expression),112203157.trans(co_expression),TCONS_00003497(co_expressi…
112168174	XM_024305293.1 Rosa chinensis uncharacterized LOC112168174	,112165895.trans(co_expression),112167175.trans(co_expression),112194583.trans(co_expression),112199411.trans(co_expression),112201587.trans(co_expression),TCONS_00004249(co_expression),TCONS_00008427(co_expression),TCONS_00010855(co_expression),TCONS_00012240(co_expression),TCONS_00015724(co_expression),TCONS_00018329(co_expression),TCONS_00021912(co_expression),TCONS_00022770(co_expression),TCO…
112202815	XM_024343830.1 Rosa chinensis phosphatidylinositol N-acetylglucosaminyltransferase subunit P-like transcript variant X1,	,112186944.trans(co_expression),TCONS_00035132(co_expression),TCONS_00036208(co_expression),XR_002924126.1(co_location),XR_002925127.1(co_expression),XR_002926052.1(co_expression),XR_002931022.1(co_expression),XR_002933231.1(co_expression),XR_002936208.1(co_expression)
112184880	XM_024323111.1 Rosa chinensis uncharacterized LOC112184880	,112199370.trans(co_expression),TCONS_00022742(co_expression),TCONS_00022966(co_expression),TCONS_00025748(co_expression),TCONS_00043197(co_expression),TCONS_00065774(co_expression),XR_002925335.1(co_expression),XR_002926499.1(co_expression),XR_002929937.1(co_location),XR_002930378.1(co_expression),XR_002931069.1(co_expression),XR_002932553.1(co_location),XR_002932556.1(co_location)
112168248	XM_024305368.1 Rosa chinensis histidine-containing phosphotransfer protein 4-like transcript variant X1,	,TCONS_00088181(co_location),TCONS_00088183(co_location),TCONS_00088184(co_location),TCONS_00088185(co_location),TCONS_00088186(co_location)
112179238	XM_024317592.1 Rosa chinensis T-complex protein 1 subunit alpha	,112165169.trans(co_expression),112172277.trans(co_expression),112179007.trans(co_expression),TCONS_00007381(co_expression),TCONS_00073027(co_expression),XR_002924572.1(co_expression),XR_002925776.1(co_expression),XR_002926018.1(co_expression),XR_002926297.1(co_expression),XR_002927924.1(co_expression),XR_002928825.1(co_expression),XR_002929590.1(co_expression),XR_002931251.1(co_expression),XR_00…
112165385	XM_024301877.1 Rosa chinensis elongation factor 2-like	,TCONS_00073086(co_location),XR_002922510.1(co_location),XR_002922512.1(co_location),XR_002922513.1(co_location),XR_002922514.1(co_location),XR_002922518.1(co_location),XR_002922519.1(co_location),XR_002922521.1(co_location),XR_002922525.1(co_location),XR_002922567.1(co_location)
112196279	XM_024336592.1 Rosa chinensis disheveled-associated activator of morphogenesis 1-A-like	,112203603.trans(co_expression),TCONS_00031592(co_expression),TCONS_00068280(co_expression),TCONS_00120051(co_expression),XR_002923083.1(co_expression),XR_002923086.1(co_expression),XR_002926062.1(co_expression),XR_002927893.1(co_expression),XR_002928574.1(co_expression),XR_002928884.1(co_expression),XR_002929224.1(co_expression),XR_002929616.1(co_expression),XR_002930254.1(co_expression),XR_0029…
112193886	XM_024334143.1 Rosa chinensis probable protein phosphatase 2C 5 transcript variant X1,	,112177994.trans(co_expression),XR_002924489.1(co_expression),XR_002932895.1(co_location),XR_002933231.1(co_expression),XR_002934401.1(co_location),XR_002934402.1(co_location)
112189625	XM_024328965.1 Rosa chinensis putative FBD-associated F-box protein At1g61330	,TCONS_00080345(co_expression),TCONS_00085968(co_expression),XR_002929493.1(co_expression),XR_002929971.1(co_location),XR_002929972.1(co_location),XR_002929973.1(co_location),XR_002931155.1(co_location),XR_002931156.1(co_location),XR_002931157.1(co_location)
112201177	XM_024342206.1 Rosa chinensis probable membrane-associated kinase regulator 1	,TCONS_00049112(co_expression),TCONS_00098524(co_expression),TCONS_00112337(co_expression),XR_002923000.1(co_expression),XR_002925952.1(co_expression),XR_002928550.1(co_expression),XR_002937393.1(co_expression)
112203142	XM_024344154.1 Rosa chinensis wall-associated receptor kinase 2-like	,112171068.trans(co_expression),112172011.trans(co_expression),112172527.trans(co_expression),112178101.trans(co_expression),112184005.trans(co_expression),112199501.trans(co_expression),TCONS_00000592(co_expression),TCONS_00003296(co_expression),TCONS_00006119(co_expression),TCONS_00012548(co_expression),TCONS_00012910(co_expression),TCONS_00012912(co_expression),TCONS_00015008(co_expression),TC…
112198103	XM_024339153.1 Rosa chinensis non-specific lipid-transfer protein 4	,TCONS_00019215(co_expression)
112193625	XM_024333833.1 Rosa chinensis insulin-degrading enzyme-like 1, peroxisomal	,112194382.trans(co_location),XR_002932874.1(co_location)
112199871	XM_024340845.1 Rosa chinensis origin of replication complex subunit 4	,112171279.trans(co_expression),112171790.trans(co_expression),112179614.trans(co_expression),112189486.trans(co_expression),112194596.trans(co_expression),TCONS_00000074(co_expression),TCONS_00001122(co_expression),TCONS_00004378(co_expression),TCONS_00011636(co_expression),TCONS_00013001(co_expression),TCONS_00027838(co_expression),TCONS_00028435(co_expression),TCONS_00031217(co_expression),TCO…
112185031	XM_024323241.1 Rosa chinensis transcription factor bHLH117	,112177384.trans(co_expression),112179910.trans(co_expression),TCONS_00026599(co_location),TCONS_00050843(co_expression),XR_002931280.1(co_location),XR_002931281.1(co_location),XR_002931948.1(co_location)
112202549	XM_024343558.1 Rosa chinensis uncharacterized LOC112202549	,XR_002922621.1(co_location),XR_002922624.1(co_location),XR_002922625.1(co_location)
112187625	XM_024326499.1 Rosa chinensis uncharacterized LOC112187625 transcript variant X1,	,TCONS_00039657(co_location),TCONS_00050228(co_expression),TCONS_00126614(co_expression),XR_002922569.1(co_expression)
112178064	XM_024316276.1 Rosa chinensis uncharacterized LOC112178064	,112178059.trans(co_location),TCONS_00116295(co_location)
112177867	XM_024316109.1 Rosa chinensis receptor-like protein EIX2	,112177868.trans(co_location),XR_002928362.1(co_location),XR_002928363.1(co_location),XR_002928364.1(co_location),XR_002928365.1(co_location)
112166321	XM_024303137.1 Rosa chinensis receptor-like serine/threonine-protein kinase At1g78530 transcript variant X1,	,TCONS_00019217(co_expression),TCONS_00019225(co_expression),TCONS_00074573(co_expression),TCONS_00103192(co_expression),XR_002923586.1(co_location),XR_002936950.1(co_location),XR_002937420.1(co_location)
112169638	XM_024306706.1 Rosa chinensis auxin-induced protein X15-like	,112168333.trans(co_expression),112170705.trans(co_expression),112177703.trans(co_expression),112181798.trans(co_expression),112185024.trans(co_expression),112185095.trans(co_expression),112185616.trans(co_expression),112191126.trans(co_expression),112194040.trans(co_expression),112194052.trans(co_expression),112198651.trans(co_expression),112203157.trans(co_expression),TCONS_00003497(co_expressi…
112197984	XM_024338968.1 Rosa chinensis F-box protein At5g07610-like transcript variant X1,	,112170900.trans(co_expression),TCONS_00090542(co_expression),XR_002931245.1(co_expression),XR_002936143.1(co_location)
112177032	XM_024315199.1 Rosa chinensis GEM-like protein 4	,112163734.trans(co_expression),112165671.trans(co_expression),112170014.trans(co_expression),112183780.trans(co_expression),112183850.trans(co_expression),TCONS_00004399(co_expression),TCONS_00009094(co_expression),TCONS_00012890(co_expression),TCONS_00013875(co_expression),TCONS_00015537(co_expression),TCONS_00020874(co_expression),TCONS_00026454(co_expression),TCONS_00026908(co_expression),TCO…
112174612	XM_024312416.1 Rosa chinensis uncharacterized LOC112174612	,112165169.trans(co_expression),112171780.trans(co_location),112172884.trans(co_expression),112177313.trans(co_expression),112179007.trans(co_expression),112180564.trans(co_expression),112188316.trans(co_expression),TCONS_00006747(co_expression),TCONS_00007129(co_expression),TCONS_00007381(co_expression),TCONS_00009574(co_expression),TCONS_00010323(co_expression),TCONS_00020591(co_expression),TCO…
112167509	XM_024304529.1 Rosa chinensis uncharacterized LOC112167509	,XR_002923840.1(co_location),XR_002923841.1(co_location),XR_002927483.1(co_expression),XR_002936814.1(co_location)
112172069	XM_024309241.1 Rosa chinensis putative G3BP-like protein	,TCONS_00024149(co_expression),TCONS_00097228(co_location),XR_002923067.1(co_expression),XR_002924586.1(co_location)
112192533	XM_024332301.1 Rosa chinensis uncharacterized LOC112192533	,TCONS_00036484(co_expression),TCONS_00038295(co_expression),TCONS_00041080(co_location),TCONS_00041098(co_location),TCONS_00070468(co_expression),TCONS_00080082(co_expression),TCONS_00104722(co_expression),TCONS_00105030(co_expression),TCONS_00121758(co_expression),TCONS_00121832(co_expression),TCONS_00122544(co_expression),TCONS_00124626(co_expression),XR_002923648.1(co_expression),XR_002924751…
112178093	XM_024316302.1 Rosa chinensis protein STABILIZED1-like	,TCONS_00000316(co_expression),TCONS_00010049(co_expression),TCONS_00011336(co_expression),TCONS_00077307(co_expression),TCONS_00096946(co_expression),TCONS_00122886(co_expression),TCONS_00127070(co_expression),XR_002923652.1(co_expression),XR_002927940.1(co_location),XR_002928397.1(co_location),XR_002929476.1(co_expression),XR_002930482.1(co_expression),XR_002930583.1(co_expression),XR_002931747…
112176843	XM_024314932.1 Rosa chinensis stress response protein NST1	,112180102.trans(co_expression),112185034.trans(co_expression),112188309.trans(co_expression),112190635.trans(co_expression),112198650.trans(co_expression),112200994.trans(co_expression),112203076.trans(co_expression),TCONS_00015156(co_expression),TCONS_00025632(co_expression),TCONS_00030939(co_expression),TCONS_00032238(co_expression),TCONS_00035309(co_expression),TCONS_00073888(co_expression),T…
112186353	XM_024324740.1 Rosa chinensis U-box domain-containing protein 34-like	,XR_002923440.1(co_expression),XR_002930751.1(co_location),XR_002930758.1(co_location),XR_002930760.1(co_location),XR_002930763.1(co_location)
112181735	XM_024320121.1 Rosa chinensis DNA-directed RNA polymerase V subunit 5C-like	,112192548.trans(co_expression),TCONS_00000358(co_expression),TCONS_00009903(co_expression),TCONS_00010506(co_expression),TCONS_00031678(co_expression),TCONS_00033301(co_expression),TCONS_00037176(co_expression),TCONS_00050134(co_expression),TCONS_00064568(co_expression),TCONS_00086638(co_expression),TCONS_00092529(co_expression),TCONS_00114311(co_expression),XR_002923101.1(co_expression),XR_0029…
112171297	XM_024308500.1 Rosa chinensis G-type lectin S-receptor-like serine/threonine-protein kinase LECRK3	,TCONS_00009727(co_expression),TCONS_00027714(co_expression),TCONS_00046699(co_expression),TCONS_00107785(co_expression),TCONS_00122662(co_expression),XR_002923975.1(co_expression),XR_002924841.1(co_expression),XR_002926013.1(co_expression),XR_002927440.1(co_expression),XR_002927445.1(co_expression),XR_002928204.1(co_expression),XR_002929869.1(co_expression),XR_002933055.1(co_expression),XR_00293…
112200892	XM_024341903.1 Rosa chinensis cycloartenol synthase-like	,TCONS_00063653(co_location),TCONS_00063654(co_location),TCONS_00063655(co_location)
112178771	XM_024316987.1 Rosa chinensis abscisic acid receptor PYR1	,XR_002927493.1(co_location)
112168067	XM_024305188.1 Rosa chinensis uncharacterized LOC112168067	,TCONS_00005132(co_location)
112199837	XM_024340803.1 Rosa chinensis clp protease adapter protein ClpF, chloroplastic transcript variant X1,	,112165169.trans(co_expression),112190635.trans(co_expression),112198650.trans(co_expression),112203833.trans(co_expression),TCONS_00009903(co_expression),TCONS_00010506(co_expression),TCONS_00015156(co_expression),TCONS_00020675(co_expression),TCONS_00031678(co_expression),TCONS_00033301(co_expression),TCONS_00037176(co_expression),TCONS_00064568(co_expression),TCONS_00104438(co_expression),XR_0…
112168009	XM_024305124.1 Rosa chinensis cullin-1-like	,XR_002922419.1(co_location)
112199228	--	,TCONS_00087500(co_expression),XR_002928471.1(co_expression),XR_002929019.1(co_location),XR_002930442.1(co_expression)
112173531	XM_024311165.1 Rosa chinensis proteasome subunit beta type-6	,112203311.trans(co_expression),XR_002923465.1(co_expression),XR_002925321.1(co_location),XR_002927737.1(co_expression),XR_002931267.1(co_expression),XR_002934874.1(co_expression)
112163964	XM_024300217.1 Rosa chinensis zinc finger BED domain-containing protein RICESLEEPER 1-like	,XR_002923519.1(co_location),XR_002923521.1(co_location),XR_002923522.1(co_location),XR_002923523.1(co_location),XR_002923524.1(co_location),XR_002923525.1(co_location),XR_002923527.1(co_location),XR_002923863.1(co_location)
112169565	XM_024306619.1 Rosa chinensis indole-3-pyruvate monooxygenase YUCCA6	,TCONS_00075518(co_expression)
112193111	XM_024333146.1 Rosa chinensis probable protein phosphatase 2C 34 transcript variant X1,	,XR_002932895.1(co_location)
112190507	XM_024329941.1 Rosa chinensis UDP-glucuronate:xylan alpha-glucuronosyltransferase 1 transcript variant X1,	,XR_002932680.1(co_location),XR_002932681.1(co_location)
112174761	XM_024312553.1 Rosa chinensis GTP-binding nuclear protein Ran-3	,XR_002927523.1(co_expression)
112203471	XM_024344438.1 Rosa chinensis F-box protein CPR1-like	,XR_002922621.1(co_location),XR_002922624.1(co_location),XR_002922625.1(co_location)
112200879	XM_024341887.1 Rosa chinensis transcription factor MYB54-like	,TCONS_00061032(co_location),TCONS_00061034(co_location),TCONS_00061035(co_location),XR_002935233.1(co_location),XR_002935794.1(co_location)
112175380	XM_024313083.1 Rosa chinensis protein EXORDIUM-like 2	,112165895.trans(co_expression),112167175.trans(co_expression),112194583.trans(co_expression),112199411.trans(co_expression),112201587.trans(co_expression),TCONS_00004249(co_expression),TCONS_00015724(co_expression),TCONS_00018329(co_expression),TCONS_00021993(co_expression),TCONS_00022770(co_expression),TCONS_00026223(co_expression),TCONS_00033783(co_expression),TCONS_00034350(co_expression),TCO…
112183755	XM_024322091.1 Rosa chinensis uncharacterized LOC112183755	,112165169.trans(co_expression),112177683.trans(co_expression),112179007.trans(co_expression),112185034.trans(co_expression),112188309.trans(co_expression),112190635.trans(co_expression),112198650.trans(co_expression),112200994.trans(co_expression),112203076.trans(co_expression),TCONS_00015156(co_expression),TCONS_00020591(co_expression),TCONS_00028006(co_expression),TCONS_00030939(co_expression)…
112178851	--	,XR_002928302.1(co_location)
112169116	XM_024306066.1 Rosa chinensis cyclin-D4-1-like	,TCONS_00000596(co_expression),TCONS_00005450(co_expression),TCONS_00053217(co_expression),TCONS_00081150(co_expression),TCONS_00119983(co_expression),XR_002924931.1(co_location),XR_002925728.1(co_expression),XR_002925735.1(co_location),XR_002926767.1(co_expression),XR_002928173.1(co_expression),XR_002929183.1(co_expression),XR_002930923.1(co_expression),XR_002931350.1(co_expression),XR_002937089…
112166379	XM_024303224.1 Rosa chinensis TMV resistance protein N-like	,112170611.trans(co_expression),TCONS_00015154(co_expression),TCONS_00019513(co_expression),TCONS_00023889(co_expression),TCONS_00024234(co_expression),TCONS_00026270(co_expression),TCONS_00034867(co_expression),TCONS_00036233(co_expression),TCONS_00040840(co_expression),TCONS_00053881(co_expression),TCONS_00053914(co_expression),TCONS_00054226(co_expression),TCONS_00064694(co_expression),TCONS_0…
112172731	XM_024310202.1 Rosa chinensis putative zinc finger A20 and AN1 domain-containing stress-associated protein 8	,112168333.trans(co_expression),112170705.trans(co_expression),112177703.trans(co_expression),112181798.trans(co_expression),112185024.trans(co_expression),112185095.trans(co_expression),112185616.trans(co_expression),112191126.trans(co_expression),112194040.trans(co_expression),112194052.trans(co_expression),112198651.trans(co_expression),112203157.trans(co_expression),TCONS_00003497(co_expressi…
112195806	XM_024336003.1 Rosa chinensis acyl carrier protein 1, chloroplastic-like	,112164724.trans(co_expression),112169107.trans(co_expression),112172884.trans(co_expression),TCONS_00000099(co_expression),TCONS_00005132(co_expression),TCONS_00010323(co_expression),TCONS_00024709(co_expression),TCONS_00028005(co_expression),TCONS_00031691(co_expression),TCONS_00034113(co_expression),TCONS_00036483(co_expression),TCONS_00039871(co_expression),TCONS_00043622(co_expression),TCONS…
112165958	XM_024302669.1 Rosa chinensis putative disease resistance RPP13-like protein 1 transcript variant X1,	,TCONS_00086491(co_location),TCONS_00086492(co_location),TCONS_00086493(co_location),XR_002922811.1(co_location),XR_002922812.1(co_location),XR_002922813.1(co_location),XR_002922816.1(co_location),XR_002922818.1(co_location),XR_002922819.1(co_location),XR_002922821.1(co_location),XR_002922983.1(co_location),XR_002922985.1(co_location),XR_002922988.1(co_location),XR_002922989.1(co_location),XR_002…
112185200	XM_024323406.1 Rosa chinensis uncharacterized LOC112185200	,TCONS_00027456(co_location)
112173335	XM_024310948.1 Rosa chinensis uncharacterized LOC112173335	,TCONS_00065676(co_expression),TCONS_00105980(co_expression),TCONS_00115370(co_expression),TCONS_00124418(co_expression),TCONS_00124421(co_expression),XR_002924159.1(co_expression),XR_002929901.1(co_expression),XR_002932159.1(co_expression),XR_002932259.1(co_expression)
112173680	XM_024311362.1 Rosa chinensis uncharacterized LOC112173680	,TCONS_00028824(co_expression),TCONS_00056989(co_expression),XR_002923937.1(co_expression),XR_002926435.1(co_expression),XR_002929164.1(co_expression),XR_002936725.1(co_expression)
112177283	XM_024315585.1 Rosa chinensis uncharacterized LOC112177283	,112163793.trans(co_expression),112167473.trans(co_expression),112168891.trans(co_expression),112175212.trans(co_expression),112181295.trans(co_expression),112194488.trans(co_expression),112197367.trans(co_expression),112199508.trans(co_expression),112200890.trans(co_expression),112202105.trans(co_expression),TCONS_00013518(co_expression),TCONS_00019219(co_expression),TCONS_00019220(co_expression…
112173140	XM_024310712.1 Rosa chinensis disease resistance-like protein DSC1 transcript variant X1,	,112173658.trans(co_expression)
112166374	XM_024303215.1 Rosa chinensis patatin-like protein 7	,TCONS_00096396(co_expression),XR_002924255.1(co_location),XR_002924256.1(co_location),XR_002924257.1(co_location)
112165057	XM_024301450.1 Rosa chinensis serine/threonine-protein kinase tricorner-like transcript variant X1,	,XR_002922981.1(co_location)
112201639	XM_024342542.1 Rosa chinensis formin-binding protein 4 transcript variant X1,	,TCONS_00005450(co_expression),XR_002923346.1(co_expression),XR_002927185.1(co_expression),XR_002927713.1(co_expression),XR_002931674.1(co_expression),XR_002935740.1(co_expression),XR_002937089.1(co_expression)
112199341	XM_024340374.1 Rosa chinensis uncharacterized LOC112199341	,TCONS_00000771(co_location),TCONS_00009443(co_location),TCONS_00009444(co_location),TCONS_00009445(co_location),TCONS_00121758(co_expression),XR_002924122.1(co_location),XR_002927082.1(co_location),XR_002928942.1(co_expression),XR_002929284.1(co_expression),XR_002934779.1(co_expression),XR_002936535.1(co_expression)
112186992	XM_024325586.1 Rosa chinensis bifunctional 3-dehydroquinate dehydratase/shikimate dehydrogenase, chloroplastic-like transcript variant X1,	,TCONS_00033378(co_location),XR_002925698.1(co_expression),XR_002931928.1(co_location)
112173587	XM_024311248.1 Rosa chinensis probable galacturonosyltransferase-like 1	,112170926.trans(co_expression),112185034.trans(co_expression),112200994.trans(co_expression),TCONS_00008895(co_expression),TCONS_00028006(co_expression),TCONS_00043620(co_expression),TCONS_00057427(co_expression),TCONS_00073888(co_expression),TCONS_00088185(co_expression),TCONS_00123713(co_expression),XR_002923962.1(co_expression),XR_002924629.1(co_expression),XR_002925149.1(co_expression),XR_00…
112200472	XM_024341501.1 Rosa chinensis uncharacterized LOC112200472 transcript variant X1,	,TCONS_00062989(co_expression),XR_002924932.1(co_expression),XR_002926357.1(co_expression),XR_002926437.1(co_expression),XR_002927229.1(co_expression),XR_002929499.1(co_expression),XR_002930483.1(co_expression),XR_002935812.1(co_expression)
112170472	XM_024307778.1 Rosa chinensis probable inactive heme oxygenase 2, chloroplastic	,112171780.trans(co_location)
112199599	--	,TCONS_00059921(co_location),XR_002922560.1(co_expression),XR_002924489.1(co_expression),XR_002925693.1(co_expression),XR_002927492.1(co_expression),XR_002935452.1(co_location)
112164141	XM_024300377.1 Rosa chinensis uncharacterized LOC112164141	,XR_002923443.1(co_location),XR_002924121.1(co_location),XR_002937244.1(co_location),XR_002937245.1(co_location),XR_002937246.1(co_location),XR_002937250.1(co_location),XR_002937342.1(co_location)
112194555	XM_024334782.1 Rosa chinensis uncharacterized LOC112194555	,XR_002929486.1(co_location),XR_002929488.1(co_location)
112177057	XM_024315236.1 Rosa chinensis MDIS1-interacting receptor like kinase 2-like	,112192011.trans(co_expression),TCONS_00046950(co_expression),TCONS_00046951(co_expression),TCONS_00074556(co_expression),TCONS_00079780(co_expression),TCONS_00092649(co_expression),TCONS_00097483(co_expression),TCONS_00105980(co_expression),TCONS_00115370(co_expression),TCONS_00124418(co_expression),TCONS_00124421(co_expression),XR_002923452.1(co_expression),XR_002924159.1(co_expression),XR_0029…
112164588	XM_024300826.1 Rosa chinensis phosphatidylinositol/phosphatidylcholine transfer protein SFH1	,112170268.trans(co_expression),112179007.trans(co_expression),112181930.trans(co_expression),112185034.trans(co_expression),112188309.trans(co_expression),112190635.trans(co_expression),112198650.trans(co_expression),112200994.trans(co_expression),112203076.trans(co_expression),112203833.trans(co_expression),TCONS_00015156(co_expression),TCONS_00020591(co_expression),TCONS_00026311(co_expression…
112194784	XM_024335017.1 Rosa chinensis zinc finger protein ZAT12-like	,112170409.trans(co_location),TCONS_00082982(co_expression),XR_002923886.1(co_expression),XR_002925273.1(co_expression),XR_002925300.1(co_expression),XR_002926594.1(co_expression),XR_002926667.1(co_expression),XR_002926692.1(co_expression),XR_002927494.1(co_location),XR_002930193.1(co_expression),XR_002933647.1(co_expression),XR_002934482.1(co_expression)
112167482	--	,112192386.trans(co_expression),112192548.trans(co_expression),TCONS_00018468(co_expression),TCONS_00046699(co_expression),TCONS_00072134(co_expression),TCONS_00092529(co_expression),TCONS_00095148(co_expression),TCONS_00105030(co_expression),TCONS_00121832(co_expression),XR_002923022.1(co_expression),XR_002923975.1(co_expression),XR_002924751.1(co_expression),XR_002924807.1(co_expression),XR_002…
112200415	XM_024341447.1 Rosa chinensis glucan endo-1,3-beta-glucosidase 3-like	,TCONS_00032238(co_expression),TCONS_00073888(co_expression),TCONS_00088893(co_expression),TCONS_00089290(co_expression),TCONS_00092709(co_expression),TCONS_00095017(co_expression),XR_002922755.1(co_expression),XR_002924122.1(co_expression),XR_002924572.1(co_expression),XR_002925213.1(co_expression),XR_002925309.1(co_expression),XR_002926297.1(co_expression),XR_002927924.1(co_expression),XR_00292…
112163908	XM_024300171.1 Rosa chinensis licodione synthase-like	,XR_002924252.1(co_location)
112173439	XM_024311058.1 Rosa chinensis uncharacterized LOC112173439 transcript variant X1,	,TCONS_00033774(co_expression)
112200446	XM_024341481.1 Rosa chinensis probable enoyl-CoA hydratase 1, peroxisomal transcript variant X1,	,112199501.trans(co_location),TCONS_00004405(co_expression),TCONS_00025787(co_expression),TCONS_00055002(co_expression),TCONS_00064159(co_expression),TCONS_00094509(co_expression),XR_002923516.1(co_expression),XR_002923517.1(co_expression),XR_002925532.1(co_expression),XR_002926075.1(co_expression),XR_002931219.1(co_expression),XR_002935075.1(co_location)
112164412	XM_024300606.1 Rosa chinensis receptor-like protein 2	,112167395.trans(co_expression),112184085.trans(co_expression),112198701.trans(co_expression),112198702.trans(co_expression),112199584.trans(co_expression),112201881.trans(co_expression),112202956.trans(co_expression),112202973.trans(co_expression),TCONS_00001253(co_expression),TCONS_00002596(co_expression),TCONS_00003877(co_expression),TCONS_00004480(co_expression),TCONS_00004731(co_expression),…
112183000	XM_024321590.1 Rosa chinensis protein ESKIMO 1	,112164724.trans(co_expression),112178775.trans(co_expression),112185616.trans(co_expression),112194052.trans(co_expression),TCONS_00003497(co_expression),TCONS_00008429(co_expression),TCONS_00018967(co_expression),TCONS_00020590(co_expression),TCONS_00023711(co_expression),TCONS_00024709(co_expression),TCONS_00026266(co_expression),TCONS_00030217(co_expression),TCONS_00034113(co_expression),TCON…
112178298	XM_024316457.1 Rosa chinensis mitogen-activated protein kinase kinase kinase 17-like	,XR_002926480.1(co_location)
112173607	--	,XR_002925665.1(co_location),XR_002928119.1(co_expression),XR_002929613.1(co_expression),XR_002932382.1(co_expression)
112180789	XM_024319354.1 Rosa chinensis anthocyanin 5-aromatic acyltransferase-like	,112164724.trans(co_expression),TCONS_00000099(co_expression),TCONS_00005132(co_expression),TCONS_00008882(co_location),TCONS_00010578(co_expression),TCONS_00012985(co_expression),TCONS_00023711(co_expression),TCONS_00024034(co_expression),TCONS_00024709(co_expression),TCONS_00028003(co_expression),TCONS_00028005(co_expression),TCONS_00030217(co_expression),TCONS_00033997(co_expression),TCONS_000…
112176563	XM_024314554.1 Rosa chinensis thylakoid membrane protein TERC, chloroplastic-like transcript variant X1,	,TCONS_00119802(co_location),XR_002926663.1(co_location),XR_002926667.1(co_location)
112192074	XM_024331605.1 Rosa chinensis E3 ubiquitin-protein ligase UPL7	,112165169.trans(co_expression),112170926.trans(co_expression),112171019.trans(co_expression),112177313.trans(co_expression),112177683.trans(co_expression),112179007.trans(co_expression),112188309.trans(co_expression),112188316.trans(co_expression),112190635.trans(co_expression),112198650.trans(co_expression),TCONS_00007381(co_expression),TCONS_00020591(co_expression),TCONS_00030541(co_expression…
112202803	XM_024343811.1 Rosa chinensis ubiquitin carboxyl-terminal hydrolase 12-like transcript variant X1,	,XR_002926002.1(co_expression),XR_002937045.1(co_expression)
112196472	XM_024336823.1 Rosa chinensis disease resistance RPP13-like protein 4 transcript variant X1,	,XR_002934932.1(co_location),XR_002934933.1(co_location)
112184587	--	,TCONS_00036098(co_location),TCONS_00121315(co_expression),TCONS_00127718(co_expression),XR_002923065.1(co_expression),XR_002923079.1(co_expression),XR_002924082.1(co_expression),XR_002925894.1(co_expression),XR_002928421.1(co_expression),XR_002931171.1(co_expression),XR_002931512.1(co_expression),XR_002936027.1(co_expression),XR_002936244.1(co_expression)
112176549	XM_024314529.1 Rosa chinensis SPX domain-containing membrane protein At4g22990-like transcript variant X1,	,112180134.trans(co_expression),TCONS_00057708(co_expression),XR_002927961.1(co_location),XR_002927962.1(co_location)
112203723	XM_024344648.1 Rosa chinensis endoglucanase 11-like	,112179887.trans(co_expression),TCONS_00002470(co_expression),TCONS_00032833(co_expression),TCONS_00048404(co_expression),TCONS_00057473(co_expression),TCONS_00062543(co_expression),TCONS_00096738(co_expression),TCONS_00103728(co_expression),TCONS_00110854(co_expression),XR_002922755.1(co_location),XR_002923397.1(co_location),XR_002923504.1(co_expression),XR_002926109.1(co_expression),XR_00292617…
112173984	XM_024311670.1 Rosa chinensis protein TIFY 8	,112165169.trans(co_expression),112172884.trans(co_expression),112177313.trans(co_expression),112179007.trans(co_expression),112180564.trans(co_expression),112188309.trans(co_expression),112188316.trans(co_expression),112190635.trans(co_expression),112198650.trans(co_expression),TCONS_00006747(co_expression),TCONS_00007381(co_expression),TCONS_00009903(co_expression),TCONS_00020591(co_expression)…
112198362	XM_024339471.1 Rosa chinensis proline-rich antigen homolog	,112165169.trans(co_expression),112177313.trans(co_expression),112177683.trans(co_expression),112179007.trans(co_expression),112185034.trans(co_expression),112188309.trans(co_expression),112188316.trans(co_expression),112190635.trans(co_expression),112198650.trans(co_expression),112200994.trans(co_expression),112203076.trans(co_expression),TCONS_00007381(co_expression),TCONS_00009903(co_expressio…
112202650	XM_024343651.1 Rosa chinensis nitrate regulatory gene2 protein transcript variant X1,	,112165169.trans(co_expression),112177313.trans(co_expression),112177683.trans(co_expression),112179007.trans(co_expression),112188309.trans(co_expression),112188316.trans(co_expression),112190635.trans(co_expression),112198650.trans(co_expression),112203076.trans(co_expression),TCONS_00007381(co_expression),TCONS_00009903(co_expression),TCONS_00020591(co_expression),TCONS_00020675(co_expression)…
112192325	XM_024331987.1 Rosa chinensis aldehyde dehydrogenase family 2 member C4-like	,112176972.trans(co_expression),112195966.trans(co_expression),TCONS_00000771(co_expression),TCONS_00004405(co_expression),TCONS_00006367(co_expression),TCONS_00025787(co_expression),TCONS_00042652(co_expression),TCONS_00046950(co_expression),TCONS_00046951(co_expression),TCONS_00055002(co_expression),TCONS_00070810(co_expression),TCONS_00074556(co_expression),TCONS_00079780(co_expression),TCONS_…
112194550	XM_024334777.1 Rosa chinensis sulfhydryl oxidase 2-like	,112192146.trans(co_location),XR_002933180.1(co_location),XR_002933394.1(co_location)
112178582	XM_024316731.1 Rosa chinensis probable receptor-like protein kinase At1g33260	,XR_002927529.1(co_location),XR_002928274.1(co_location),XR_002928277.1(co_location)
112196723	XM_024337131.1 Rosa chinensis sucrose transport protein SUC3 transcript variant X1,	,TCONS_00061070(co_location),XR_002936302.1(co_location),XR_002936304.1(co_location),XR_002936305.1(co_location)
XLOC_035814	--	,112164767.trans(co_expression),112170268.trans(co_expression),112173244.trans(co_expression),112178266.trans(co_expression),112178364.trans(co_expression),112185034.trans(co_expression),112187136.trans(co_expression),112203089.trans(co_expression),TCONS_00001421(co_expression),TCONS_00008906(co_expression),TCONS_00019514(co_expression),TCONS_00019515(co_expression),TCONS_00026311(co_expression),…
112197002	XM_024337520.1 Rosa chinensis serine/threonine-protein kinase STN7, chloroplastic	,112177534.trans(co_expression),112199370.trans(co_expression),TCONS_00034287(co_expression),TCONS_00036098(co_expression),XR_002927494.1(co_expression),XR_002935555.1(co_location),XR_002935569.1(co_location)
112185843	XM_024324168.1 Rosa chinensis uncharacterized LOC112185843	,112163734.trans(co_expression),112165671.trans(co_expression),112170014.trans(co_expression),112183780.trans(co_expression),112183850.trans(co_expression),TCONS_00004399(co_expression),TCONS_00009094(co_expression),TCONS_00009727(co_expression),TCONS_00012243(co_expression),TCONS_00012890(co_expression),TCONS_00013875(co_expression),TCONS_00015537(co_expression),TCONS_00020874(co_expression),TCO…
112186573	XM_024325033.1 Rosa chinensis uncharacterized LOC112186573	,112173244.trans(co_expression),112177683.trans(co_expression),112180102.trans(co_expression),112185034.trans(co_expression),112188309.trans(co_expression),112190635.trans(co_expression),112198650.trans(co_expression),112200994.trans(co_expression),112203076.trans(co_expression),112203833.trans(co_expression),TCONS_00015156(co_expression),TCONS_00020591(co_expression),TCONS_00026311(co_expression…
112194284	XM_024334533.1 Rosa chinensis uncharacterized LOC112194284	,TCONS_00021993(co_expression),TCONS_00034350(co_expression),TCONS_00076452(co_expression),TCONS_00092588(co_expression),TCONS_00104861(co_expression),TCONS_00110885(co_expression),TCONS_00123982(co_expression),XR_002923549.1(co_expression),XR_002923667.1(co_expression),XR_002923673.1(co_expression),XR_002923924.1(co_expression),XR_002924115.1(co_expression),XR_002924224.1(co_expression),XR_00292…
112176510	XM_024314468.1 Rosa chinensis formin-like protein 14 transcript variant X1,	,112199370.trans(co_expression),TCONS_00022742(co_expression),TCONS_00022966(co_expression),TCONS_00036098(co_expression),TCONS_00043555(co_expression),TCONS_00111355(co_expression),TCONS_00123424(co_location),TCONS_00123439(co_location),XR_002926801.1(co_location),XR_002931069.1(co_expression)
112193519	XM_024333693.1 Rosa chinensis heat stress transcription factor B-3	,112176972.trans(co_expression),TCONS_00008876(co_expression),TCONS_00045376(co_location),TCONS_00050018(co_expression),TCONS_00060782(co_expression),XR_002925587.1(co_expression),XR_002931942.1(co_expression)
112176884	XM_024314985.1 Rosa chinensis uncharacterized LOC112176884	,XR_002926699.1(co_location),XR_002926701.1(co_location),XR_002928007.1(co_location),XR_002928315.1(co_location),XR_002928316.1(co_location),XR_002928317.1(co_location),XR_002928320.1(co_location)
112172308	XM_024309595.1 Rosa chinensis heat shock factor-binding protein 1-like	,XR_002924505.1(co_location),XR_002924636.1(co_location),XR_002924873.1(co_location),XR_002924874.1(co_location)
112188177	XM_024327240.1 Rosa chinensis probable mitochondrial-processing peptidase subunit beta, mitochondrial transcript variant X1,	,112180102.trans(co_expression),112203076.trans(co_expression),TCONS_00030939(co_expression),TCONS_00074701(co_expression),TCONS_00077762(co_expression),TCONS_00078720(co_expression),XR_002922940.1(co_expression),XR_002924572.1(co_expression),XR_002926009.1(co_expression),XR_002927765.1(co_expression),XR_002929830.1(co_location),XR_002929831.1(co_location),XR_002931245.1(co_expression),XR_0029315…
112186619	XM_024325089.1 Rosa chinensis probable ADP-ribosylation factor GTPase-activating protein AGD14 transcript variant X1,	,XR_002930539.1(co_location)
112184936	XM_024323160.1 Rosa chinensis uncharacterized LOC112184936	,TCONS_00038035(co_location)
112180229	XM_024318750.1 Rosa chinensis transcription factor MYB93-like	,TCONS_00118153(co_location),XR_002927650.1(co_location),XR_002927651.1(co_location),XR_002927652.1(co_location),XR_002927655.1(co_location),XR_002927656.1(co_location),XR_002928287.1(co_location)
112196329	XM_024336648.1 Rosa chinensis homeobox protein knotted-1-like 6	,112199639.trans(co_location),TCONS_00010655(co_expression),TCONS_00026327(co_expression),TCONS_00066203(co_expression),XR_002929037.1(co_expression),XR_002935344.1(co_location)
112167703	XM_024304753.1 Rosa chinensis protein FAR1-RELATED SEQUENCE 5-like	,XR_002930849.1(co_location),XR_002931423.1(co_location)
112188842	XM_024328065.1 Rosa chinensis receptor-like protein kinase FERONIA	,XR_002929906.1(co_location),XR_002932590.1(co_location)
112189364	XM_024328681.1 Rosa chinensis cystinosin homolog transcript variant X1,	,TCONS_00048208(co_expression),TCONS_00057574(co_expression),TCONS_00058955(co_expression),TCONS_00091247(co_expression),TCONS_00119763(co_expression),XR_002924706.1(co_expression),XR_002926000.1(co_expression),XR_002930052.1(co_location),XR_002931585.1(co_location),XR_002931586.1(co_location)
112171346	XM_024308544.1 Rosa chinensis phytochrome B-like partial	,112196801.trans(co_expression),TCONS_00004078(co_expression),TCONS_00027874(co_expression),XR_002924803.1(co_location),XR_002924804.1(co_location),XR_002924805.1(co_location),XR_002924806.1(co_location),XR_002924807.1(co_location),XR_002924808.1(co_location),XR_002924809.1(co_location),XR_002925834.1(co_location),XR_002925964.1(co_location),XR_002927977.1(co_expression)
112193454	XM_024333601.1 Rosa chinensis RHOMBOID-like protein 1	,XR_002925619.1(co_expression)
112174801	XM_024312613.1 Rosa chinensis laccase-14-like	,XR_002924567.1(co_location),XR_002924576.1(co_location),XR_002925286.1(co_location),XR_002925467.1(co_location),XR_002925468.1(co_location),XR_002925469.1(co_location)
112167374	XM_024304387.1 Rosa chinensis cytochrome P450 CYP736A12-like	,TCONS_00086068(co_location),TCONS_00086081(co_location),TCONS_00086082(co_location)
112186932	XM_024325502.1 Rosa chinensis serine/threonine-protein kinase SRK2I transcript variant X1,	,112168333.trans(co_expression),112170705.trans(co_expression),112177703.trans(co_expression),112181798.trans(co_expression),112185024.trans(co_expression),112185095.trans(co_expression),112188184.trans(co_expression),112191126.trans(co_expression),112194040.trans(co_expression),112194052.trans(co_expression),112198651.trans(co_expression),112203157.trans(co_expression),TCONS_00006454(co_expressi…
112172027	XM_024309182.1 Rosa chinensis probable LRR receptor-like serine/threonine-protein kinase RKF3	,TCONS_00000358(co_expression),TCONS_00005671(co_expression),TCONS_00015154(co_expression),TCONS_00019513(co_expression),TCONS_00036233(co_expression),TCONS_00050134(co_expression),TCONS_00053914(co_expression),TCONS_00054226(co_expression),TCONS_00060873(co_expression),TCONS_00064694(co_expression),TCONS_00066038(co_expression),TCONS_00084594(co_expression),TCONS_00086262(co_expression),TCONS_00…
112172176	XM_024309416.1 Rosa chinensis transcription factor MYB44-like	,TCONS_00040930(co_expression),TCONS_00057903(co_expression),TCONS_00093897(co_expression),TCONS_00096442(co_expression),TCONS_00102010(co_location),XR_002923176.1(co_expression),XR_002924684.1(co_location),XR_002924714.1(co_location),XR_002924715.1(co_location),XR_002924716.1(co_location),XR_002924720.1(co_location),XR_002924794.1(co_expression),XR_002925732.1(co_expression),XR_002926481.1(co_ex…
112176134	XM_024313960.1 Rosa chinensis uncharacterized LOC112176134	,112168333.trans(co_expression),112170705.trans(co_expression),112177703.trans(co_expression),112181798.trans(co_expression),112185024.trans(co_expression),112185095.trans(co_expression),112185616.trans(co_expression),112191126.trans(co_expression),112194040.trans(co_expression),112194052.trans(co_expression),112198651.trans(co_expression),112203157.trans(co_expression),TCONS_00003497(co_expressi…
112179807	XM_024318288.1 Rosa chinensis probable inactive leucine-rich repeat receptor-like protein kinase At3g03770	,TCONS_00027360(co_expression)
112172301	XM_024309587.1 Rosa chinensis pentatricopeptide repeat-containing protein At2g15690, mitochondrial-like	,TCONS_00006830(co_expression)
112179310	XM_024317695.1 Rosa chinensis leucoanthocyanidin dioxygenase transcript variant X1,	,TCONS_00121753(co_location),TCONS_00121754(co_location),TCONS_00121755(co_location),TCONS_00121758(co_location),TCONS_00121759(co_location),TCONS_00121776(co_location),XR_002930349.1(co_expression)
112199014	XM_024340085.1 Rosa chinensis uncharacterized LOC112199014	,TCONS_00020028(co_expression),TCONS_00022470(co_expression),TCONS_00022576(co_expression),TCONS_00034287(co_expression),TCONS_00056471(co_location),TCONS_00080241(co_expression),TCONS_00102686(co_expression),XR_002929442.1(co_expression),XR_002935698.1(co_location),XR_002935699.1(co_location)
112163688	XM_024302980.1 Rosa chinensis probable methyltransferase PMT23	,112169107.trans(co_expression),TCONS_00028005(co_expression),TCONS_00073888(co_expression),TCONS_00091471(co_expression),TCONS_00095017(co_expression),TCONS_00104871(co_expression),XR_002923205.1(co_expression),XR_002923476.1(co_expression),XR_002924122.1(co_expression),XR_002927049.1(co_expression),XR_002927924.1(co_expression),XR_002931281.1(co_expression),XR_002932032.1(co_expression),XR_0029…
112167398	XM_024304412.1 Rosa chinensis F-box protein At4g22390-like transcript variant X1,	,112182634.trans(co_expression),TCONS_00000597(co_expression),TCONS_00000771(co_expression),TCONS_00006367(co_expression),TCONS_00012372(co_expression),TCONS_00024601(co_expression),TCONS_00065822(co_expression),TCONS_00074556(co_expression),TCONS_00077942(co_expression),TCONS_00081099(co_expression),TCONS_00082982(co_expression),TCONS_00095399(co_expression),TCONS_00116183(co_expression),TCONS_0…
112164064	--	,112168333.trans(co_expression),112170705.trans(co_expression),112177703.trans(co_expression),112181798.trans(co_expression),112185024.trans(co_expression),112185095.trans(co_expression),112188184.trans(co_expression),112191126.trans(co_expression),112194040.trans(co_expression),112194052.trans(co_expression),112203157.trans(co_expression),TCONS_00006454(co_expression),TCONS_00007160(co_expressio…
112195016	XM_024335304.1 Rosa chinensis pentatricopeptide repeat-containing protein At1g09900-like transcript variant X1,	,XR_002933733.1(co_location)
112167660	XM_024304710.1 Rosa chinensis pentatricopeptide repeat-containing protein At5g01110 transcript variant X3,	,XR_002927035.1(co_expression)
112171829	--	,XR_002924959.1(co_location)
112175435	XM_024313113.1 Rosa chinensis immune-associated nucleotide-binding protein 9-like	,TCONS_00067920(co_expression),TCONS_00075223(co_expression),TCONS_00076578(co_expression),XR_002925177.1(co_expression),XR_002926451.1(co_location),XR_002927564.1(co_location),XR_002928861.1(co_expression)
112180038	XM_024318534.1 Rosa chinensis cadmium-induced protein AS8 transcript variant X1,	,XR_002930504.1(co_expression),XR_002931319.1(co_expression)
112177160	XM_024315382.1 Rosa chinensis transcription factor KUA1 transcript variant X1,	,TCONS_00000830(co_expression),TCONS_00033833(co_expression),TCONS_00036484(co_expression),TCONS_00038295(co_expression),TCONS_00087569(co_expression),TCONS_00113889(co_expression),TCONS_00119376(co_expression),TCONS_00124167(co_expression),TCONS_00124626(co_expression),XR_002923648.1(co_expression),XR_002925661.1(co_expression),XR_002925669.1(co_expression),XR_002926010.1(co_expression),XR_00292…
112173996	XM_024311683.1 Rosa chinensis 10 kDa chaperonin 1, chloroplastic	,XR_002927739.1(co_expression),XR_002931381.1(co_expression),XR_002935089.1(co_location),XR_002935091.1(co_location)
112185952	XM_024324280.1 Rosa chinensis uncharacterized LOC112185952 transcript variant X1,	,112181930.trans(co_expression),112190635.trans(co_expression),112203833.trans(co_expression),TCONS_00000358(co_expression),TCONS_00010506(co_expression),TCONS_00015156(co_expression),TCONS_00024234(co_expression),TCONS_00033196(co_location),TCONS_00033301(co_expression),TCONS_00035614(co_expression),TCONS_00037176(co_expression),TCONS_00039043(co_expression),TCONS_00040840(co_expression),TCONS_0…
112188132	XM_024327179.1 Rosa chinensis jacalin-related lectin 19-like	,112164724.trans(co_expression),112185616.trans(co_expression),TCONS_00000099(co_expression),TCONS_00005132(co_expression),TCONS_00010578(co_expression),TCONS_00012985(co_expression),TCONS_00023711(co_expression),TCONS_00024684(co_location),TCONS_00024709(co_expression),TCONS_00028003(co_expression),TCONS_00028005(co_expression),TCONS_00030217(co_expression),TCONS_00034113(co_expression),TCONS_00…
112165601	XM_024302176.1 Rosa chinensis uncharacterized LOC112165601	,XR_002927444.1(co_location),XR_002927448.1(co_location)
112171716	XM_024308856.1 Rosa chinensis protein FAR1-RELATED SEQUENCE 5-like	,TCONS_00015155(co_expression),TCONS_00033746(co_expression),TCONS_00047311(co_expression),TCONS_00126799(co_expression),XR_002923923.1(co_expression),XR_002925809.1(co_location),XR_002926798.1(co_expression),XR_002928917.1(co_expression),XR_002930309.1(co_expression),XR_002930312.1(co_expression),XR_002934404.1(co_expression)
112195882	XM_024336109.1 Rosa chinensis F-box protein At5g07610-like	,112202819.trans(co_expression),TCONS_00092529(co_expression),XR_002923511.1(co_expression),XR_002923910.1(co_expression),XR_002925548.1(co_expression),XR_002925674.1(co_expression),XR_002926326.1(co_expression),XR_002936122.1(co_expression),XR_002936143.1(co_location),XR_002936455.1(co_expression)
112170364	XM_024307626.1 Rosa chinensis phosphatidylinositol 4-phosphate 5-kinase 1	,XR_002922369.1(co_expression),XR_002924858.1(co_location),XR_002935188.1(co_expression)
112190743	XM_024330220.1 Rosa chinensis cyclin-T1-4-like transcript variant X1,	,XR_002932064.1(co_location),XR_002932065.1(co_location),XR_002932067.1(co_location),XR_002932069.1(co_location),XR_002932071.1(co_location),XR_002932458.1(co_location)
112189774	XM_024329126.1 Rosa chinensis protein trichome birefringence-like 43	,XR_002931496.1(co_location)
112177315	XM_024315613.1 Rosa chinensis uncharacterized LOC112177315	,TCONS_00120188(co_location)
112169482	XM_024306518.1 Rosa chinensis metacaspase-1-like	,TCONS_00095199(co_location)
112177065	XM_024315246.1 Rosa chinensis protein LONGIFOLIA 1 transcript variant X1,	,112176389.trans(co_expression),TCONS_00068413(co_expression),XR_002926838.1(co_expression)
112198871	XM_024339968.1 Rosa chinensis uncharacterized mitochondrial protein AtMg00310-like	,XR_002936482.1(co_location)
112184211	XM_024322480.1 Rosa chinensis uncharacterized LOC112184211	,XR_002931774.1(co_location)
112174192	XM_024311933.1 Rosa chinensis cyclin-A3-1-like	,112203834.trans(co_expression),TCONS_00025906(co_expression),TCONS_00033975(co_expression),TCONS_00093066(co_location),XR_002922868.1(co_expression),XR_002923145.1(co_expression),XR_002923603.1(co_expression),XR_002923661.1(co_expression),XR_002924395.1(co_expression),XR_002924461.1(co_expression),XR_002924728.1(co_expression),XR_002925436.1(co_location),XR_002925437.1(co_location),XR_002925438.…
112197917	XM_024338883.1 Rosa chinensis serine carboxypeptidase-like 13	,TCONS_00002470(co_expression),TCONS_00005132(co_expression),TCONS_00012985(co_expression),TCONS_00024034(co_expression),TCONS_00036483(co_expression),TCONS_00043622(co_expression),TCONS_00048175(co_expression),TCONS_00048404(co_expression),TCONS_00059510(co_expression),TCONS_00064566(co_expression),TCONS_00067529(co_expression),TCONS_00082919(co_expression),TCONS_00087231(co_expression),TCONS_00…
112191867	XM_024331338.1 Rosa chinensis PHD finger protein MALE MEIOCYTE DEATH 1	,XR_002934407.1(co_location)
112167000	XM_024303935.1 Rosa chinensis uncharacterized LOC112167000 transcript variant X1,	,XR_002923599.1(co_location),XR_002923600.1(co_location),XR_002923601.1(co_location),XR_002937190.1(co_location),XR_002937192.1(co_location),XR_002937494.1(co_location),XR_002937495.1(co_location)
112172855	XM_024310350.1 Rosa chinensis protein FAR1-RELATED SEQUENCE 5-like transcript variant X1,	,112175213.trans(co_expression),112180102.trans(co_expression),112188309.trans(co_expression),TCONS_00030939(co_expression),TCONS_00032238(co_expression),TCONS_00045872(co_expression),TCONS_00074701(co_expression),TCONS_00088893(co_expression),TCONS_00092709(co_expression),TCONS_00096715(co_location),TCONS_00096716(co_location),TCONS_00096731(co_location),TCONS_00096732(co_location),TCONS_0009673…
112178218	XM_024316401.1 Rosa chinensis uncharacterized LOC112178218	,XR_002927979.1(co_location)
112177980	XM_024316210.1 Rosa chinensis uncharacterized mitochondrial protein AtMg00810-like	,XR_002927666.1(co_location),XR_002927667.1(co_location)
112186323	XM_024324693.1 Rosa chinensis uncharacterized LOC112186323	,112168333.trans(co_expression),112170705.trans(co_expression),112177703.trans(co_expression),112181798.trans(co_expression),112185024.trans(co_expression),112185095.trans(co_expression),112185616.trans(co_expression),112191126.trans(co_expression),112194040.trans(co_expression),112194052.trans(co_expression),112198651.trans(co_expression),112203157.trans(co_expression),TCONS_00003497(co_expressi…
112166247	XM_024303041.1 Rosa chinensis cysteine-rich and transmembrane domain-containing protein WIH2-like	,TCONS_00072304(co_location),TCONS_00072330(co_location),XR_002922626.1(co_location),XR_002936507.1(co_expression),XR_002936508.1(co_expression)
112184561	--	,TCONS_00024301(co_location)
112174553	XM_024312340.1 Rosa chinensis 2Fe-2S ferredoxin-like transcript variant X1,	,TCONS_00010567(co_expression),XR_002926085.1(co_location)
112197418	XM_024338072.1 Rosa chinensis eukaryotic translation initiation factor 3 subunit H transcript variant X1,	,112196172.trans(co_expression),XR_002925049.1(co_expression),XR_002937041.1(co_expression)
112182633	XM_024321143.1 Rosa chinensis thioredoxin H9 transcript variant X1,	,TCONS_00090265(co_expression),XR_002931507.1(co_location),XR_002931508.1(co_location),XR_002931512.1(co_location)
112168123	XM_024305242.1 Rosa chinensis uncharacterized protein At3g52155, chloroplastic	,TCONS_00079780(co_expression),XR_002922797.1(co_expression),XR_002934193.1(co_expression)
112168907	XM_024305841.1 Rosa chinensis UPF0587 protein C1orf123-like	,112167395.trans(co_expression),112184085.trans(co_expression),112198701.trans(co_expression),112198702.trans(co_expression),112199584.trans(co_expression),112201881.trans(co_expression),112202956.trans(co_expression),112202973.trans(co_expression),TCONS_00001253(co_expression),TCONS_00002596(co_expression),TCONS_00003877(co_expression),TCONS_00004480(co_expression),TCONS_00004731(co_expression),…
112177709	XM_024315967.1 Rosa chinensis uncharacterized LOC112177709	,112181638.trans(co_expression),TCONS_00005069(co_expression),TCONS_00008428(co_expression),TCONS_00121037(co_expression),TCONS_00121755(co_expression),XR_002924029.1(co_expression),XR_002925308.1(co_expression),XR_002926056.1(co_expression),XR_002926131.1(co_expression),XR_002926478.1(co_expression),XR_002927493.1(co_location),XR_002927674.1(co_expression),XR_002928973.1(co_expression),XR_002928…
112178030	--	,TCONS_00023382(co_expression),TCONS_00035969(co_expression),TCONS_00088736(co_expression),TCONS_00096771(co_expression),TCONS_00116164(co_location),TCONS_00122689(co_expression),TCONS_00124982(co_location),XR_002924766.1(co_expression),XR_002925051.1(co_expression),XR_002926889.1(co_location),XR_002927041.1(co_expression),XR_002927388.1(co_expression),XR_002927702.1(co_location),XR_002927703.1(c…
112198218	XM_024339300.1 Rosa chinensis protein TIFY 6B-like transcript variant X1,	,112170926.trans(co_expression),112190635.trans(co_expression),112198650.trans(co_expression),TCONS_00043620(co_expression),TCONS_00058955(co_expression),TCONS_00090951(co_expression),TCONS_00104438(co_expression),TCONS_00126409(co_expression),XR_002922698.1(co_expression),XR_002924629.1(co_expression),XR_002925127.1(co_expression),XR_002925345.1(co_expression),XR_002925353.1(co_expression),XR_00…
112166782	XM_024303682.1 Rosa chinensis uncharacterized LOC112166782	,TCONS_00000099(co_expression),TCONS_00024709(co_expression),TCONS_00028005(co_expression),TCONS_00064406(co_expression),TCONS_00068498(co_expression),TCONS_00080254(co_expression),TCONS_00088774(co_expression),TCONS_00095087(co_expression),TCONS_00104871(co_expression),TCONS_00119907(co_expression),XR_002922570.1(co_expression),XR_002923646.1(co_expression),XR_002923695.1(co_expression),XR_00292…
112177693	XM_024315956.1 Rosa chinensis uncharacterized LOC112177693	,XR_002926373.1(co_location),XR_002926374.1(co_location),XR_002928119.1(co_location),XR_002928296.1(co_location),XR_002928298.1(co_location)
112179815	XM_024318296.1 Rosa chinensis NAC domain-containing protein 104-like	,112165366.trans(co_expression),TCONS_00006454(co_expression),TCONS_00006602(co_expression),TCONS_00021052(co_expression),TCONS_00033833(co_expression),TCONS_00038295(co_expression),TCONS_00080082(co_expression),TCONS_00082065(co_expression),TCONS_00087569(co_expression),TCONS_00097915(co_expression),TCONS_00103569(co_expression),TCONS_00115694(co_expression),TCONS_00116488(co_expression),TCONS_0…
112200557	XM_024341595.1 Rosa chinensis uncharacterized LOC112200557	,XR_002928452.1(co_expression),XR_002933486.1(co_expression),XR_002935086.1(co_location),XR_002936218.1(co_location),XR_002936341.1(co_location)
112176203	XM_024314020.1 Rosa chinensis putative disease resistance RPP13-like protein 1 transcript variant X1,	,112179007.trans(co_expression),112188309.trans(co_expression),112198650.trans(co_expression),TCONS_00020591(co_expression),TCONS_00025632(co_expression),TCONS_00030939(co_expression),TCONS_00032238(co_expression),TCONS_00035309(co_expression),TCONS_00045872(co_expression),TCONS_00073027(co_expression),TCONS_00088893(co_expression),TCONS_00089290(co_expression),TCONS_00092709(co_expression),TCONS…
112168089	XM_024305213.1 Rosa chinensis photosystem I reaction center subunit III, chloroplastic	,TCONS_00022264(co_expression),TCONS_00022575(co_expression),TCONS_00023243(co_expression),TCONS_00033785(co_expression),TCONS_00035706(co_expression),TCONS_00038298(co_expression),TCONS_00040436(co_expression),TCONS_00040440(co_expression),TCONS_00053520(co_expression),TCONS_00058215(co_expression),TCONS_00060613(co_expression),TCONS_00072183(co_location),TCONS_00072184(co_location),TCONS_001096…
112192158	XM_024331740.1 Rosa chinensis lysine-specific demethylase JMJ25 transcript variant X1,	,TCONS_00041576(co_location)
112202327	XM_024343304.1 Rosa chinensis G-type lectin S-receptor-like serine/threonine-protein kinase RKS1 transcript variant X1,	,112184101.trans(co_expression),TCONS_00004480(co_expression),TCONS_00018157(co_expression),TCONS_00031553(co_expression),TCONS_00035742(co_expression),TCONS_00058213(co_expression),TCONS_00062221(co_expression),TCONS_00091183(co_expression),TCONS_00095298(co_expression),TCONS_00103557(co_expression),TCONS_00104643(co_expression),XR_002923351.1(co_location),XR_002927569.1(co_expression),XR_002927…
112189484	XM_024328824.1 Rosa chinensis protein PGR	,112165169.trans(co_expression),112177313.trans(co_expression),112179007.trans(co_expression),112188316.trans(co_expression),112190635.trans(co_expression),112198650.trans(co_expression),TCONS_00006747(co_expression),TCONS_00007381(co_expression),TCONS_00009903(co_expression),TCONS_00010506(co_expression),TCONS_00020591(co_expression),TCONS_00020675(co_expression),TCONS_00030541(co_expression),TC…
112196020	XM_024336277.1 Rosa chinensis transcription initiation factor TFIID subunit 7-like transcript variant X1,	,TCONS_00062013(co_expression),XR_002923812.1(co_expression),XR_002930743.1(co_expression),XR_002932525.1(co_expression),XR_002933231.1(co_expression)
112189332	XM_024328640.1 Rosa chinensis zinc finger MYM-type protein 1-like	,112168333.trans(co_expression),112170705.trans(co_expression),112177703.trans(co_expression),112181798.trans(co_expression),112185024.trans(co_expression),112185095.trans(co_expression),112185616.trans(co_expression),112191126.trans(co_expression),112194040.trans(co_expression),112194052.trans(co_expression),112198651.trans(co_expression),112203157.trans(co_expression),TCONS_00003497(co_expressi…
112177521	--	,TCONS_00121799(co_location),XR_002928258.1(co_location),XR_002928266.1(co_location),XR_002928271.1(co_location)
112177069	XM_024315259.1 Rosa chinensis cyclin-U4-1-like	,112192402.trans(co_expression),TCONS_00034880(co_expression),TCONS_00048148(co_expression),TCONS_00068413(co_expression),TCONS_00110347(co_expression),TCONS_00117855(co_expression),XR_002923722.1(co_expression),XR_002927601.1(co_expression),XR_002934004.1(co_expression),XR_002934011.1(co_expression),XR_002935282.1(co_expression)
112197620	XM_024338361.1 Rosa chinensis GTP-binding protein SAR1A-like	,TCONS_00059110(co_location)
112173798	XM_024311482.1 Rosa chinensis alcohol dehydrogenase-like transcript variant X1,	,112168333.trans(co_expression),112170705.trans(co_expression),112177703.trans(co_expression),112181798.trans(co_expression),112185024.trans(co_expression),112185095.trans(co_expression),112185616.trans(co_expression),112191126.trans(co_expression),112194040.trans(co_expression),112194052.trans(co_expression),112198651.trans(co_expression),112203157.trans(co_expression),TCONS_00003497(co_expressi…
112182668	XM_024321188.1 Rosa chinensis uncharacterized LOC112182668	,XR_002927494.1(co_location),XR_002929391.1(co_location),XR_002929520.1(co_location),XR_002936123.1(co_expression)
112182115	XM_024320554.1 Rosa chinensis intron-binding protein aquarius-like	,XR_002926034.1(co_location),XR_002926040.1(co_location),XR_002929236.1(co_location),XR_002934435.1(co_location)
112174397	XM_024312165.1 Rosa chinensis perakine reductase-like	,TCONS_00097200(co_location),XR_002925586.1(co_location),XR_002926110.1(co_location)
112193409	XM_024333553.1 Rosa chinensis uncharacterized LOC112193409 transcript variant X1,	,TCONS_00011259(co_expression),TCONS_00063039(co_expression),TCONS_00094284(co_expression),TCONS_00104764(co_expression),TCONS_00111718(co_expression),TCONS_00125536(co_expression),TCONS_00126744(co_expression),XR_002923040.1(co_expression),XR_002923046.1(co_expression),XR_002923277.1(co_expression),XR_002923760.1(co_expression),XR_002926082.1(co_expression),XR_002926764.1(co_expression),XR_00292…
112186152	XM_024324504.1 Rosa chinensis mini zinc finger protein 2-like transcript variant X1,	,TCONS_00024234(co_expression),TCONS_00039657(co_location),TCONS_00093042(co_expression),XR_002922757.1(co_expression),XR_002924489.1(co_expression),XR_002936496.1(co_expression),XR_002936510.1(co_expression)
112193270	XM_024333347.1 Rosa chinensis uncharacterized LOC112193270	,112194052.trans(co_expression),112198651.trans(co_expression),TCONS_00008429(co_expression),TCONS_00018967(co_expression),TCONS_00030217(co_expression),TCONS_00039042(co_expression),TCONS_00044516(co_expression),TCONS_00050773(co_expression),TCONS_00065247(co_expression),TCONS_00075223(co_expression),TCONS_00081546(co_expression),TCONS_00081547(co_expression),TCONS_00092521(co_expression),TCONS_…
112172951	XM_024310471.1 Rosa chinensis thaumatin-like protein 1	,TCONS_00066817(co_expression),XR_002922569.1(co_expression),XR_002925062.1(co_location),XR_002925747.1(co_location),XR_002934999.1(co_expression)
112190619	XM_024330068.1 Rosa chinensis protein DETOXIFICATION 40-like transcript variant X1,	,TCONS_00026479(co_location),XR_002926105.1(co_expression),XR_002932296.1(co_location)
112199600	XM_024340588.1 Rosa chinensis cyclic nucleotide-gated ion channel 1-like	,112172884.trans(co_expression),TCONS_00000099(co_expression),TCONS_00010323(co_expression),TCONS_00010578(co_expression),TCONS_00024709(co_expression),TCONS_00028005(co_expression),TCONS_00031691(co_expression),TCONS_00039871(co_expression),TCONS_00059921(co_location),TCONS_00064567(co_expression),TCONS_00065362(co_expression),TCONS_00070276(co_expression),TCONS_00075223(co_expression),TCONS_000…
112198114	XM_024339168.1 Rosa chinensis probable inactive serine/threonine-protein kinase fnkC	,112165169.trans(co_expression),112172884.trans(co_expression),112177313.trans(co_expression),112179007.trans(co_expression),112180564.trans(co_expression),112188316.trans(co_expression),112198650.trans(co_expression),TCONS_00006747(co_expression),TCONS_00007129(co_expression),TCONS_00007381(co_expression),TCONS_00010323(co_expression),TCONS_00020591(co_expression),TCONS_00020675(co_expression),T…
112192609	XM_024332410.1 Rosa chinensis uncharacterized LOC112192609 transcript variant X1,	,112203076.trans(co_expression),112203833.trans(co_expression),TCONS_00036208(co_expression),TCONS_00037176(co_expression),XR_002923293.1(co_expression),XR_002925427.1(co_expression),XR_002925489.1(co_expression),XR_002927492.1(co_expression),XR_002930591.1(co_expression),XR_002931245.1(co_expression),XR_002931949.1(co_expression),XR_002936166.1(co_expression),XR_002936316.1(co_expression),XR_002…
112176367	XM_024314242.1 Rosa chinensis uncharacterized LOC112176367	,112176370.trans(co_location),TCONS_00110347(co_location),XR_002927634.1(co_location)
112185434	XM_024323683.1 Rosa chinensis F-box/kelch-repeat protein At3g27150 transcript variant X1,	,TCONS_00028487(co_location),XR_002930735.1(co_location)
112193478	XM_024333645.1 Rosa chinensis -decapping enzyme-like protein mRNA	,112188129.trans(co_expression),TCONS_00010624(co_expression)
112174200	XM_024311939.1 Rosa chinensis photosystem II reaction center PSB28 protein, chloroplastic	,TCONS_00097228(co_location),XR_002933478.1(co_expression)
112184688	XM_024322930.1 Rosa chinensis uncharacterized LOC112184688	,TCONS_00028204(co_expression),XR_002930901.1(co_location)
112188514	XM_024327676.1 Rosa chinensis WRKY transcription factor 55-like transcript variant X1,	,112199022.trans(co_expression),TCONS_00020933(co_expression),TCONS_00071767(co_expression),TCONS_00106104(co_expression),XR_002922682.1(co_expression),XR_002927438.1(co_expression),XR_002928028.1(co_location),XR_002929274.1(co_location),XR_002930807.1(co_expression)
112177224	XM_024315490.1 Rosa chinensis pentatricopeptide repeat-containing protein At5g18390, mitochondrial transcript variant X1,	,XR_002926719.1(co_location),XR_002928509.1(co_location)
112192966	XM_024332928.1 Rosa chinensis protein WVD2-like 1 transcript variant X1,	,112203076.trans(co_expression),TCONS_00077762(co_expression),XR_002931245.1(co_expression),XR_002931949.1(co_expression),XR_002934423.1(co_location),XR_002936166.1(co_expression),XR_002936866.1(co_expression)
112179392	XM_024317789.1 Rosa chinensis heavy metal-associated isoprenylated plant protein 24	,112192011.trans(co_expression),TCONS_00006367(co_expression),TCONS_00046950(co_expression),TCONS_00046951(co_expression),TCONS_00070810(co_expression),TCONS_00074556(co_expression),TCONS_00079780(co_expression),TCONS_00081099(co_expression),TCONS_00092649(co_expression),TCONS_00097483(co_expression),TCONS_00103207(co_expression),TCONS_00116183(co_expression),TCONS_00124418(co_expression),TCONS_0…
112200536	XM_024341572.1 Rosa chinensis anaphase-promoting complex subunit 7	,112170900.trans(co_expression),112175565.trans(co_expression),TCONS_00056471(co_expression),XR_002922755.1(co_expression),XR_002923937.1(co_expression),XR_002928823.1(co_expression),XR_002929164.1(co_expression),XR_002929459.1(co_expression)
112172683	--	,TCONS_00092798(co_location),TCONS_00092799(co_location)
112185399	XM_024323641.1 Rosa chinensis stress-induced protein KIN2-like	,XR_002930534.1(co_location)
112165985	XM_024302724.1 Rosa chinensis uncharacterized LOC112165985	,XR_002923886.1(co_location),XR_002931247.1(co_expression),XR_002933718.1(co_expression),XR_002937154.1(co_expression)
112193820	XM_024334066.1 Rosa chinensis wall-associated receptor kinase-like 20	,112168333.trans(co_expression),112170705.trans(co_expression),112177703.trans(co_expression),112181798.trans(co_expression),112185024.trans(co_expression),112185095.trans(co_expression),112191126.trans(co_expression),112194040.trans(co_expression),112194052.trans(co_expression),112198651.trans(co_expression),112203157.trans(co_expression),TCONS_00006454(co_expression),TCONS_00007160(co_expressio…
112173917	--	,112184101.trans(co_expression),112192008.trans(co_expression),112196552.trans(co_expression),112199790.trans(co_expression),TCONS_00003040(co_expression),TCONS_00004480(co_expression),TCONS_00018157(co_expression),TCONS_00023011(co_expression),TCONS_00035742(co_expression),TCONS_00052934(co_expression),TCONS_00054349(co_expression),TCONS_00070969(co_expression),TCONS_00083564(co_expression),TCON…
112189844	XM_024329204.1 Rosa chinensis F-box protein At5g07610-like transcript variant X1,	,TCONS_00000358(co_expression),TCONS_00028328(co_location),TCONS_00064767(co_expression),TCONS_00074946(co_expression),TCONS_00114311(co_expression),XR_002922805.1(co_expression),XR_002930378.1(co_location),XR_002931483.1(co_expression),XR_002932371.1(co_location)
112170154	XM_024307328.1 Rosa chinensis fatty-acid-binding protein 2 transcript variant X1,	,XR_002925472.1(co_location)
112195917	XM_024336151.1 Rosa chinensis stress-response A/B barrel domain-containing protein HS1-like	,112179007.trans(co_expression),TCONS_00003040(co_location),TCONS_00024034(co_expression),TCONS_00028005(co_expression),TCONS_00028006(co_expression),TCONS_00039871(co_expression),TCONS_00043620(co_expression),TCONS_00043622(co_expression),TCONS_00048175(co_expression),TCONS_00064566(co_expression),TCONS_00064567(co_expression),TCONS_00067529(co_expression),TCONS_00073888(co_expression),TCONS_000…
112186754	XM_024325260.1 Rosa chinensis probable cyclic nucleotide-gated ion channel 5	,112170611.trans(co_expression),TCONS_00001509(co_expression),TCONS_00004035(co_expression),TCONS_00023889(co_expression),TCONS_00026270(co_expression),TCONS_00038296(co_expression),TCONS_00042797(co_expression),TCONS_00056409(co_expression),TCONS_00059296(co_expression),TCONS_00107789(co_expression),TCONS_00124964(co_expression),XR_002923154.1(co_expression),XR_002923691.1(co_expression),XR_0029…
112203599	--	,TCONS_00038548(co_expression),TCONS_00074221(co_location),TCONS_00074228(co_location),TCONS_00104387(co_expression),XR_002923292.1(co_expression),XR_002937352.1(co_location),XR_002937353.1(co_location),XR_002937502.1(co_location),XR_002937503.1(co_location)
112191755	XM_024331187.1 Rosa chinensis DUF724 domain-containing protein 7-like transcript variant X1,	,112177415.trans(co_expression),TCONS_00016151(co_location),TCONS_00025653(co_expression),XR_002923317.1(co_expression),XR_002927437.1(co_expression),XR_002929541.1(co_location),XR_002932927.1(co_expression),XR_002937200.1(co_expression)
112192630	XM_024332438.1 Rosa chinensis uncharacterized LOC112192630	,TCONS_00000938(co_expression),TCONS_00000939(co_expression),TCONS_00033512(co_expression),TCONS_00037124(co_expression),TCONS_00110347(co_expression),XR_002923722.1(co_expression),XR_002924770.1(co_expression),XR_002933913.1(co_expression)
112173641	XM_024311330.1 Rosa chinensis cytochrome P450 CYP749A22-like	,TCONS_00005185(co_expression),TCONS_00092715(co_expression)
112190495	XM_024329927.1 Rosa chinensis anaphase-promoting complex subunit 10 transcript variant X1,	,TCONS_00019752(co_location),XR_002930526.1(co_location),XR_002932030.1(co_location)
112199352	XM_024340381.1 Rosa chinensis putative disease resistance protein RGA3	,XR_002934849.1(co_location),XR_002935508.1(co_location),XR_002936124.1(co_location),XR_002936225.1(co_location)
112165852	XM_024302550.1 Rosa chinensis copper transporter 1-like	,TCONS_00094284(co_expression),XR_002923566.1(co_location),XR_002923761.1(co_expression),XR_002927713.1(co_expression),XR_002929197.1(co_expression),XR_002933430.1(co_expression),XR_002934171.1(co_expression),XR_002936438.1(co_expression)
112185346	XM_024323585.1 Rosa chinensis 1-phosphatidylinositol-3-phosphate 5-kinase FAB1B transcript variant X1,	,TCONS_00042881(co_expression),TCONS_00126614(co_expression),XR_002926995.1(co_expression),XR_002927956.1(co_expression),XR_002931318.1(co_location),XR_002932389.1(co_location)
112164881	XM_024301224.1 Rosa chinensis actin-related protein 8 transcript variant X1,	,112165169.trans(co_expression),112166402.trans(co_expression),112177313.trans(co_expression),112190635.trans(co_expression),112192548.trans(co_expression),112198650.trans(co_expression),TCONS_00007381(co_expression),TCONS_00009903(co_expression),TCONS_00010506(co_expression),TCONS_00020591(co_expression),TCONS_00020675(co_expression),TCONS_00031678(co_expression),TCONS_00033301(co_expression),TC…
112171954	XM_024309079.1 Rosa chinensis rho-N domain-containing protein 1, chloroplastic transcript variant X1,	,112181930.trans(co_expression),112203833.trans(co_expression),TCONS_00001421(co_expression),TCONS_00001509(co_expression),TCONS_00008906(co_expression),TCONS_00027349(co_expression),TCONS_00036208(co_expression),TCONS_00038296(co_expression),TCONS_00039043(co_expression),TCONS_00040840(co_expression),TCONS_00042797(co_expression),TCONS_00046630(co_expression),TCONS_00053143(co_expression),TCONS_…
112171696	XM_024308840.1 Rosa chinensis UPF0481 protein At3g47200-like	,XR_002925527.1(co_location)
112188515	XM_024327640.1 Rosa chinensis probable indole-3-pyruvate monooxygenase YUCCA10 transcript variant X1,	,TCONS_00008906(co_expression),TCONS_00013320(co_expression),TCONS_00078602(co_expression),XR_002923396.1(co_expression),XR_002931438.1(co_location)
112182304	XM_024320765.1 Rosa chinensis rust resistance kinase Lr10-like transcript variant X1,	,112178364.trans(co_expression),112182305.trans(co_location),112203089.trans(co_expression),TCONS_00001421(co_expression),TCONS_00001762(co_location),TCONS_00001763(co_location),TCONS_00008906(co_expression),TCONS_00010578(co_location),TCONS_00013320(co_expression),TCONS_00019515(co_expression),TCONS_00027349(co_expression),TCONS_00046630(co_expression),TCONS_00053143(co_expression),TCONS_0005838…
112180539	XM_024319097.1 Rosa chinensis protein TPLATE	,TCONS_00122175(co_expression),XR_002923139.1(co_expression),XR_002926456.1(co_location),XR_002936904.1(co_expression)
112179804	XM_024318285.1 Rosa chinensis histone-lysine N-methyltransferase, H3 lysine-9 specific SUVH6-like	,TCONS_00005132(co_expression),TCONS_00024034(co_expression),TCONS_00028003(co_expression),TCONS_00043622(co_expression),TCONS_00048175(co_expression),TCONS_00082919(co_expression),TCONS_00087231(co_expression),TCONS_00088386(co_expression),TCONS_00089290(co_expression),TCONS_00095017(co_expression),TCONS_00095439(co_expression),TCONS_00100695(co_expression),TCONS_00110854(co_expression),TCONS_00…
112170106	XM_024307260.1 Rosa chinensis disease resistance-like protein DSC1 transcript variant X1,	,TCONS_00094968(co_location),XR_002923596.1(co_expression)
112178748	XM_024316957.1 Rosa chinensis uncharacterized LOC112178748	,XR_002926866.1(co_location),XR_002933688.1(co_expression)
112190720	XM_024330196.1 Rosa chinensis B3 domain-containing protein Os11g0197600-like transcript variant X1,	,112163734.trans(co_expression),112165671.trans(co_expression),112170014.trans(co_expression),112183780.trans(co_expression),112183850.trans(co_expression),112190787.trans(co_expression),TCONS_00004399(co_expression),TCONS_00009094(co_expression),TCONS_00009727(co_expression),TCONS_00012243(co_expression),TCONS_00012890(co_expression),TCONS_00013875(co_expression),TCONS_00015537(co_expression),TC…
112188773	XM_024327981.1 Rosa chinensis actin-related protein 6 transcript variant X1,	,TCONS_00001063(co_expression),TCONS_00011260(co_expression),TCONS_00046950(co_expression),TCONS_00046951(co_expression),TCONS_00099034(co_expression),TCONS_00105980(co_expression),TCONS_00124418(co_expression),TCONS_00124421(co_expression),XR_002924165.1(co_expression),XR_002924559.1(co_expression),XR_002931674.1(co_expression),XR_002931932.1(co_location),XR_002931933.1(co_location),XR_002931935…
112178964	XM_024317248.1 Rosa chinensis sister chromatid cohesion 1 protein 3 transcript variant X1,	,XR_002923452.1(co_expression),XR_002925884.1(co_location),XR_002927051.1(co_location),XR_002927379.1(co_location),XR_002927380.1(co_location),XR_002929511.1(co_location)
112197320	XM_024337944.1 Rosa chinensis 40S ribosomal protein S8	,XR_002927737.1(co_expression),XR_002935622.1(co_location),XR_002935625.1(co_location)
112176236	XM_024314073.1 Rosa chinensis CASP-like protein 4A3	,XR_002926863.1(co_location)
112167357	XM_024304369.1 Rosa chinensis protein yippee-like At5g53940 transcript variant X1,	,112165169.trans(co_expression),112172884.trans(co_expression),112177313.trans(co_expression),112179007.trans(co_expression),112180564.trans(co_expression),112188316.trans(co_expression),TCONS_00007129(co_expression),TCONS_00007381(co_expression),TCONS_00010323(co_expression),TCONS_00020591(co_expression),TCONS_00028005(co_expression),TCONS_00030541(co_expression),TCONS_00039871(co_expression),TC…
112175275	XM_024312944.1 Rosa chinensis ATP synthase subunit O, mitochondrial-like	,TCONS_00011881(co_expression),TCONS_00044258(co_expression),TCONS_00056046(co_expression),TCONS_00069815(co_expression),TCONS_00086695(co_expression),TCONS_00117531(co_expression),TCONS_00119600(co_expression),TCONS_00120227(co_location),TCONS_00124723(co_expression),TCONS_00127549(co_expression),TCONS_00127609(co_expression),XR_002922576.1(co_expression),XR_002922710.1(co_expression),XR_0029239…
112179868	XM_024318356.1 Rosa chinensis mitotic spindle checkpoint protein MAD1 transcript variant X1,	,TCONS_00114316(co_expression)
112187156	XM_024325821.1 Rosa chinensis transcription factor tau subunit sfc4-like transcript variant X1,	,TCONS_00000612(co_expression),TCONS_00021658(co_expression),TCONS_00025632(co_location),TCONS_00025633(co_location),TCONS_00061975(co_expression),TCONS_00086993(co_expression),TCONS_00097764(co_expression),TCONS_00110419(co_expression),XR_002922550.1(co_expression),XR_002925246.1(co_expression),XR_002926801.1(co_expression),XR_002926822.1(co_expression),XR_002927012.1(co_expression),XR_002928331…
112191532	XM_024330897.1 Rosa chinensis PRA1 family protein B4-like	,TCONS_00110829(co_expression),XR_002933059.1(co_location)
112185083	--	,XR_002930413.1(co_location),XR_002932633.1(co_location)
112178847	XM_024317092.1 Rosa chinensis poly(U)-specific endoribonuclease-B-like transcript variant X1,	,TCONS_00113671(co_location),TCONS_00113675(co_location),TCONS_00113678(co_location),XR_002923119.1(co_expression),XR_002927481.1(co_location),XR_002931825.1(co_expression)
112170591	XM_024307937.1 Rosa chinensis chaperone protein HtpG-like	,XR_002924572.1(co_location),XR_002937320.1(co_expression)
112201986	XM_024342910.1 Rosa chinensis indole-3-acetaldehyde oxidase-like	,112195966.trans(co_expression),TCONS_00000771(co_expression),TCONS_00004405(co_expression),TCONS_00006367(co_expression),TCONS_00046950(co_expression),TCONS_00046951(co_expression),TCONS_00070810(co_expression),TCONS_00074556(co_expression),TCONS_00076108(co_location),TCONS_00079780(co_expression),TCONS_00081099(co_expression),TCONS_00092649(co_expression),TCONS_00097483(co_expression),TCONS_001…
112189078	XM_024328352.1 Rosa chinensis uncharacterized LOC112189078	,XR_002927244.1(co_location)
112192392	XM_024332105.1 Rosa chinensis 50S ribosomal protein L17, chloroplastic	,112177994.trans(co_expression),TCONS_00042098(co_location),XR_002929423.1(co_expression),XR_002934077.1(co_location)
112185235	XM_024323450.1 Rosa chinensis uncharacterized LOC112185235	,XR_002932479.1(co_location),XR_002932480.1(co_location),XR_002932481.1(co_location),XR_002932734.1(co_location),XR_002932735.1(co_location),XR_002932738.1(co_location)
112165020	XM_024301398.1 Rosa chinensis glucose-6-phosphate/phosphate translocator 1, chloroplastic-like	,TCONS_00081722(co_expression),XR_002928929.1(co_expression),XR_002936833.1(co_location)
112201065	XM_024342068.1 Rosa chinensis transcriptional regulator TAC1-like	,XR_002935638.1(co_location)
112184349	XM_024322607.1 Rosa chinensis palmitoyl-monogalactosyldiacylglycerol delta-7 desaturase, chloroplastic-like	,TCONS_00035608(co_location),TCONS_00035610(co_location),TCONS_00059188(co_expression),TCONS_00063039(co_expression),TCONS_00094284(co_expression),TCONS_00095927(co_expression),XR_002928349.1(co_expression),XR_002931636.1(co_expression),XR_002933726.1(co_expression)
112174718	XM_024312511.1 Rosa chinensis protein fluG-like	,112170268.trans(co_expression),112173244.trans(co_expression),112178364.trans(co_expression),112181930.trans(co_expression),112187136.trans(co_expression),112203089.trans(co_expression),TCONS_00001421(co_expression),TCONS_00001509(co_expression),TCONS_00008906(co_expression),TCONS_00026270(co_expression),TCONS_00026311(co_expression),TCONS_00027349(co_expression),TCONS_00035132(co_expression),TC…
112181108	--	,112175208.trans(co_location),TCONS_00122699(co_location),TCONS_00122702(co_location),XR_002926355.1(co_location),XR_002926358.1(co_location)
112182333	XM_024320809.1 Rosa chinensis exocyst complex component SEC8 transcript variant X1,	,TCONS_00006114(co_location),TCONS_00006119(co_location),XR_002925591.1(co_expression),XR_002928823.1(co_expression)
112169660	XM_024306722.1 Rosa chinensis serine/threonine-protein kinase EDR1	,112169284.trans(co_location)
112202256	--	,112184042.trans(co_expression),XR_002925816.1(co_expression),XR_002926769.1(co_expression),XR_002927771.1(co_expression),XR_002931808.1(co_expression),XR_002932247.1(co_expression),XR_002937238.1(co_location)
112183397	XM_024321766.1 Rosa chinensis SNF1-related protein kinase regulatory subunit beta-2-like	,TCONS_00015154(co_expression),TCONS_00019513(co_expression),TCONS_00024234(co_expression),TCONS_00034867(co_expression),TCONS_00036233(co_expression),TCONS_00038122(co_location),TCONS_00048302(co_expression),TCONS_00054226(co_expression),TCONS_00080233(co_expression),TCONS_00086491(co_expression),TCONS_00087378(co_expression),TCONS_00088186(co_expression),TCONS_00096745(co_expression),TCONS_0009…
112171058	XM_024308303.1 Rosa chinensis protein E6-like	,XR_002928001.1(co_location)
112164374	--	,112167395.trans(co_expression),112184085.trans(co_expression),112198701.trans(co_expression),112198702.trans(co_expression),112199584.trans(co_expression),112201881.trans(co_expression),112202956.trans(co_expression),112202973.trans(co_expression),TCONS_00001253(co_expression),TCONS_00002596(co_expression),TCONS_00003877(co_expression),TCONS_00004480(co_expression),TCONS_00004731(co_expression),…
112184796	XM_024323036.1 Rosa chinensis uncharacterized LOC112184796	,XR_002928326.1(co_expression),XR_002931370.1(co_location),XR_002931377.1(co_location)
112184712	XM_024322949.1 Rosa chinensis U-box domain-containing protein 35-like	,112171536.trans(co_expression),112194526.trans(co_expression),TCONS_00003732(co_expression),TCONS_00004097(co_expression),TCONS_00004691(co_expression),TCONS_00009483(co_expression),TCONS_00009761(co_expression),TCONS_00019214(co_expression),TCONS_00021637(co_expression),TCONS_00022574(co_expression),TCONS_00022642(co_expression),TCONS_00022773(co_expression),TCONS_00024948(co_location),TCONS_00…
112190123	XM_024329544.1 Rosa chinensis uncharacterized LOC112190123	,TCONS_00107450(co_expression),XR_002929312.1(co_expression),XR_002930274.1(co_location),XR_002932249.1(co_location),XR_002936281.1(co_expression)
112203482	XM_024344448.1 Rosa chinensis zinc finger BED domain-containing protein RICESLEEPER 2-like	,112171279.trans(co_expression),112171790.trans(co_expression),112179614.trans(co_expression),112189486.trans(co_expression),TCONS_00000074(co_expression),TCONS_00001122(co_expression),TCONS_00001254(co_expression),TCONS_00002501(co_expression),TCONS_00009891(co_expression),TCONS_00011636(co_expression),TCONS_00012449(co_expression),TCONS_00013001(co_expression),TCONS_00017253(co_expression),TCON…
112184373	XM_024322632.1 Rosa chinensis uncharacterized LOC112184373	,TCONS_00034841(co_location),TCONS_00034844(co_location)
112189175	XM_024328444.1 Rosa chinensis two-component response regulator ARR10 transcript variant X1,	,TCONS_00034841(co_location),TCONS_00034844(co_location)
112201878	XM_024342806.1 Rosa chinensis uncharacterized LOC112201878 transcript variant X1,	,112184101.trans(co_expression),112185275.trans(co_expression),112194468.trans(co_expression),112196113.trans(co_expression),112199790.trans(co_expression),112201881.trans(co_expression),112202034.trans(co_location),TCONS_00001253(co_expression),TCONS_00004480(co_expression),TCONS_00007745(co_expression),TCONS_00008876(co_expression),TCONS_00018157(co_expression),TCONS_00031553(co_expression),TCO…
112181208	XM_024319649.1 Rosa chinensis uncharacterized LOC112181208	,112164384.trans(co_expression),112188669.trans(co_expression),TCONS_00005666(co_expression),TCONS_00012372(co_expression),TCONS_00036046(co_expression),TCONS_00039974(co_expression),TCONS_00042652(co_expression),TCONS_00059319(co_expression),TCONS_00078163(co_expression),TCONS_00082982(co_expression),TCONS_00094709(co_expression),TCONS_00113553(co_expression),XR_002922952.1(co_expression),XR_002…
112203756	XM_024344678.1 Rosa chinensis uncharacterized LOC112203756	,XR_002923685.1(co_location)
112187583	XM_024326445.1 Rosa chinensis pentatricopeptide repeat-containing protein At1g08070, chloroplastic-like	,XR_002923598.1(co_expression),XR_002929045.1(co_expression),XR_002935965.1(co_expression)
112165547	XM_024302095.1 Rosa chinensis lactoylglutathione lyase transcript variant X1,	,112165169.trans(co_expression),112177313.trans(co_expression),112179007.trans(co_expression),112188316.trans(co_expression),112190635.trans(co_expression),112198650.trans(co_expression),112201730.trans(co_location),TCONS_00006747(co_expression),TCONS_00007381(co_expression),TCONS_00009903(co_expression),TCONS_00020591(co_expression),TCONS_00020675(co_expression),TCONS_00030541(co_expression),TCO…
112186556	XM_024325005.1 Rosa chinensis protein MLN51 homolog transcript variant X1,	,TCONS_00024234(co_location),XR_002930054.1(co_location),XR_002930348.1(co_location)
112164802	XM_024301122.1 Rosa chinensis uncharacterized LOC112164802	,TCONS_00012049(co_location),XR_002925598.1(co_location),XR_002925600.1(co_location),XR_002929208.1(co_location),XR_002929209.1(co_location),XR_002931316.1(co_location),XR_002931319.1(co_location),XR_002933880.1(co_expression),XR_002935045.1(co_expression)
112190705	XM_024330174.1 Rosa chinensis UDP-arabinose 4-epimerase 1-like transcript variant X1,	,XR_002932074.1(co_location)
112181882	XM_024320279.1 Rosa chinensis protein DETOXIFICATION 35-like transcript variant X1,	,112177345.trans(co_expression),112177776.trans(co_expression),112180722.trans(co_expression),112195575.trans(co_expression),112195576.trans(co_expression),112195578.trans(co_expression),TCONS_00000796(co_expression),TCONS_00001007(co_expression),TCONS_00004098(co_expression),TCONS_00005712(co_location),TCONS_00008434(co_expression),TCONS_00010341(co_expression),TCONS_00015624(co_expression),TCON…
112193999	XM_024334265.1 Rosa chinensis F-box/kelch-repeat protein At3g23880-like	,112165895.trans(co_expression),112167175.trans(co_expression),112194583.trans(co_expression),112199411.trans(co_expression),112201587.trans(co_expression),TCONS_00004249(co_expression),TCONS_00008427(co_expression),TCONS_00010855(co_expression),TCONS_00012240(co_expression),TCONS_00015724(co_expression),TCONS_00018329(co_expression),TCONS_00021912(co_expression),TCONS_00022770(co_expression),TCO…
112198539	XM_024339682.1 Rosa chinensis protein POOR HOMOLOGOUS SYNAPSIS 1	,112169107.trans(co_expression),112172884.trans(co_expression),TCONS_00000099(co_expression),TCONS_00005132(co_expression),TCONS_00010323(co_expression),TCONS_00010578(co_expression),TCONS_00012985(co_expression),TCONS_00024034(co_expression),TCONS_00024709(co_expression),TCONS_00028003(co_expression),TCONS_00028005(co_expression),TCONS_00034113(co_expression),TCONS_00036483(co_expression),TCONS_…
112182103	XM_024320542.1 Rosa chinensis uncharacterized LOC112182103	,TCONS_00007201(co_location),XR_002930595.1(co_location),XR_002932139.1(co_expression)
112170671	XM_024308001.1 Rosa chinensis uncharacterized LOC112170671	,112163734.trans(co_expression),112165671.trans(co_expression),112170014.trans(co_expression),112183780.trans(co_expression),112183850.trans(co_expression),TCONS_00004399(co_expression),TCONS_00009094(co_expression),TCONS_00009727(co_expression),TCONS_00012243(co_expression),TCONS_00012890(co_expression),TCONS_00013875(co_expression),TCONS_00015537(co_expression),TCONS_00020874(co_expression),TCO…
112189845	XM_024329208.1 Rosa chinensis F-box protein At5g07610-like transcript variant X1,	,TCONS_00028328(co_location)
112179492	XM_024317917.1 Rosa chinensis mitogen-activated protein kinase kinase 9	,112168333.trans(co_expression),112170705.trans(co_expression),112177703.trans(co_expression),112181798.trans(co_expression),112185024.trans(co_expression),112185095.trans(co_expression),112188184.trans(co_expression),112191126.trans(co_expression),112194040.trans(co_expression),112203157.trans(co_expression),TCONS_00006454(co_expression),TCONS_00007160(co_expression),TCONS_00007202(co_expression…
112195267	XM_024335640.1 Rosa chinensis diphthine--ammonia ligase transcript variant X1,	,112172277.trans(co_expression),TCONS_00120683(co_expression),XR_002922755.1(co_expression),XR_002924572.1(co_expression),XR_002926297.1(co_expression),XR_002927924.1(co_expression),XR_002930336.1(co_expression),XR_002931267.1(co_expression),XR_002934847.1(co_expression),XR_002937127.1(co_expression)
112197897	XM_024338847.1 Rosa chinensis uncharacterized LOC112197897	,112171536.trans(co_expression),112194526.trans(co_expression),TCONS_00003732(co_expression),TCONS_00004097(co_expression),TCONS_00004691(co_expression),TCONS_00009483(co_expression),TCONS_00009761(co_expression),TCONS_00019214(co_expression),TCONS_00022574(co_expression),TCONS_00022575(co_expression),TCONS_00022773(co_expression),TCONS_00030424(co_expression),TCONS_00033785(co_expression),TCONS_…
112180752	XM_024319319.1 Rosa chinensis probable disease resistance protein At4g27220	,112171068.trans(co_expression),112172011.trans(co_expression),112178101.trans(co_expression),112184005.trans(co_expression),112199501.trans(co_expression),TCONS_00000592(co_expression),TCONS_00003296(co_expression),TCONS_00006119(co_expression),TCONS_00012548(co_expression),TCONS_00012910(co_expression),TCONS_00012912(co_expression),TCONS_00015008(co_expression),TCONS_00015152(co_expression),TCO…
112167274	XM_024304276.1 Rosa chinensis vacuolar protein sorting-associated protein 22 homolog 1 transcript variant X1,	,112167296.trans(co_location),TCONS_00056403(co_expression),XR_002923285.1(co_location),XR_002923589.1(co_expression),XR_002936835.1(co_location)
112190521	XM_024329956.1 Rosa chinensis 2-alkenal reductase (NADP(+)-dependent)-like	,112192011.trans(co_expression),112195966.trans(co_expression),TCONS_00004405(co_expression),TCONS_00005450(co_expression),TCONS_00025787(co_expression),TCONS_00046950(co_expression),TCONS_00046951(co_expression),TCONS_00055002(co_expression),TCONS_00070810(co_expression),TCONS_00074556(co_expression),TCONS_00079780(co_expression),TCONS_00092649(co_expression),TCONS_00097483(co_expression),TCONS_…
112182556	XM_024321067.1 Rosa chinensis ABC transporter C family member 10-like	,XR_002929503.1(co_location),XR_002929505.1(co_location)
112185204	XM_024323412.1 Rosa chinensis pentatricopeptide repeat-containing protein CRP1, chloroplastic-like	,112199370.trans(co_expression),TCONS_00008427(co_location),TCONS_00008428(co_location),TCONS_00008429(co_location),TCONS_00008446(co_location),TCONS_00008447(co_location),TCONS_00008448(co_expression),TCONS_00022966(co_expression),TCONS_00036098(co_expression),TCONS_00043555(co_expression),TCONS_00111355(co_expression),TCONS_00121245(co_expression),XR_002931048.1(co_location),XR_002931321.1(co_l…
112179237	XM_024317591.1 Rosa chinensis protein TORNADO 2	,112177721.trans(co_location),TCONS_00068498(co_expression),TCONS_00095087(co_expression),TCONS_00105171(co_expression),XR_002928159.1(co_location),XR_002928378.1(co_location),XR_002929262.1(co_expression),XR_002930324.1(co_expression),XR_002932045.1(co_expression)
112178345	XM_024316501.1 Rosa chinensis NAC domain-containing protein 104-like	,XR_002926588.1(co_location),XR_002926589.1(co_location),XR_002926591.1(co_location),XR_002926593.1(co_location),XR_002926594.1(co_location),XR_002926597.1(co_location),XR_002926598.1(co_location),XR_002933941.1(co_expression)
112196714	--	,112196716.trans(co_location),TCONS_00062282(co_location),XR_002923415.1(co_expression),XR_002933530.1(co_expression),XR_002935381.1(co_expression),XR_002936467.1(co_location),XR_002936468.1(co_location)
112203025	XM_024344055.1 Rosa chinensis cysteine proteinase inhibitor 1-like	,TCONS_00070971(co_location),TCONS_00070972(co_location),TCONS_00070975(co_location),TCONS_00082065(co_location),TCONS_00082080(co_location)
112169218	XM_024306215.1 Rosa chinensis myosin-11 transcript variant X1,	,TCONS_00000358(co_expression),TCONS_00005671(co_expression),TCONS_00012243(co_expression),TCONS_00015154(co_expression),TCONS_00019513(co_expression),TCONS_00023889(co_expression),TCONS_00032091(co_expression),TCONS_00036233(co_expression),TCONS_00048302(co_expression),TCONS_00050134(co_expression),TCONS_00053881(co_expression),TCONS_00053914(co_expression),TCONS_00054226(co_expression),TCONS_00…
112192478	XM_024332231.1 Rosa chinensis enolase	,112169107.trans(co_expression),112172884.trans(co_expression),112179007.trans(co_expression),112180564.trans(co_expression),112188316.trans(co_expression),TCONS_00000099(co_expression),TCONS_00005132(co_expression),TCONS_00010323(co_expression),TCONS_00024709(co_expression),TCONS_00028003(co_expression),TCONS_00028005(co_expression),TCONS_00030541(co_expression),TCONS_00031695(co_expression),TCO…
112184861	XM_024323090.1 Rosa chinensis uncharacterized GPI-anchored protein At4g28100	,TCONS_00036208(co_expression),TCONS_00070802(co_expression),XR_002923904.1(co_expression),XR_002927175.1(co_expression),XR_002929294.1(co_expression),XR_002930105.1(co_location),XR_002930958.1(co_expression),XR_002931319.1(co_expression),XR_002934400.1(co_expression),XR_002936316.1(co_expression)
112182471	XM_024320962.1 Rosa chinensis mitochondrial inner membrane protein OXA1-like	,XR_002925668.1(co_location),XR_002927329.1(co_location)
112164339	--	,TCONS_00091050(co_location),TCONS_00116893(co_expression),XR_002923965.1(co_location),XR_002936830.1(co_location),XR_002936872.1(co_location),XR_002937073.1(co_location)
112172678	XM_024310117.1 Rosa chinensis E3 ubiquitin-protein ligase UPL3 transcript variant X1,	,TCONS_00092798(co_location),TCONS_00092799(co_location)
112173901	XM_024311594.1 Rosa chinensis probable LRR receptor-like serine/threonine-protein kinase At1g34110	,TCONS_00010623(co_expression),TCONS_00019513(co_expression),TCONS_00024234(co_expression),TCONS_00042971(co_expression),XR_002923676.1(co_expression),XR_002927628.1(co_expression),XR_002932740.1(co_expression),XR_002934140.1(co_expression),XR_002936510.1(co_expression)
112171598	XM_024308763.1 Rosa chinensis putative disease resistance RPP13-like protein 1	,112170268.trans(co_expression),112178364.trans(co_expression),112185034.trans(co_expression),112188309.trans(co_expression),112190635.trans(co_expression),112198650.trans(co_expression),112200994.trans(co_expression),112203076.trans(co_expression),TCONS_00015156(co_expression),TCONS_00019514(co_expression),TCONS_00026311(co_expression),TCONS_00028006(co_expression),TCONS_00035132(co_expression),…
112186300	XM_024324659.1 Rosa chinensis LMBR1 domain-containing protein 2 homolog A transcript variant X1,	,112199377.trans(co_expression),TCONS_00086240(co_expression)
112170175	XM_024307365.1 Rosa chinensis uncharacterized LOC112170175	,112168333.trans(co_expression),112170705.trans(co_expression),112177703.trans(co_expression),112181798.trans(co_expression),112185024.trans(co_expression),112185095.trans(co_expression),112185616.trans(co_expression),112191126.trans(co_expression),112194040.trans(co_expression),112194052.trans(co_expression),112198651.trans(co_expression),112203157.trans(co_expression),TCONS_00003497(co_expressi…
112191353	XM_024330667.1 Rosa chinensis GDSL esterase/lipase At5g03610-like	,112171279.trans(co_expression),112171790.trans(co_expression),112179614.trans(co_expression),112189486.trans(co_expression),TCONS_00000074(co_expression),TCONS_00001122(co_expression),TCONS_00001254(co_expression),TCONS_00002501(co_expression),TCONS_00009891(co_expression),TCONS_00011636(co_expression),TCONS_00012449(co_expression),TCONS_00013001(co_expression),TCONS_00017253(co_expression),TCON…
112164201	XM_024300429.1 Rosa chinensis uncharacterized LOC112164201	,112192386.trans(co_expression),112196379.trans(co_expression),TCONS_00009656(co_expression),TCONS_00009727(co_expression),TCONS_00018468(co_expression),TCONS_00046699(co_expression),TCONS_00086492(co_expression),TCONS_00096840(co_expression),TCONS_00105220(co_expression),TCONS_00107785(co_expression),TCONS_00122662(co_expression),XR_002923022.1(co_expression),XR_002923975.1(co_expression),XR_002…
112185701	XM_024323980.1 Rosa chinensis nucleobase-ascorbate transporter 1 transcript variant X1,	,XR_002928915.1(co_expression),XR_002928917.1(co_expression),XR_002932400.1(co_location)
112170426	XM_024307717.1 Rosa chinensis proteasome subunit alpha type-1-A-like	,112165169.trans(co_expression),112172884.trans(co_expression),112179007.trans(co_expression),112180564.trans(co_expression),112188309.trans(co_expression),112188316.trans(co_expression),TCONS_00007381(co_expression),TCONS_00020591(co_expression),TCONS_00025632(co_expression),TCONS_00039871(co_expression),TCONS_00064567(co_expression),TCONS_00073027(co_expression),TCONS_00073888(co_expression),TC…
112180828	XM_024319386.1 Rosa chinensis transcription factor TCP9-like	,TCONS_00030034(co_expression),TCONS_00038122(co_expression),TCONS_00042971(co_expression),TCONS_00095211(co_expression),XR_002933599.1(co_expression),XR_002934140.1(co_expression),XR_002935258.1(co_expression)
112190591	XM_024330037.1 Rosa chinensis protein disulfide isomerase-like 2-3	,TCONS_00038294(co_location),TCONS_00038295(co_location),TCONS_00038296(co_location),TCONS_00038298(co_location),XR_002930087.1(co_location),XR_002930214.1(co_location)
112181805	XM_024320210.1 Rosa chinensis DNA-directed primase/polymerase protein transcript variant X1,	,112165169.trans(co_expression),112179007.trans(co_expression),112180564.trans(co_expression),112185034.trans(co_expression),112188309.trans(co_expression),112190635.trans(co_expression),112198650.trans(co_expression),112200994.trans(co_expression),112203076.trans(co_expression),TCONS_00007381(co_expression),TCONS_00015156(co_expression),TCONS_00020591(co_expression),TCONS_00025632(co_expression)…
112188173	XM_024327233.1 Rosa chinensis O-fucosyltransferase 27	,112173244.trans(co_expression),112175213.trans(co_expression),112178364.trans(co_expression),112180102.trans(co_expression),112181930.trans(co_expression),112200994.trans(co_expression),112203076.trans(co_expression),TCONS_00001421(co_expression),TCONS_00008906(co_expression),TCONS_00015156(co_expression),TCONS_00026311(co_expression),TCONS_00030939(co_expression),TCONS_00035132(co_expression),T…
112192439	XM_024332183.1 Rosa chinensis uncharacterized LOC112192439	,TCONS_00104861(co_expression),XR_002923924.1(co_expression),XR_002927899.1(co_expression),XR_002933016.1(co_expression),XR_002935187.1(co_expression)
112170675	XM_024308003.1 Rosa chinensis pyruvate kinase isozyme A, chloroplastic-like	,112177683.trans(co_expression),TCONS_00020591(co_expression),TCONS_00025632(co_expression),TCONS_00076242(co_expression),XR_002922616.1(co_expression),XR_002923416.1(co_expression),XR_002926300.1(co_expression),XR_002927503.1(co_expression),XR_002930436.1(co_expression),XR_002934433.1(co_expression),XR_002935911.1(co_expression)
112198128	XM_024339186.1 Rosa chinensis uncharacterized LOC112198128 transcript variant X1,	,TCONS_00069019(co_location)
112177407	XM_024315700.1 Rosa chinensis protein FAR1-RELATED SEQUENCE 5-like	,XR_002923185.1(co_expression),XR_002923189.1(co_expression),XR_002923624.1(co_expression),XR_002925528.1(co_expression),XR_002925569.1(co_expression),XR_002925894.1(co_expression),XR_002926539.1(co_expression),XR_002926863.1(co_location),XR_002928396.1(co_location),XR_002935003.1(co_expression),XR_002935060.1(co_expression)
112168152	XM_024305272.1 Rosa chinensis uncharacterized LOC112168152 transcript variant X1,	,TCONS_00042098(co_expression),TCONS_00056124(co_expression),TCONS_00126430(co_expression),XR_002931821.1(co_expression),XR_002936162.1(co_expression)
112181755	XM_024320155.1 Rosa chinensis tyrosine decarboxylase 1-like	,112168333.trans(co_expression),112170705.trans(co_expression),112177703.trans(co_expression),112181798.trans(co_expression),112185024.trans(co_expression),112185095.trans(co_expression),112185616.trans(co_expression),112191126.trans(co_expression),112194040.trans(co_expression),112194052.trans(co_expression),112198651.trans(co_expression),112203157.trans(co_expression),TCONS_00003497(co_expressi…
112199537	XM_024340541.1 Rosa chinensis histone-lysine N-methyltransferase ASHR2-like	,TCONS_00059483(co_location),XR_002923559.1(co_expression),XR_002927468.1(co_expression),XR_002935646.1(co_location)
112192119	XM_024331686.1 Rosa chinensis protein transport protein Sec24-like At3g07100 transcript variant X1,	,XR_002933733.1(co_location)
112174171	XM_024311905.1 Rosa chinensis malate dehydrogenase [NADP], chloroplastic transcript variant X1,	,TCONS_00002625(co_location),TCONS_00091567(co_expression),XR_002924129.1(co_expression),XR_002925952.1(co_expression),XR_002926870.1(co_expression),XR_002927259.1(co_expression),XR_002931930.1(co_expression),XR_002935808.1(co_expression),XR_002937393.1(co_expression)
112180225	XM_024318746.1 Rosa chinensis lysM domain-containing GPI-anchored protein 1-like transcript variant X1,	,112168333.trans(co_expression),112170705.trans(co_expression),112177703.trans(co_expression),112181798.trans(co_expression),112185024.trans(co_expression),112185095.trans(co_expression),112185616.trans(co_expression),112191126.trans(co_expression),112194040.trans(co_expression),112194052.trans(co_expression),112198651.trans(co_expression),112203157.trans(co_expression),TCONS_00003497(co_expressi…
112191327	XM_024330643.1 Rosa chinensis ammonium transporter 3 member 1-like	,TCONS_00051869(co_location),TCONS_00051887(co_location)
112164801	XM_024301117.1 Rosa chinensis NADH--cytochrome b5 reductase 1-like transcript variant X1,	,TCONS_00024799(co_expression),XR_002927276.1(co_expression)
112181573	XM_024319953.1 Rosa chinensis U-box domain-containing protein 33 transcript variant X1,	,112168410.trans(co_location),TCONS_00014199(co_location),XR_002928963.1(co_location)
112165188	XM_024301625.1 Rosa chinensis malonyl CoA-acyl carrier protein transacylase transcript variant X1,	,112166273.trans(co_location),112172884.trans(co_expression),TCONS_00000099(co_expression),TCONS_00010323(co_expression),TCONS_00024709(co_expression),TCONS_00028005(co_expression),TCONS_00054227(co_expression),TCONS_00064406(co_expression),TCONS_00064567(co_expression),TCONS_00065362(co_expression),TCONS_00080303(co_expression),TCONS_00088386(co_expression),TCONS_00088774(co_expression),TCONS_00…
112199640	XM_024340621.1 Rosa chinensis uncharacterized LOC112199640	,112199639.trans(co_location),TCONS_00010683(co_expression),XR_002923176.1(co_expression)
112184393	XM_024322651.1 Rosa chinensis uncharacterized LOC112184393	,112199370.trans(co_expression),TCONS_00008446(co_expression),TCONS_00019599(co_expression),TCONS_00022966(co_expression),TCONS_00023382(co_location),TCONS_00023383(co_location),TCONS_00060613(co_expression),TCONS_00075596(co_expression),TCONS_00077198(co_expression),TCONS_00111355(co_expression),TCONS_00120595(co_expression),TCONS_00125572(co_expression),XR_002923071.1(co_expression),XR_00293057…
112165341	XM_024301834.1 Rosa chinensis F-box/kelch-repeat protein At3g06240-like transcript variant X1,	,TCONS_00017081(co_expression),TCONS_00044257(co_expression),TCONS_00056912(co_expression),TCONS_00063834(co_expression),TCONS_00066477(co_expression),TCONS_00077762(co_location),TCONS_00077787(co_location),TCONS_00118802(co_expression),TCONS_00122502(co_expression),XR_002924250.1(co_location),XR_002924251.1(co_location),XR_002928257.1(co_expression),XR_002931505.1(co_expression),XR_002934066.1(c…
112172600	XM_024310002.1 Rosa chinensis amino acid transporter AVT6A-like	,112165169.trans(co_expression),112168425.trans(co_expression),112177313.trans(co_expression),112177683.trans(co_expression),112179007.trans(co_expression),112188309.trans(co_expression),112188316.trans(co_expression),112190635.trans(co_expression),112198650.trans(co_expression),112200994.trans(co_expression),112203076.trans(co_expression),TCONS_00007381(co_expression),TCONS_00009903(co_expressio…
112189691	XM_024329036.1 Rosa chinensis 2-oxoisovalerate dehydrogenase subunit alpha 2, mitochondrial-like transcript variant X1,	,TCONS_00023647(co_expression),XR_002924044.1(co_expression),XR_002925411.1(co_expression),XR_002926323.1(co_expression),XR_002927948.1(co_expression),XR_002932608.1(co_location),XR_002936122.1(co_expression),XR_002936430.1(co_expression)
112187120	XM_024325779.1 Rosa chinensis histone-lysine N-methyltransferase setd3	,XR_002930378.1(co_location),XR_002932371.1(co_location)
112170708	XM_024308029.1 Rosa chinensis TMV resistance protein N-like	,TCONS_00092707(co_location),TCONS_00092708(co_location),TCONS_00092709(co_location),TCONS_00092715(co_location),XR_002924414.1(co_location),XR_002925095.1(co_location),XR_002925534.1(co_location),XR_002925971.1(co_location),XR_002926057.1(co_location),XR_002926058.1(co_location),XR_002926060.1(co_location),XR_002926061.1(co_location),XR_002926064.1(co_location),XR_002926065.1(co_location),XR_002…
112184709	XM_024322947.1 Rosa chinensis eukaryotic initiation factor 4A-6-like	,XR_002930881.1(co_location)
112168386	XM_024305509.1 Rosa chinensis gamma-glutamyl hydrolase 2-like	,TCONS_00065823(co_expression),TCONS_00084449(co_location),TCONS_00117321(co_expression),XR_002922621.1(co_location),XR_002922624.1(co_location),XR_002922625.1(co_location),XR_002924224.1(co_location)
112203538	--	,TCONS_00002132(co_location)
112170279	XM_024307507.1 Rosa chinensis acetolactate synthase 1, chloroplastic-like	,XR_002924393.1(co_location),XR_002926014.1(co_location),XR_002926016.1(co_location)
112197057	XM_024337627.1 Rosa chinensis hydroxyproline O-galactosyltransferase GALT3-like	,112163793.trans(co_expression),112167473.trans(co_expression),112168891.trans(co_expression),112175212.trans(co_expression),112181295.trans(co_expression),112194488.trans(co_expression),112197367.trans(co_expression),112199508.trans(co_expression),112200890.trans(co_expression),112202105.trans(co_expression),TCONS_00013518(co_expression),TCONS_00019219(co_expression),TCONS_00019220(co_expression…
112182342	XM_024320822.1 Rosa chinensis vacuolar protein-sorting-associated protein 33 homolog	,112203076.trans(co_expression),TCONS_00006156(co_location),XR_002922755.1(co_expression),XR_002925666.1(co_expression),XR_002925776.1(co_expression),XR_002926297.1(co_expression),XR_002929459.1(co_expression),XR_002931245.1(co_expression),XR_002931949.1(co_expression),XR_002936866.1(co_expression),XR_002936944.1(co_expression),XR_002937127.1(co_expression)
112182879	XM_024321439.1 Rosa chinensis 17.3 kDa class I heat shock protein-like	,TCONS_00127973(co_expression),XR_002929601.1(co_location),XR_002930720.1(co_location),XR_002930855.1(co_location),XR_002930856.1(co_location)
112202751	XM_024343752.1 Rosa chinensis zinc finger CCCH domain-containing protein 37-like transcript variant X1,	,112165169.trans(co_expression),112175565.trans(co_expression),112179007.trans(co_expression),112188309.trans(co_expression),112190635.trans(co_expression),112198650.trans(co_expression),112203076.trans(co_expression),TCONS_00020591(co_expression),TCONS_00025632(co_expression),TCONS_00030939(co_expression),TCONS_00056471(co_expression),TCONS_00073027(co_expression),TCONS_00077762(co_expression),T…
112193094	XM_024333123.1 Rosa chinensis rubredoxin	,TCONS_00077308(co_expression),TCONS_00098445(co_expression),XR_002932438.1(co_expression)
112182939	XM_024321500.1 Rosa chinensis syntaxin-31	,112165169.trans(co_expression),112172884.trans(co_expression),112177313.trans(co_expression),112179007.trans(co_expression),112180564.trans(co_expression),112188316.trans(co_expression),TCONS_00007381(co_expression),TCONS_00010323(co_expression),TCONS_00020591(co_expression),TCONS_00020675(co_expression),TCONS_00025632(co_expression),TCONS_00028005(co_expression),TCONS_00030541(co_expression),TC…
112173116	XM_024310670.1 Rosa chinensis protein LAZ1 transcript variant X1,	,XR_002924468.1(co_location),XR_002924959.1(co_expression),XR_002925378.1(co_location)
112191715	XM_024331116.1 Rosa chinensis pectin acetylesterase 3-like	,TCONS_00088569(co_expression),XR_002926527.1(co_expression),XR_002932249.1(co_expression),XR_002934234.1(co_location)
112188405	--	,112165366.trans(co_expression),112168333.trans(co_expression),112170705.trans(co_expression),112177703.trans(co_expression),112178775.trans(co_expression),112185024.trans(co_expression),112185095.trans(co_expression),112191126.trans(co_expression),112194040.trans(co_expression),112203157.trans(co_expression),TCONS_00006454(co_expression),TCONS_00006602(co_expression),TCONS_00007160(co_expression…
112168293	XM_024305411.1 Rosa chinensis uncharacterized LOC112168293	,XR_002937235.1(co_location)
112201524	XM_024342421.1 Rosa chinensis uncharacterized LOC112201524	,XR_002927894.1(co_expression)
112193706	XM_024333931.1 Rosa chinensis solute carrier family 40 member 3, chloroplastic	,TCONS_00049112(co_expression),TCONS_00050214(co_expression),TCONS_00053217(co_expression),TCONS_00065676(co_expression),TCONS_00091567(co_expression),TCONS_00098524(co_expression),TCONS_00124415(co_expression),TCONS_00124418(co_expression),XR_002923000.1(co_expression),XR_002924129.1(co_expression),XR_002924159.1(co_expression),XR_002925725.1(co_expression),XR_002928550.1(co_expression),XR_00292…
112171678	XM_024308824.1 Rosa chinensis ribonuclease TUDOR 1-like	,TCONS_00086561(co_expression),TCONS_00098595(co_location),XR_002924986.1(co_expression),XR_002927435.1(co_expression),XR_002928304.1(co_expression),XR_002928408.1(co_expression),XR_002928832.1(co_expression),XR_002929264.1(co_expression),XR_002930783.1(co_expression),XR_002934412.1(co_expression),XR_002935253.1(co_expression)
112197212	XM_024337814.1 Rosa chinensis protein YIF1B-B transcript variant X1,	,112165366.trans(co_expression),TCONS_00000830(co_expression),TCONS_00021052(co_expression),TCONS_00033833(co_expression),TCONS_00036484(co_expression),TCONS_00038295(co_expression),TCONS_00072616(co_expression),TCONS_00082065(co_expression),TCONS_00087569(co_expression),TCONS_00103569(co_expression),TCONS_00105030(co_expression),TCONS_00113889(co_expression),TCONS_00119376(co_expression),TCONS_0…
112200216	XM_024341236.1 Rosa chinensis probable WRKY transcription factor 48	,XR_002936538.1(co_location)
112198960	XM_024340039.1 Rosa chinensis uncharacterized LOC112198960	,XR_002934851.1(co_location),XR_002934852.1(co_location),XR_002934853.1(co_location)
112178354	XM_024316514.1 Rosa chinensis uncharacterized LOC112178354 transcript variant X1,	,XR_002929018.1(co_location)
112198851	XM_024339951.1 Rosa chinensis uncharacterized LOC112198851	,112176571.trans(co_expression),112177345.trans(co_expression),112177776.trans(co_expression),112180722.trans(co_expression),112195575.trans(co_expression),112195576.trans(co_expression),112195578.trans(co_expression),112198850.trans(co_location),TCONS_00000796(co_expression),TCONS_00004098(co_expression),TCONS_00008434(co_expression),TCONS_00010341(co_expression),TCONS_00011261(co_expression),TC…
112188855	XM_024328085.1 Rosa chinensis proteasome subunit beta type-3-A-like transcript variant X1,	,TCONS_00011146(co_expression),TCONS_00035808(co_expression),TCONS_00050163(co_expression),TCONS_00052111(co_expression),TCONS_00064532(co_expression),TCONS_00076901(co_expression),TCONS_00116623(co_expression),XR_002923595.1(co_expression),XR_002923627.1(co_expression),XR_002924732.1(co_expression),XR_002925080.1(co_expression),XR_002925617.1(co_expression),XR_002926655.1(co_expression),XR_00292…
112190290	XM_024329721.1 Rosa chinensis palmitoyl-monogalactosyldiacylglycerol delta-7 desaturase, chloroplastic-like transcript variant X1,	,112171019.trans(co_expression),112185034.trans(co_expression),112198650.trans(co_expression),112200994.trans(co_expression),TCONS_00020591(co_expression),TCONS_00026307(co_location),TCONS_00038294(co_location),TCONS_00038295(co_location),TCONS_00038296(co_location),TCONS_00038298(co_location),TCONS_00053748(co_expression),TCONS_00073888(co_expression),TCONS_00090951(co_expression),TCONS_00095017…
112170082	XM_024307228.1 Rosa chinensis protein root UVB sensitive 2, chloroplastic	,TCONS_00106625(co_location)
112176799	XM_024314886.1 Rosa chinensis putative disease resistance protein RGA3	,112164718.trans(co_expression),TCONS_00015154(co_expression),TCONS_00023889(co_expression),TCONS_00026270(co_expression),TCONS_00034867(co_expression),TCONS_00036233(co_expression),TCONS_00053881(co_expression),TCONS_00054226(co_expression),TCONS_00066038(co_expression),TCONS_00080233(co_expression),TCONS_00088186(co_expression),TCONS_00093610(co_expression),TCONS_00107789(co_expression),TCONS_0…
112183453	XM_024321836.1 Rosa chinensis uncharacterized LOC112183453	,XR_002930229.1(co_location),XR_002930914.1(co_location),XR_002932050.1(co_location)
112197877	XM_024338808.1 Rosa chinensis protein IQ-DOMAIN 31-like transcript variant X1,	,112165169.trans(co_expression),112177313.trans(co_expression),TCONS_00006747(co_expression),TCONS_00007381(co_expression),TCONS_00009903(co_expression),TCONS_00020675(co_expression),TCONS_00039871(co_expression),TCONS_00064568(co_expression),TCONS_00073027(co_expression),XR_002922616.1(co_expression),XR_002923101.1(co_expression),XR_002923148.1(co_expression),XR_002923410.1(co_expression),XR_002…
112174416	XM_024312188.1 Rosa chinensis alpha-1,3-mannosyl-glycoprotein 2-beta-N-acetylglucosaminyltransferase transcript variant X1,	,TCONS_00105690(co_location)
112168369	XM_024305493.1 Rosa chinensis patellin-4	,112163793.trans(co_expression),112167473.trans(co_expression),112168891.trans(co_expression),112194488.trans(co_expression),112197367.trans(co_expression),112200890.trans(co_expression),112202105.trans(co_expression),TCONS_00013518(co_expression),TCONS_00019219(co_expression),TCONS_00019220(co_expression),TCONS_00019224(co_expression),TCONS_00020780(co_expression),TCONS_00034164(co_expression),T…
112196700	XM_024337117.1 Rosa chinensis uncharacterized LOC112196700	,TCONS_00067378(co_location),XR_002936264.1(co_location)
112201934	XM_024342861.1 Rosa chinensis protein FAR1-RELATED SEQUENCE 5-like	,TCONS_00011146(co_expression),TCONS_00011261(co_expression),TCONS_00035808(co_expression),TCONS_00052111(co_expression),TCONS_00064532(co_expression),TCONS_00070199(co_location),TCONS_00073563(co_expression),TCONS_00081150(co_location),TCONS_00094708(co_expression),TCONS_00095940(co_expression),TCONS_00116623(co_expression),TCONS_00117914(co_expression),XR_002922526.1(co_location),XR_002922529.1…
112164387	--	,112168333.trans(co_expression),112170705.trans(co_expression),112177703.trans(co_expression),112181798.trans(co_expression),112185024.trans(co_expression),112185095.trans(co_expression),112185616.trans(co_expression),112191126.trans(co_expression),112194040.trans(co_expression),112194052.trans(co_expression),112198651.trans(co_expression),112203157.trans(co_expression),TCONS_00002828(co_location…
112174487	--	,112177534.trans(co_expression),TCONS_00022576(co_expression),TCONS_00065774(co_expression),TCONS_00092401(co_location),TCONS_00092403(co_location),XR_002924891.1(co_expression)
112181383	XM_024319767.1 Rosa chinensis probable mediator of RNA polymerase II transcription subunit 36b	,XR_002928884.1(co_location),XR_002928904.1(co_location),XR_002928962.1(co_location),XR_002933730.1(co_expression)
112192039	XM_024331558.1 Rosa chinensis tetraketide alpha-pyrone reductase 1-like transcript variant X1,	,TCONS_00000592(co_location),TCONS_00000596(co_location),TCONS_00000597(co_location),TCONS_00046950(co_expression),TCONS_00046951(co_expression),TCONS_00070810(co_expression),TCONS_00079780(co_expression),TCONS_00092649(co_expression),TCONS_00097483(co_expression),TCONS_00099034(co_expression),TCONS_00105980(co_expression),TCONS_00115370(co_expression),TCONS_00124418(co_expression),TCONS_00124421…
112176130	XM_024313951.1 Rosa chinensis trichohyalin-like	,XR_002929931.1(co_expression)
112200327	XM_024341351.1 Rosa chinensis receptor-like protein kinase ANXUR1	,TCONS_00066085(co_expression),XR_002936315.1(co_location)
112198256	--	,TCONS_00008840(co_location),XR_002927392.1(co_location),XR_002927416.1(co_location),XR_002927426.1(co_location),XR_002927427.1(co_location),XR_002927428.1(co_location),XR_002927429.1(co_location),XR_002927430.1(co_location),XR_002927432.1(co_location),XR_002927437.1(co_location)
112193918	XM_024334181.1 Rosa chinensis flowering time control protein FY-like	,TCONS_00010110(co_expression),TCONS_00056046(co_expression),TCONS_00119600(co_expression),TCONS_00123386(co_expression),TCONS_00127609(co_expression),XR_002922397.1(co_expression),XR_002922710.1(co_expression),XR_002924597.1(co_expression),XR_002925788.1(co_expression),XR_002926085.1(co_expression),XR_002930048.1(co_expression),XR_002930608.1(co_expression),XR_002931126.1(co_expression),XR_00293…
112183800	XM_024322133.1 Rosa chinensis uncharacterized LOC112183800	,112171536.trans(co_expression),112181638.trans(co_expression),112194526.trans(co_expression),TCONS_00003732(co_expression),TCONS_00004097(co_expression),TCONS_00004691(co_expression),TCONS_00005069(co_expression),TCONS_00008428(co_expression),TCONS_00009483(co_expression),TCONS_00009761(co_expression),TCONS_00019214(co_expression),TCONS_00022574(co_expression),TCONS_00022642(co_expression),TCONS…
112185742	XM_024324051.1 Rosa chinensis putative receptor-like protein kinase At3g47110 transcript variant X3,	,112185775.trans(co_location),TCONS_00021323(co_location),XR_002930444.1(co_location),XR_002930445.1(co_location)
112188693	XM_024327864.1 Rosa chinensis probable methyltransferase PMT7	,112170611.trans(co_expression),112181930.trans(co_expression),112187136.trans(co_expression),TCONS_00001509(co_expression),TCONS_00008906(co_expression),TCONS_00023889(co_expression),TCONS_00026270(co_expression),TCONS_00027349(co_expression),TCONS_00027874(co_expression),TCONS_00036208(co_expression),TCONS_00038296(co_expression),TCONS_00039043(co_expression),TCONS_00040840(co_expression),TCONS…
112185654	XM_024323919.1 Rosa chinensis DNA (cytosine-5)-methyltransferase 1-like	,112172884.trans(co_expression),112177313.trans(co_expression),112180564.trans(co_expression),112188316.trans(co_expression),TCONS_00006747(co_expression),TCONS_00007129(co_expression),TCONS_00007381(co_expression),TCONS_00010323(co_expression),TCONS_00019318(co_location),TCONS_00020675(co_expression),TCONS_00028005(co_expression),TCONS_00030541(co_expression),TCONS_00030541(co_location),TCONS_00…
112172263	XM_024309538.1 Rosa chinensis ABC transporter F family member 4-like transcript variant X1,	,TCONS_00012510(co_expression),TCONS_00023649(co_expression),TCONS_00062089(co_expression),XR_002929459.1(co_expression),XR_002934201.1(co_expression)
112165725	XM_024302349.1 Rosa chinensis serine/threonine-protein kinase BRI1-like 1	,112199021.trans(co_expression),TCONS_00122504(co_expression),XR_002923036.1(co_expression)
112193298	XM_024333380.1 Rosa chinensis NAC domain-containing protein 71-like transcript variant X1,	,TCONS_00001335(co_location),TCONS_00001338(co_location),TCONS_00010128(co_location),XR_002928076.1(co_location),XR_002928077.1(co_location),XR_002928079.1(co_location),XR_002928085.1(co_location),XR_002931904.1(co_location),XR_002933470.1(co_location),XR_002933471.1(co_location),XR_002936291.1(co_expression)
112164478	XM_024300683.1 Rosa chinensis protein EXORDIUM-like 7	,TCONS_00005397(co_expression),TCONS_00072304(co_location),TCONS_00072330(co_location),TCONS_00076153(co_expression),XR_002922626.1(co_location),XR_002923043.1(co_expression),XR_002923044.1(co_expression),XR_002926870.1(co_expression)
112193047	XM_024333061.1 Rosa chinensis CLPTM1-like membrane protein cnrB	,XR_002934044.1(co_location)
112171631	XM_024308789.1 Rosa chinensis protein MEI2-like 6	,TCONS_00107500(co_location),XR_002924858.1(co_location)
112178606	XM_024316768.1 Rosa chinensis uncharacterized LOC112178606 transcript variant X1,	,TCONS_00062648(co_expression),TCONS_00066682(co_expression),TCONS_00112595(co_location),TCONS_00112596(co_location),XR_002926710.1(co_location),XR_002926818.1(co_location),XR_002930104.1(co_expression)
112202441	XM_024343455.1 Rosa chinensis uncharacterized LOC112202441	,TCONS_00062648(co_expression),TCONS_00072183(co_location),TCONS_00072184(co_location),TCONS_00117395(co_expression),XR_002923158.1(co_location),XR_002923375.1(co_location),XR_002936936.1(co_location)
112181418	--	,TCONS_00009903(co_expression),TCONS_00073027(co_expression),XR_002924873.1(co_expression),XR_002924878.1(co_expression),XR_002925776.1(co_expression),XR_002927878.1(co_expression),XR_002929517.1(co_expression),XR_002932960.1(co_expression),XR_002937127.1(co_expression)
112185050	XM_024323259.1 Rosa chinensis cysteine-rich receptor-like protein kinase 10	,TCONS_00038708(co_location),XR_002931456.1(co_location)
112176436	XM_024314359.1 Rosa chinensis scarecrow-like protein 6	,XR_002933948.1(co_expression)
112187813	XM_024326759.1 Rosa chinensis dirigent protein 23-like	,112190635.trans(co_location),TCONS_00000597(co_expression),TCONS_00000771(co_expression),TCONS_00006367(co_expression),TCONS_00019318(co_location),TCONS_00024601(co_expression),TCONS_00065822(co_expression),TCONS_00074556(co_expression),TCONS_00081099(co_expression),TCONS_00116183(co_expression),TCONS_00127998(co_expression),XR_002922850.1(co_expression),XR_002923308.1(co_expression),XR_00292356…
112181858	XM_024320257.1 Rosa chinensis acidic endochitinase-like	,112175565.trans(co_expression),TCONS_00056471(co_expression),XR_002924180.1(co_expression),XR_002925335.1(co_expression),XR_002929440.1(co_location)
112166315	XM_024303129.1 Rosa chinensis pentatricopeptide repeat-containing protein At2g35130 transcript variant X1,	,TCONS_00009282(co_expression),TCONS_00032921(co_expression),TCONS_00072304(co_location),TCONS_00072330(co_expression),TCONS_00072330(co_location),XR_002922550.1(co_expression),XR_002924649.1(co_expression),XR_002924831.1(co_expression),XR_002926356.1(co_expression),XR_002927788.1(co_expression),XR_002927871.1(co_expression),XR_002935081.1(co_expression)
112175371	XM_024313043.1 Rosa chinensis KH domain-containing protein At1g09660/At1g09670	,112165169.trans(co_expression),112177313.trans(co_expression),112179007.trans(co_expression),112188316.trans(co_expression),112190635.trans(co_expression),112198650.trans(co_expression),TCONS_00006747(co_expression),TCONS_00007381(co_expression),TCONS_00009903(co_expression),TCONS_00015156(co_expression),TCONS_00020591(co_expression),TCONS_00020675(co_expression),TCONS_00030541(co_expression),TC…
112177391	XM_024315684.1 Rosa chinensis peptide methionine sulfoxide reductase	,TCONS_00111692(co_location),XR_002928285.1(co_location)
112189394	XM_024328725.1 Rosa chinensis tRNA A64-2'-O-ribosylphosphate transferase transcript variant X1,	,TCONS_00029675(co_location),XR_002926354.1(co_expression),XR_002931832.1(co_location),XR_002932040.1(co_location)
112191862	XM_024331327.1 Rosa chinensis GABA transporter 1-like transcript variant X1,	,112163986.trans(co_location),112181826.trans(co_expression),XR_002933235.1(co_location)
112178353	--	,112203834.trans(co_expression),TCONS_00025906(co_expression),TCONS_00033975(co_expression),XR_002923145.1(co_expression),XR_002923603.1(co_expression),XR_002923661.1(co_expression),XR_002924395.1(co_expression),XR_002924728.1(co_expression),XR_002927962.1(co_expression),XR_002929898.1(co_expression),XR_002930155.1(co_expression),XR_002930222.1(co_expression),XR_002931056.1(co_expression),XR_0029…
112165812	XM_024302481.1 Rosa chinensis caldesmon-like	,XR_002922980.1(co_location)
112199150	XM_024340211.1 Rosa chinensis receptor-like serine/threonine-protein kinase SD1-8	,112176972.trans(co_expression),112185275.trans(co_expression),112195966.trans(co_expression),112196113.trans(co_expression),TCONS_00000771(co_expression),TCONS_00004405(co_expression),TCONS_00006367(co_expression),TCONS_00025787(co_expression),TCONS_00042652(co_expression),TCONS_00055002(co_expression),TCONS_00055498(co_expression),TCONS_00059156(co_expression),TCONS_00060782(co_expression),TCON…
112189260	XM_024328551.1 Rosa chinensis putative pentatricopeptide repeat-containing protein At1g03510	,XR_002930594.1(co_location),XR_002930916.1(co_location)
112187261	XM_024325987.1 Rosa chinensis ADP-ribosylation factor-like protein 8a	,112177313.trans(co_expression),112202959.trans(co_expression),TCONS_00000830(co_expression),TCONS_00036484(co_expression),TCONS_00064568(co_expression),TCONS_00113889(co_expression),TCONS_00124167(co_expression),TCONS_00126233(co_expression),XR_002923410.1(co_expression),XR_002925752.1(co_expression),XR_002927778.1(co_expression),XR_002928538.1(co_expression),XR_002929278.1(co_expression),XR_002…
112187736	XM_024326640.1 Rosa chinensis reticulon-like protein B8 transcript variant X1,	,XR_002932463.1(co_location),XR_002932464.1(co_location),XR_002932465.1(co_location),XR_002932466.1(co_location),XR_002932467.1(co_location),XR_002932468.1(co_location),XR_002932469.1(co_location)
112187238	XM_024325942.1 Rosa chinensis aromatic aminotransferase ISS1 transcript variant X1,	,XR_002932028.1(co_expression)
112191293	XM_024330618.1 Rosa chinensis uncharacterized LOC112191293	,TCONS_00010655(co_expression),TCONS_00026327(co_expression),XR_002922662.1(co_expression)
112187883	XM_024326846.1 Rosa chinensis probable 1-deoxy-D-xylulose-5-phosphate synthase 2, chloroplastic	,112183913.trans(co_location),XR_002930662.1(co_location)
112193154	XM_024333207.1 Rosa chinensis putative calcium-transporting ATPase 11, plasma membrane-type	,XR_002934442.1(co_location)
112173078	XM_024310625.1 Rosa chinensis profilin	,112164724.trans(co_expression),112178775.trans(co_expression),112185616.trans(co_expression),112194052.trans(co_expression),TCONS_00003497(co_expression),TCONS_00008429(co_expression),TCONS_00018967(co_expression),TCONS_00020590(co_expression),TCONS_00023711(co_expression),TCONS_00024709(co_expression),TCONS_00026266(co_expression),TCONS_00030217(co_expression),TCONS_00033833(co_expression),TCON…
112169845	XM_024306905.1 Rosa chinensis extra-large guanine nucleotide-binding protein 1-like	,112174962.trans(co_location),112178775.trans(co_expression),112198651.trans(co_expression),TCONS_00006454(co_expression),TCONS_00006602(co_expression),TCONS_00021859(co_expression),TCONS_00039042(co_expression),TCONS_00058212(co_expression),TCONS_00073706(co_expression),TCONS_00080637(co_expression),TCONS_00082065(co_expression),TCONS_00085318(co_expression),TCONS_00087569(co_expression),TCONS_0…
112200053	XM_024341057.1 Rosa chinensis RING-H2 finger protein ATL70-like	,TCONS_00009759(co_location),XR_002931230.1(co_location),XR_002931231.1(co_location),XR_002931233.1(co_location)
112166726	XM_024303618.1 Rosa chinensis cytochrome b561 domain-containing protein At4g18260	,112171536.trans(co_expression),112194526.trans(co_expression),TCONS_00003732(co_expression),TCONS_00004097(co_expression),TCONS_00004691(co_expression),TCONS_00009483(co_expression),TCONS_00009761(co_expression),TCONS_00019214(co_expression),TCONS_00021637(co_expression),TCONS_00022574(co_expression),TCONS_00022642(co_expression),TCONS_00022773(co_expression),TCONS_00030424(co_expression),TCONS_…
112198504	XM_024339639.1 Rosa chinensis 2-hydroxyisoflavanone dehydratase-like	,TCONS_00058184(co_location),TCONS_00058185(co_location),TCONS_00058188(co_location),XR_002935036.1(co_location),XR_002936520.1(co_location)
112202314	XM_024343259.1 Rosa chinensis uncharacterized LOC112202314 transcript variant X1,	,112170268.trans(co_expression),112170901.trans(co_expression),112178364.trans(co_expression),112185034.trans(co_expression),112203089.trans(co_expression),TCONS_00001421(co_expression),TCONS_00008906(co_expression),TCONS_00019514(co_expression),TCONS_00019515(co_expression),TCONS_00026311(co_expression),TCONS_00030939(co_expression),TCONS_00032238(co_expression),TCONS_00035132(co_expression),TCO…
112178816	XM_024317045.1 Rosa chinensis zinc finger HIT domain-containing protein 2	,XR_002925859.1(co_expression),XR_002927056.1(co_location),XR_002927059.1(co_location),XR_002927061.1(co_location)
112187492	XM_024326314.1 Rosa chinensis palmitoyl-acyl carrier protein thioesterase, chloroplastic	,TCONS_00012510(co_expression),TCONS_00020427(co_expression),TCONS_00060643(co_expression),XR_002930577.1(co_location),XR_002931761.1(co_location),XR_002931762.1(co_location),XR_002932717.1(co_location),XR_002933107.1(co_expression)
112171069	--	,112171279.trans(co_expression),112171790.trans(co_expression),112179614.trans(co_expression),112189486.trans(co_expression),TCONS_00000074(co_expression),TCONS_00001122(co_expression),TCONS_00001254(co_expression),TCONS_00002501(co_expression),TCONS_00009891(co_expression),TCONS_00011636(co_expression),TCONS_00012449(co_expression),TCONS_00013001(co_expression),TCONS_00017253(co_expression),TCON…
112195148	XM_024335500.1 Rosa chinensis uncharacterized LOC112195148 transcript variant X1,	,112175213.trans(co_expression),112180102.trans(co_expression),112185034.trans(co_expression),112188309.trans(co_expression),TCONS_00028006(co_expression),TCONS_00030939(co_expression),TCONS_00032238(co_expression),TCONS_00045872(co_expression),TCONS_00057427(co_expression),TCONS_00088185(co_expression),TCONS_00088893(co_expression),TCONS_00089290(co_expression),TCONS_00092709(co_expression),TCON…
112164493	XM_024300709.1 Rosa chinensis phosphoenolpyruvate carboxykinase (ATP)-like	,112164724.trans(co_expression),112178775.trans(co_expression),112185616.trans(co_expression),112194052.trans(co_expression),TCONS_00003497(co_expression),TCONS_00008429(co_expression),TCONS_00010578(co_expression),TCONS_00018967(co_expression),TCONS_00023711(co_expression),TCONS_00024709(co_expression),TCONS_00026266(co_expression),TCONS_00030217(co_expression),TCONS_00034113(co_expression),TCON…
112198340	XM_024339440.1 Rosa chinensis protein NRT1/ PTR FAMILY 4.6	,TCONS_00093269(co_expression),XR_002936805.1(co_expression)
112166524	XM_024303392.1 Rosa chinensis glucan endo-1,3-beta-glucosidase 14	,XR_002923659.1(co_location)
112180300	XM_024318832.1 Rosa chinensis putative F-box protein PP2-B12	,TCONS_00104240(co_expression),XR_002926929.1(co_location)
112188490	XM_024327612.1 Rosa chinensis autophagy-related protein 8B-like	,TCONS_00026443(co_location),TCONS_00026454(co_location),TCONS_00038512(co_location),TCONS_00038519(co_location),XR_002930366.1(co_location),XR_002937352.1(co_expression)
112176786	XM_024314865.1 Rosa chinensis uncharacterized LOC112176786	,TCONS_00010110(co_expression),TCONS_00096554(co_expression),TCONS_00118240(co_expression),TCONS_00123386(co_expression),XR_002930608.1(co_expression)
112187111	XM_024325761.1 Rosa chinensis nitrate regulatory gene2 protein-like	,TCONS_00096465(co_expression),XR_002929302.1(co_expression),XR_002931282.1(co_location),XR_002931558.1(co_location)
112194706	XM_024334921.1 Rosa chinensis pentatricopeptide repeat-containing protein At3g22690-like transcript variant X1,	,TCONS_00045351(co_location),TCONS_00051561(co_location)
112197055	XM_024337584.1 Rosa chinensis uncharacterized LOC112197055 transcript variant X1,	,TCONS_00055381(co_location),TCONS_00060643(co_expression),XR_002928949.1(co_expression),XR_002931357.1(co_expression),XR_002935228.1(co_location),XR_002935229.1(co_location)
112172537	XM_024309928.1 Rosa chinensis chaperone protein dnaJ 11, chloroplastic-like	,112165366.trans(co_expression),112178775.trans(co_expression),TCONS_00006454(co_expression),TCONS_00006602(co_expression),TCONS_00015355(co_expression),TCONS_00021052(co_expression),TCONS_00021859(co_expression),TCONS_00033833(co_expression),TCONS_00038295(co_expression),TCONS_00072616(co_expression),TCONS_00080304(co_expression),TCONS_00080637(co_expression),TCONS_00082065(co_expression),TCONS_…
112173340	XM_024310951.1 Rosa chinensis putative GATA transcription factor 22	,112169284.trans(co_location)
112188772	XM_024327979.1 Rosa chinensis BRCA1-associated protein	,112181930.trans(co_expression),112200994.trans(co_expression),TCONS_00039043(co_expression),TCONS_00078720(co_expression),TCONS_00123713(co_expression),XR_002923329.1(co_expression),XR_002923713.1(co_expression),XR_002923962.1(co_expression),XR_002926496.1(co_expression),XR_002927279.1(co_expression),XR_002927729.1(co_expression),XR_002930051.1(co_expression),XR_002931931.1(co_expression),XR_002…
112173441	--	,112171639.trans(co_location),112171640.trans(co_location),TCONS_00064767(co_expression),TCONS_00070638(co_expression),TCONS_00098324(co_location),TCONS_00107591(co_location),TCONS_00126121(co_expression),XR_002924422.1(co_location),XR_002925885.1(co_location),XR_002925886.1(co_location),XR_002925888.1(co_location),XR_002925890.1(co_location),XR_002925891.1(co_location),XR_002925899.1(co_location…
112194030	XM_024334293.1 Rosa chinensis uncharacterized LOC112194030	,TCONS_00116455(co_expression),XR_002932216.1(co_expression),XR_002933733.1(co_location),XR_002934440.1(co_expression),XR_002937102.1(co_expression)
112169988	XM_024307122.1 Rosa chinensis polyadenylate-binding protein 2-like	,XR_002925966.1(co_location),XR_002931550.1(co_expression),XR_002931613.1(co_expression)
112170245	XM_024307454.1 Rosa chinensis 1-aminocyclopropane-1-carboxylate oxidase homolog 4-like	,TCONS_00011254(co_expression),TCONS_00020613(co_expression),TCONS_00028487(co_expression),TCONS_00032267(co_expression),TCONS_00034965(co_expression),TCONS_00040122(co_expression),TCONS_00075242(co_expression),TCONS_00097483(co_location),TCONS_00104764(co_expression),TCONS_00106688(co_location),TCONS_00111718(co_expression),TCONS_00116254(co_expression),TCONS_00125536(co_expression),TCONS_001267…
112198278	XM_024339374.1 Rosa chinensis protein BASIC PENTACYSTEINE2-like	,XR_002935816.1(co_location),XR_002935817.1(co_location)
112172187	XM_024309430.1 Rosa chinensis abscisate beta-glucosyltransferase-like	,XR_002927201.1(co_expression),XR_002933942.1(co_expression)
112169953	XM_024307074.1 Rosa chinensis galacturonosyltransferase 8	,TCONS_00090542(co_expression),TCONS_00096938(co_location),XR_002924932.1(co_location)
112182490	XM_024320983.1 Rosa chinensis protein transport Sec1a-like	,TCONS_00002501(co_expression),TCONS_00026222(co_expression),TCONS_00046578(co_expression),TCONS_00113980(co_expression),XR_002923471.1(co_expression),XR_002924015.1(co_expression),XR_002924749.1(co_expression),XR_002925769.1(co_expression),XR_002926020.1(co_expression),XR_002929831.1(co_expression),XR_002932977.1(co_expression),XR_002933163.1(co_expression),XR_002934384.1(co_expression),XR_00293…
112203388	XM_024344363.1 Rosa chinensis feruloyl CoA ortho-hydroxylase 2	,TCONS_00073086(co_location),XR_002922510.1(co_location),XR_002922512.1(co_location),XR_002922513.1(co_location),XR_002922514.1(co_location),XR_002922518.1(co_location),XR_002922519.1(co_location),XR_002922521.1(co_location),XR_002922525.1(co_location)
112179902	XM_024318389.1 Rosa chinensis sister chromatid cohesion 1 protein 1-like transcript variant X1,	,TCONS_00054227(co_expression),TCONS_00105171(co_expression),TCONS_00124517(co_expression),XR_002925972.1(co_expression),XR_002928507.1(co_expression),XR_002932074.1(co_expression),XR_002933128.1(co_expression),XR_002934305.1(co_expression),XR_002937074.1(co_expression)
112198262	XM_024339350.1 Rosa chinensis aspartyl protease family protein At5g10770-like	,TCONS_00064406(co_location),TCONS_00064414(co_location)
112179662	XM_024318121.1 Rosa chinensis pectin acetylesterase 10-like	,112186944.trans(co_expression),XR_002926052.1(co_expression),XR_002930190.1(co_location)
112203226	XM_024344221.1 Rosa chinensis alpha-glucosidase-like	,112167395.trans(co_expression),112184085.trans(co_expression),112198701.trans(co_expression),112198702.trans(co_expression),112199584.trans(co_expression),112202956.trans(co_expression),112202973.trans(co_expression),TCONS_00002596(co_expression),TCONS_00003877(co_expression),TCONS_00004480(co_expression),TCONS_00004731(co_expression),TCONS_00007745(co_expression),TCONS_00010329(co_expression),T…
112169534	XM_024306573.1 Rosa chinensis uncharacterized LOC112169534	,TCONS_00099034(co_location),TCONS_00104861(co_expression),XR_002924115.1(co_expression),XR_002924500.1(co_expression),XR_002925112.1(co_expression),XR_002925864.1(co_location),XR_002932095.1(co_expression),XR_002933477.1(co_expression),XR_002934337.1(co_expression),XR_002935187.1(co_expression)
XLOC_034082	--	,TCONS_00063590(co_expression),XR_002936152.1(co_location)
112187511	XM_024326341.1 Rosa chinensis uncharacterized LOC112187511 transcript variant X1,	,112188309.trans(co_expression),112190635.trans(co_expression),TCONS_00035309(co_expression),TCONS_00042098(co_expression),XR_002922724.1(co_expression),XR_002925353.1(co_expression),XR_002925666.1(co_expression),XR_002926009.1(co_expression),XR_002927765.1(co_expression),XR_002931370.1(co_location),XR_002932206.1(co_location),XR_002932359.1(co_expression),XR_002932895.1(co_expression),XR_0029343…
112170755	XM_024308061.1 Rosa chinensis transcription factor bHLH85-like	,XR_002924765.1(co_location)
112197836	XM_024338728.1 Rosa chinensis ribosome biogenesis protein NSA2 homolog transcript variant X1,	,112172277.trans(co_expression),112172884.trans(co_expression),112196172.trans(co_expression),TCONS_00006747(co_expression),TCONS_00031691(co_expression),TCONS_00039871(co_expression),TCONS_00054227(co_expression),TCONS_00065362(co_expression),TCONS_00076761(co_expression),TCONS_00080303(co_expression),TCONS_00108589(co_expression),TCONS_00120683(co_expression),XR_002922906.1(co_expression),XR_00…
112201449	XM_024342325.1 Rosa chinensis wall-associated receptor kinase 5-like	,112192011.trans(co_expression),TCONS_00071807(co_location),XR_002924578.1(co_expression),XR_002929236.1(co_expression)
112191871	XM_024331343.1 Rosa chinensis casein kinase 1-like transcript variant X1,	,TCONS_00043555(co_location),TCONS_00050134(co_location)
112188551	XM_024327689.1 Rosa chinensis nucleosome assembly protein 1;4-like transcript variant X1,	,TCONS_00055165(co_expression),TCONS_00057754(co_expression),XR_002928924.1(co_expression)
112186238	XM_024324595.1 Rosa chinensis uncharacterized LOC112186238	,TCONS_00034867(co_expression),TCONS_00040840(co_expression),TCONS_00053914(co_expression),TCONS_00054226(co_expression),TCONS_00056124(co_expression),TCONS_00064694(co_expression),TCONS_00066038(co_expression),TCONS_00077890(co_expression),TCONS_00080233(co_expression),TCONS_00088186(co_expression),TCONS_00091431(co_expression),TCONS_00124937(co_expression),XR_002925693.1(co_expression),XR_00292…
112169745	XM_024306797.1 Rosa chinensis probable sucrose-phosphate synthase 1	,TCONS_00000596(co_expression),TCONS_00052111(co_expression),TCONS_00081150(co_expression),XR_002923537.1(co_expression),XR_002923766.1(co_expression),XR_002924448.1(co_location),XR_002925643.1(co_location),XR_002926767.1(co_expression),XR_002928173.1(co_expression),XR_002928971.1(co_expression),XR_002930901.1(co_expression),XR_002930923.1(co_expression),XR_002931350.1(co_expression),XR_002934288…
112166695	XM_024303578.1 Rosa chinensis uncharacterized LOC112166695	,112178713.trans(co_location),XR_002925760.1(co_location),XR_002925764.1(co_location),XR_002932259.1(co_location)
112175386	XM_024313056.1 Rosa chinensis primary amine oxidase-like	,XR_002924959.1(co_expression),XR_002926869.1(co_location)
112168945	XM_024305878.1 Rosa chinensis N-terminal acetyltransferase B complex catalytic subunit NAA20 transcript variant X1,	,XR_002924467.1(co_location),XR_002925770.1(co_location)
112181778	XM_024320183.1 Rosa chinensis uncharacterized LOC112181778 transcript variant X1,	,XR_002929284.1(co_expression)
112171236	XM_024308448.1 Rosa chinensis uncharacterized LOC112171236	,112176972.trans(co_expression),112185275.trans(co_expression),112192008.trans(co_expression),112194468.trans(co_expression),112196113.trans(co_expression),112199790.trans(co_expression),TCONS_00001063(co_expression),TCONS_00004405(co_expression),TCONS_00025787(co_expression),TCONS_00042652(co_expression),TCONS_00043045(co_expression),TCONS_00055002(co_expression),TCONS_00055498(co_expression),TC…
112188467	XM_024327583.1 Rosa chinensis multisite-specific tRNA:(cytosine-C(5))-methyltransferase-like	,TCONS_00032580(co_location),XR_002925351.1(co_expression),XR_002925513.1(co_expression),XR_002927737.1(co_expression)
112171758	XM_024308891.1 Rosa chinensis uncharacterized LOC112171758	,TCONS_00099588(co_location)
112176441	XM_024314363.1 Rosa chinensis ras GTPase-activating protein-binding protein 1	,112188309.trans(co_expression),112190635.trans(co_expression),112203076.trans(co_expression),TCONS_00015156(co_expression),TCONS_00033301(co_expression),TCONS_00035309(co_expression),TCONS_00115903(co_expression),XR_002923293.1(co_expression),XR_002926009.1(co_expression),XR_002926518.1(co_expression),XR_002927765.1(co_expression),XR_002928008.1(co_location),XR_002928024.1(co_expression),XR_0029…
112169122	XM_024306095.1 Rosa chinensis vacuolar protein sorting-associated protein 2 homolog 3	,XR_002923651.1(co_expression),XR_002932358.1(co_expression)
112169844	XM_024306904.1 Rosa chinensis uncharacterized LOC112169844	,112174962.trans(co_location),TCONS_00010224(co_expression),TCONS_00017081(co_expression),TCONS_00044257(co_expression),TCONS_00056912(co_expression),TCONS_00077307(co_expression),TCONS_00087738(co_expression),TCONS_00090057(co_expression),TCONS_00096946(co_expression),TCONS_00102686(co_location),TCONS_00102687(co_location),TCONS_00111357(co_expression),TCONS_00127070(co_expression),XR_002929228.…
112175970	XM_024313715.1 Rosa chinensis methanol O-anthraniloyltransferase-like	,112170268.trans(co_expression),112181930.trans(co_expression),112185034.trans(co_expression),112188309.trans(co_expression),112190635.trans(co_expression),112198650.trans(co_expression),112200994.trans(co_expression),112203076.trans(co_expression),112203833.trans(co_expression),TCONS_00015156(co_expression),TCONS_00020591(co_expression),TCONS_00026311(co_expression),TCONS_00030939(co_expression)…
112184414	XM_024322671.1 Rosa chinensis uncharacterized LOC112184414	,XR_002931496.1(co_location)
112193267	XM_024333341.1 Rosa chinensis uncharacterized LOC112193267	,112165169.trans(co_expression),112170900.trans(co_expression),112175565.trans(co_expression),112179007.trans(co_expression),112188309.trans(co_expression),TCONS_00020591(co_expression),TCONS_00020675(co_expression),TCONS_00025632(co_expression),TCONS_00056471(co_expression),TCONS_00073027(co_expression),TCONS_00077762(co_expression),TCONS_00092709(co_expression),TCONS_00101506(co_expression),XR_…
112184957	XM_024323179.1 Rosa chinensis protein FAR1-RELATED SEQUENCE 5-like	,XR_002930290.1(co_location),XR_002931699.1(co_location),XR_002931701.1(co_location),XR_002931702.1(co_location)
112184178	XM_024322451.1 Rosa chinensis uncharacterized LOC112184178	,TCONS_00022237(co_location),TCONS_00022238(co_location),TCONS_00022239(co_location),TCONS_00033765(co_location),TCONS_00033766(co_location),XR_002931703.1(co_location)
112200390	XM_024341422.1 Rosa chinensis uncharacterized LOC112200390	,XR_002936457.1(co_location)
112195887	XM_024336113.1 Rosa chinensis WAT1-related protein At3g28050-like transcript variant X1,	,112196801.trans(co_expression),TCONS_00004078(co_expression),TCONS_00023889(co_expression),TCONS_00040840(co_expression),TCONS_00053881(co_expression),TCONS_00053914(co_expression),TCONS_00064694(co_expression),TCONS_00077890(co_expression),TCONS_00086262(co_expression),TCONS_00093610(co_expression),TCONS_00125681(co_expression),XR_002922803.1(co_expression),XR_002922867.1(co_expression),XR_0029…
112199598	XM_024340589.1 Rosa chinensis intron-binding protein aquarius-like	,TCONS_00009522(co_location),XR_002929561.1(co_location),XR_002929562.1(co_location)
112200792	XM_024341804.1 Rosa chinensis glycerophosphodiester phosphodiesterase GDPD3-like transcript variant X1,	,112195010.trans(co_expression),TCONS_00054349(co_expression),TCONS_00103557(co_expression),XR_002934752.1(co_expression),XR_002935797.1(co_location),XR_002936438.1(co_expression)
112176101	XM_024313923.1 Rosa chinensis scopoletin glucosyltransferase-like	,112186944.trans(co_expression),XR_002924230.1(co_expression),XR_002931022.1(co_expression),XR_002934439.1(co_expression),XR_002935378.1(co_expression),XR_002936208.1(co_expression)
112181604	XM_024319979.1 Rosa chinensis uncharacterized membrane protein YjcL-like	,112165169.trans(co_expression),112177313.trans(co_expression),112177683.trans(co_expression),112179007.trans(co_expression),112185034.trans(co_expression),112188309.trans(co_expression),112188316.trans(co_expression),112190635.trans(co_expression),112198650.trans(co_expression),112200994.trans(co_expression),112203076.trans(co_expression),TCONS_00007381(co_expression),TCONS_00009903(co_expressio…
112197523	XM_024338243.1 Rosa chinensis uncharacterized LOC112197523 transcript variant X1,	,TCONS_00036484(co_expression),TCONS_00038295(co_expression),TCONS_00062018(co_expression),TCONS_00092529(co_expression),TCONS_00105030(co_expression),TCONS_00121758(co_expression),TCONS_00121832(co_expression),TCONS_00126233(co_expression),XR_002923290.1(co_expression),XR_002923648.1(co_expression),XR_002924751.1(co_expression),XR_002924807.1(co_expression),XR_002924937.1(co_expression),XR_00292…
112196185	XM_024336488.1 Rosa chinensis probable inactive 2-oxoglutarate-dependent dioxygenase AOP2	,112169284.trans(co_expression),TCONS_00020028(co_expression),TCONS_00080241(co_expression),TCONS_00102686(co_expression),XR_002923577.1(co_expression),XR_002923580.1(co_expression),XR_002924045.1(co_expression),XR_002926060.1(co_expression),XR_002927621.1(co_expression),XR_002928253.1(co_expression),XR_002928277.1(co_expression),XR_002929442.1(co_expression),XR_002930179.1(co_expression),XR_0029…
112175078	XM_024312743.1 Rosa chinensis E3 ubiquitin-protein ligase ORTHRUS 2-like	,TCONS_00123424(co_location)
112199075	--	,112192386.trans(co_expression),112192548.trans(co_expression),TCONS_00018468(co_expression),TCONS_00056895(co_location),TCONS_00092529(co_expression),TCONS_00095148(co_expression),TCONS_00105030(co_expression),TCONS_00121758(co_expression),TCONS_00121832(co_expression),XR_002923648.1(co_expression),XR_002924751.1(co_expression),XR_002924807.1(co_expression),XR_002924937.1(co_expression),XR_00292…
112175815	XM_024313561.1 Rosa chinensis omega-hydroxypalmitate O-feruloyl transferase-like	,112176637.trans(co_location),112176972.trans(co_expression),TCONS_00005450(co_expression),TCONS_00046950(co_expression),TCONS_00046951(co_expression),TCONS_00060782(co_expression),TCONS_00098524(co_expression),TCONS_00103207(co_expression),TCONS_00111414(co_location),TCONS_00124415(co_expression),TCONS_00124418(co_expression),TCONS_00124421(co_expression),XR_002924159.1(co_expression),XR_0029241…
112172715	XM_024310175.1 Rosa chinensis probable beta-1,4-xylosyltransferase IRX10L transcript variant X1,	,112164767.trans(co_expression),112170268.trans(co_expression),112170901.trans(co_expression),112171074.trans(co_expression),112178266.trans(co_expression),112178364.trans(co_expression),112203089.trans(co_expression),TCONS_00001421(co_expression),TCONS_00008906(co_expression),TCONS_00019514(co_expression),TCONS_00019515(co_expression),TCONS_00022310(co_expression),TCONS_00026311(co_expression),T…
112178031	XM_024316250.1 Rosa chinensis uncharacterized LOC112178031	,TCONS_00116164(co_location),TCONS_00124982(co_location)
112171258	XM_024308471.1 Rosa chinensis putative cysteine-rich repeat secretory protein 21	,112167395.trans(co_expression),112184085.trans(co_expression),112188669.trans(co_expression),112198701.trans(co_expression),112198702.trans(co_expression),112199584.trans(co_expression),112201881.trans(co_expression),112202956.trans(co_expression),112202973.trans(co_expression),TCONS_00001253(co_expression),TCONS_00002596(co_expression),TCONS_00003877(co_expression),TCONS_00004731(co_expression)…
112200392	XM_024341423.1 Rosa chinensis cyclin-D1-1	,TCONS_00104841(co_expression),XR_002934754.1(co_location),XR_002936337.1(co_location)
112190501	XM_024329940.1 Rosa chinensis isocitrate dehydrogenase [NADP]-like	,TCONS_00004535(co_location),TCONS_00004537(co_location),XR_002922755.1(co_expression),XR_002933020.1(co_expression)
112180176	XM_024318680.1 Rosa chinensis probable inactive receptor kinase At2g26730	,XR_002926425.1(co_location),XR_002926925.1(co_expression),XR_002928199.1(co_location),XR_002928200.1(co_location)
112173149	XM_024310719.1 Rosa chinensis uncharacterized LOC112173149	,112165169.trans(co_expression),112172884.trans(co_expression),112177313.trans(co_expression),112188316.trans(co_expression),TCONS_00006747(co_expression),TCONS_00007129(co_expression),TCONS_00007381(co_expression),TCONS_00010323(co_expression),TCONS_00020675(co_expression),TCONS_00030541(co_expression),TCONS_00031695(co_expression),TCONS_00039871(co_expression),TCONS_00064567(co_expression),TCON…
112185323	XM_024323561.1 Rosa chinensis PRA1 family protein B4-like	,112177631.trans(co_expression),TCONS_00028328(co_location),TCONS_00080027(co_expression),TCONS_00107039(co_expression),XR_002923364.1(co_expression),XR_002924000.1(co_expression),XR_002925178.1(co_expression),XR_002925860.1(co_expression),XR_002926111.1(co_expression),XR_002928585.1(co_expression),XR_002930121.1(co_expression),XR_002930308.1(co_expression),XR_002930378.1(co_location),XR_00293200…
112197884	XM_024338823.1 Rosa chinensis pentatricopeptide repeat-containing protein At5g13270, chloroplastic	,112194456.trans(co_expression),TCONS_00008447(co_expression),TCONS_00058746(co_expression),TCONS_00088662(co_expression),XR_002935088.1(co_location),XR_002936295.1(co_location),XR_002937489.1(co_expression)
112171816	XM_024308936.1 Rosa chinensis FBD-associated F-box protein At4g10400-like	,TCONS_00100149(co_location),XR_002924605.1(co_location),XR_002924606.1(co_location),XR_002925257.1(co_location)
112182970	XM_024321550.1 Rosa chinensis peptidyl-prolyl cis-trans isomerase CYP20-1-like transcript variant X1,	,XR_002928001.1(co_location),XR_002935621.1(co_expression)
112181599	XM_024319971.1 Rosa chinensis uncharacterized LOC112181599	,TCONS_00007745(co_location),XR_002932915.1(co_location)
112166372	XM_024303213.1 Rosa chinensis receptor like protein 4	,112179007.trans(co_expression),112185034.trans(co_expression),112188309.trans(co_expression),112190635.trans(co_expression),112198650.trans(co_expression),112200994.trans(co_expression),112203076.trans(co_expression),112203833.trans(co_expression),TCONS_00015156(co_expression),TCONS_00020591(co_expression),TCONS_00026311(co_expression),TCONS_00028006(co_expression),TCONS_00030939(co_expression),…
112182547	XM_024321050.1 Rosa chinensis ABC transporter G family member 6-like	,XR_002929389.1(co_location),XR_002929503.1(co_location),XR_002929505.1(co_location)
112202369	XM_024343354.1 Rosa chinensis probable disease resistance protein At4g27220 transcript variant X1,	,TCONS_00091050(co_location),XR_002923926.1(co_location),XR_002923927.1(co_location),XR_002923928.1(co_location),XR_002936830.1(co_location),XR_002936872.1(co_location),XR_002937073.1(co_location)
112171723	XM_024308862.1 Rosa chinensis uncharacterized LOC112171723	,TCONS_00099034(co_location),XR_002925864.1(co_location)
112168324	XM_024305447.1 Rosa chinensis fasciclin-like arabinogalactan protein 4	,112175213.trans(co_expression),112180102.trans(co_expression),TCONS_00008906(co_expression),TCONS_00015156(co_expression),TCONS_00026311(co_expression),TCONS_00030939(co_expression),TCONS_00035132(co_expression),TCONS_00035309(co_expression),TCONS_00039043(co_expression),TCONS_00045872(co_expression),TCONS_00074701(co_expression),TCONS_00078720(co_expression),TCONS_00091431(co_expression),TCONS_…
112188780	XM_024327990.1 Rosa chinensis transcription factor TCP4-like	,TCONS_00034724(co_location),TCONS_00034728(co_location),TCONS_00034729(co_location),XR_002933892.1(co_expression)
112191585	XM_024330953.1 Rosa chinensis putative ankyrin repeat protein RP714 transcript variant X1,	,TCONS_00051970(co_location)
112188443	XM_024327558.1 Rosa chinensis mitochondrial inner membrane protease ATP23	,XR_002923465.1(co_expression)
112196959	XM_024337465.1 Rosa chinensis tropinone reductase homolog At2g29290-like	,112167395.trans(co_expression),112184085.trans(co_expression),112184101.trans(co_expression),112198701.trans(co_expression),112198702.trans(co_expression),112199584.trans(co_expression),112201881.trans(co_expression),112202956.trans(co_expression),112202973.trans(co_expression),TCONS_00001253(co_expression),TCONS_00002596(co_expression),TCONS_00003877(co_expression),TCONS_00004480(co_expression)…
112182043	XM_024320472.1 Rosa chinensis uncharacterized LOC112182043	,112168333.trans(co_expression),112170705.trans(co_expression),112177703.trans(co_expression),112181798.trans(co_expression),112185024.trans(co_expression),112185095.trans(co_expression),112185616.trans(co_expression),112191126.trans(co_expression),112194040.trans(co_expression),112194052.trans(co_expression),112198651.trans(co_expression),112203157.trans(co_expression),TCONS_00003497(co_expressi…
XLOC_001495	--	,XR_002926777.1(co_location),XR_002926788.1(co_location),XR_002927343.1(co_location),XR_002929388.1(co_location)
112170394	--	,112181930.trans(co_expression),112185034.trans(co_expression),112190635.trans(co_expression),112198650.trans(co_expression),112200994.trans(co_expression),112203076.trans(co_expression),112203833.trans(co_expression),TCONS_00015156(co_expression),TCONS_00030939(co_expression),TCONS_00033301(co_expression),TCONS_00035132(co_expression),TCONS_00039043(co_expression),TCONS_00053748(co_expression),T…
112174885	XM_024312716.1 Rosa chinensis mitochondrial inner membrane protease ATP23-like transcript variant X1,	,112198636.trans(co_expression),TCONS_00000349(co_expression),TCONS_00095940(co_location),TCONS_00101874(co_expression),XR_002934178.1(co_expression)
112191985	XM_024331491.1 Rosa chinensis chloride channel protein CLC-c transcript variant X1,	,TCONS_00051970(co_location),XR_002922697.1(co_expression),XR_002924691.1(co_expression)
112200007	XM_024341002.1 Rosa chinensis uncharacterized LOC112200007	,TCONS_00001063(co_expression),TCONS_00004405(co_expression),TCONS_00005450(co_expression),TCONS_00020613(co_expression),TCONS_00025787(co_expression),TCONS_00028487(co_expression),TCONS_00040122(co_expression),TCONS_00046950(co_expression),TCONS_00046951(co_expression),TCONS_00055002(co_expression),TCONS_00064159(co_expression),TCONS_00070810(co_expression),TCONS_00079780(co_expression),TCONS_00…
112190044	XM_024329464.1 Rosa chinensis citrate synthase, glyoxysomal	,TCONS_00073888(co_expression),TCONS_00074002(co_expression),XR_002925402.1(co_expression),XR_002930534.1(co_expression),XR_002932033.1(co_location),XR_002932034.1(co_location),XR_002932723.1(co_expression),XR_002933980.1(co_expression),XR_002934436.1(co_expression)
112177010	XM_024315167.1 Rosa chinensis RGG repeats nuclear RNA binding protein A-like	,TCONS_00112337(co_expression),XR_002925952.1(co_expression),XR_002928412.1(co_location),XR_002928413.1(co_location),XR_002928550.1(co_expression),XR_002935808.1(co_expression),XR_002937393.1(co_expression)
112193489	XM_024333661.1 Rosa chinensis glutamate decarboxylase 1	,112192011.trans(co_expression),112195542.trans(co_location),112195966.trans(co_expression),TCONS_00000771(co_expression),TCONS_00006367(co_expression),TCONS_00017834(co_expression),TCONS_00046950(co_expression),TCONS_00046951(co_expression),TCONS_00070810(co_expression),TCONS_00074556(co_expression),TCONS_00079780(co_expression),TCONS_00081099(co_expression),TCONS_00092649(co_expression),TCONS_0…
112178687	XM_024316873.1 Rosa chinensis TMV resistance protein N-like transcript variant X1,	,112166228.trans(co_expression),112178266.trans(co_location),TCONS_00006071(co_expression),TCONS_00089734(co_expression),TCONS_00097200(co_expression),TCONS_00100292(co_expression),TCONS_00109434(co_expression),XR_002923590.1(co_expression),XR_002925585.1(co_expression),XR_002927677.1(co_location),XR_002927850.1(co_expression),XR_002927851.1(co_expression),XR_002928974.1(co_expression),XR_0029314…
112171795	XM_024308920.1 Rosa chinensis eukaryotic translation initiation factor 3 subunit A-like	,112165895.trans(co_expression),112167175.trans(co_expression),112171821.trans(co_location),112194583.trans(co_expression),112199411.trans(co_expression),112201587.trans(co_expression),TCONS_00004249(co_expression),TCONS_00008427(co_expression),TCONS_00010855(co_expression),TCONS_00012240(co_expression),TCONS_00015724(co_expression),TCONS_00018329(co_expression),TCONS_00021912(co_expression),TCON…
112168053	XM_024305167.1 Rosa chinensis protein trichome birefringence-like 41	,112192011.trans(co_expression),TCONS_00000596(co_expression),TCONS_00005450(co_expression),TCONS_00020613(co_expression),TCONS_00046950(co_expression),TCONS_00081150(co_expression),TCONS_00092649(co_expression),TCONS_00116254(co_expression),TCONS_00124418(co_expression),XR_002923452.1(co_expression),XR_002923547.1(co_expression),XR_002923766.1(co_expression),XR_002923820.1(co_location),XR_002924…
112192164	XM_024331746.1 Rosa chinensis lysosomal Pro-X carboxypeptidase-like transcript variant X1,	,XR_002924765.1(co_expression),XR_002934109.1(co_location)
112184673	XM_024322921.1 Rosa chinensis protein FAR1-RELATED SEQUENCE 5-like	,TCONS_00024799(co_location)
112197344	XM_024337966.1 Rosa chinensis probable mannitol dehydrogenase	,112163793.trans(co_expression),112167473.trans(co_expression),112168891.trans(co_expression),112181295.trans(co_expression),112194488.trans(co_expression),112197367.trans(co_expression),112197405.trans(co_location),112199508.trans(co_expression),112200890.trans(co_expression),112202105.trans(co_expression),TCONS_00013518(co_expression),TCONS_00019219(co_expression),TCONS_00019220(co_expression),…
112179639	XM_024318090.1 Rosa chinensis uncharacterized LOC112179639 transcript variant X1,	,112188129.trans(co_expression)
112178017	XM_024316238.1 Rosa chinensis uncharacterized LOC112178017	,XR_002927291.1(co_location),XR_002928568.1(co_location)
112191999	XM_024331507.1 Rosa chinensis CBL-interacting protein kinase 2-like	,112170900.trans(co_expression),TCONS_00049026(co_location),XR_002922724.1(co_expression),XR_002932348.1(co_expression),XR_002933358.1(co_location),XR_002936944.1(co_expression)
112189066	XM_024328335.1 Rosa chinensis palmitoyl-monogalactosyldiacylglycerol delta-7 desaturase, chloroplastic-like	,112168333.trans(co_expression),112170705.trans(co_expression),112177703.trans(co_expression),112181798.trans(co_expression),112185024.trans(co_expression),112185095.trans(co_expression),112185616.trans(co_expression),112191126.trans(co_expression),112194040.trans(co_expression),112194052.trans(co_expression),112198651.trans(co_expression),112203157.trans(co_expression),TCONS_00003497(co_expressi…
112173418	XM_024311036.1 Rosa chinensis peptide chain release factor PrfB3, chloroplastic-like transcript variant X1,	,XR_002924510.1(co_location)
112166493	XM_024303357.1 Rosa chinensis 18.1 kDa class I heat shock protein-like	,112168333.trans(co_expression),112170705.trans(co_expression),112177703.trans(co_expression),112181798.trans(co_expression),112185024.trans(co_expression),112185095.trans(co_expression),112191126.trans(co_expression),112194040.trans(co_expression),112194052.trans(co_expression),112198651.trans(co_expression),112203157.trans(co_expression),TCONS_00003497(co_expression),TCONS_00006454(co_expressio…
112179594	XM_024318058.1 Rosa chinensis histone H3.3	,TCONS_00073888(co_expression),TCONS_00095017(co_expression),XR_002924122.1(co_expression),XR_002924572.1(co_expression),XR_002926529.1(co_location),XR_002926602.1(co_location),XR_002927844.1(co_location),XR_002927924.1(co_expression),XR_002928825.1(co_expression),XR_002930336.1(co_expression),XR_002931251.1(co_expression),XR_002934436.1(co_expression),XR_002934929.1(co_expression),XR_002936478.1…
112167548	XM_024304574.1 Rosa chinensis probable LRR receptor-like serine/threonine-protein kinase At3g47570 transcript variant X1,	,TCONS_00011260(co_expression),TCONS_00043045(co_expression),TCONS_00049772(co_expression),TCONS_00055498(co_expression),TCONS_00085023(co_expression),TCONS_00088077(co_expression),TCONS_00104762(co_expression),XR_002923303.1(co_location),XR_002923304.1(co_location),XR_002923305.1(co_location),XR_002923306.1(co_location),XR_002923307.1(co_location),XR_002925466.1(co_expression),XR_002933730.1(co_…
112167581	XM_024304623.1 Rosa chinensis histidine--tRNA ligase, cytoplasmic-like transcript variant X1,	,TCONS_00088736(co_location),TCONS_00128008(co_expression),XR_002925181.1(co_expression),XR_002926078.1(co_expression),XR_002930317.1(co_expression),XR_002936902.1(co_location)
112194380	XM_024334629.1 Rosa chinensis uncharacterized LOC112194380	,112194382.trans(co_location),XR_002932874.1(co_location),XR_002933348.1(co_location)
112176928	XM_024315071.1 Rosa chinensis arginase 1, mitochondrial-like transcript variant X1,	,112176972.trans(co_expression),TCONS_00060782(co_expression),XR_002925791.1(co_expression),XR_002931446.1(co_location)
112198563	XM_024339720.1 Rosa chinensis histone deacetylase HDT2	,112165366.trans(co_expression),TCONS_00006454(co_expression),TCONS_00006602(co_expression),TCONS_00021052(co_expression),TCONS_00033833(co_expression),TCONS_00058212(co_expression),TCONS_00074883(co_expression),TCONS_00080304(co_expression),TCONS_00082065(co_expression),TCONS_00085318(co_expression),TCONS_00087569(co_expression),TCONS_00092799(co_expression),TCONS_00097915(co_expression),TCONS_0…
112173899	XM_024311591.1 Rosa chinensis thioredoxin Y1, chloroplastic-like transcript variant X1,	,TCONS_00008447(co_expression),TCONS_00036098(co_expression),TCONS_00058746(co_expression),XR_002923292.1(co_expression),XR_002924604.1(co_location)
112180547	XM_024319104.1 Rosa chinensis putative pumilio homolog 7, chloroplastic	,112201946.trans(co_expression),TCONS_00000597(co_expression),TCONS_00003314(co_expression),TCONS_00024601(co_expression),TCONS_00115473(co_expression),XR_002923566.1(co_expression),XR_002925724.1(co_expression),XR_002926049.1(co_expression),XR_002927538.1(co_location),XR_002927539.1(co_location),XR_002927540.1(co_location),XR_002928225.1(co_location),XR_002928227.1(co_location),XR_002928229.1(co…
112174488	XM_024312263.1 Rosa chinensis GPN-loop GTPase QQT1	,TCONS_00100149(co_location),XR_002924605.1(co_location),XR_002924606.1(co_location),XR_002925257.1(co_location)
112190587	XM_024330033.1 Rosa chinensis uncharacterized LOC112190587	,112165169.trans(co_expression),112166402.trans(co_expression),112177313.trans(co_expression),TCONS_00007381(co_expression),TCONS_00009903(co_expression),TCONS_00020675(co_expression),TCONS_00030541(co_expression),TCONS_00031678(co_expression),TCONS_00064568(co_expression),TCONS_00073027(co_expression),TCONS_00086638(co_expression),TCONS_00092529(co_expression),TCONS_00110045(co_expression),TCONS…
112192357	XM_024332044.1 Rosa chinensis SURP and G-patch domain-containing protein 1-like protein transcript variant X1,	,TCONS_00008781(co_location)
112191896	XM_024331378.1 Rosa chinensis uncharacterized LOC112191896 transcript variant X1,	,XR_002933185.1(co_location),XR_002933188.1(co_location),XR_002933190.1(co_location),XR_002933193.1(co_location),XR_002933195.1(co_location),XR_002933203.1(co_location),XR_002933209.1(co_location)
112178907	XM_024317178.1 Rosa chinensis uncharacterized LOC112178907	,TCONS_00032091(co_expression),TCONS_00117977(co_location),TCONS_00117978(co_location),XR_002922333.1(co_expression),XR_002926875.1(co_expression),XR_002927977.1(co_expression),XR_002930274.1(co_expression),XR_002932401.1(co_expression)
112172859	XM_024310355.1 Rosa chinensis uncharacterized LOC112172859 transcript variant X1,	,TCONS_00098784(co_location),XR_002923653.1(co_expression),XR_002923778.1(co_expression)
112187144	XM_024325807.1 Rosa chinensis ABC transporter F family member 5-like	,112191122.trans(co_location),XR_002928558.1(co_expression),XR_002931612.1(co_location)
112176532	XM_024314501.1 Rosa chinensis 3-oxoacyl-[acyl-carrier-protein] synthase 3 A, chloroplastic	,112170926.trans(co_expression),112171019.trans(co_expression),TCONS_00058955(co_expression),TCONS_00119763(co_expression),XR_002927597.1(co_expression)
112175906	XM_024313646.1 Rosa chinensis putative disease resistance protein RGA4	,XR_002926649.1(co_location),XR_002926650.1(co_location),XR_002927901.1(co_location)
112174145	XM_024311862.1 Rosa chinensis LRR receptor-like serine/threonine-protein kinase RCH1	,XR_002925549.1(co_location),XR_002925550.1(co_location),XR_002925551.1(co_location),XR_002925553.1(co_location)
112192064	XM_024331587.1 Rosa chinensis receptor-like protein CLAVATA2	,112173244.trans(co_expression),112181930.trans(co_expression),112187136.trans(co_expression),112200994.trans(co_expression),112203076.trans(co_expression),112203833.trans(co_expression),TCONS_00001509(co_expression),TCONS_00004078(co_expression),TCONS_00008906(co_expression),TCONS_00015156(co_expression),TCONS_00026311(co_expression),TCONS_00027349(co_expression),TCONS_00035132(co_expression),TC…
112186617	XM_024325084.1 Rosa chinensis uncharacterized LOC112186617 transcript variant X1,	,TCONS_00033378(co_location),XR_002932057.1(co_location)
112172876	XM_024310372.1 Rosa chinensis uncharacterized LOC112172876	,112165169.trans(co_expression),112177313.trans(co_expression),112179007.trans(co_expression),TCONS_00006747(co_expression),TCONS_00009903(co_expression),TCONS_00020675(co_expression),TCONS_00039871(co_expression),TCONS_00076018(co_expression),XR_002923820.1(co_expression),XR_002925345.1(co_expression),XR_002925752.1(co_expression),XR_002925776.1(co_expression),XR_002927738.1(co_expression),XR_00…
112190284	XM_024329713.1 Rosa chinensis protein NRT1/ PTR FAMILY 1.1-like	,TCONS_00018468(co_location)
112203107	XM_024344125.1 Rosa chinensis receptor-like protein EIX1	,TCONS_00052774(co_expression)
112168153	XM_024305278.1 Rosa chinensis receptor-like protein EIX2	,112163734.trans(co_expression),112165671.trans(co_expression),112170014.trans(co_expression),112183780.trans(co_expression),112183850.trans(co_expression),TCONS_00004399(co_expression),TCONS_00009094(co_expression),TCONS_00009727(co_expression),TCONS_00012890(co_expression),TCONS_00013875(co_expression),TCONS_00015537(co_expression),TCONS_00020874(co_expression),TCONS_00026454(co_expression),TCO…
112202300	XM_024343245.1 Rosa chinensis nudix hydrolase 10-like transcript variant X1,	,112182634.trans(co_expression),112192011.trans(co_expression),112195966.trans(co_expression),TCONS_00000771(co_expression),TCONS_00004405(co_expression),TCONS_00006367(co_expression),TCONS_00046950(co_expression),TCONS_00046951(co_expression),TCONS_00070810(co_expression),TCONS_00074556(co_expression),TCONS_00079780(co_expression),TCONS_00081099(co_expression),TCONS_00087738(co_location),TCONS_0…
112194430	XM_024334671.1 Rosa chinensis uncharacterized LOC112194430	,TCONS_00051869(co_location)
112185449	XM_024323702.1 Rosa chinensis vacuolar iron transporter homolog 5-like	,112164767.trans(co_expression),112171074.trans(co_expression),112178266.trans(co_expression),112203089.trans(co_expression),TCONS_00019515(co_expression),TCONS_00020194(co_expression),TCONS_00029006(co_expression),TCONS_00033775(co_expression),TCONS_00077787(co_expression),TCONS_00096015(co_expression),XR_002923973.1(co_expression),XR_002924817.1(co_expression),XR_002925775.1(co_expression),XR_0…
112164557	XM_024300782.1 Rosa chinensis protein SPA1-RELATED 4-like transcript variant X1,	,TCONS_00051091(co_expression),TCONS_00053217(co_expression),XR_002922618.1(co_location),XR_002922619.1(co_location),XR_002924129.1(co_expression)
112179773	XM_024318256.1 Rosa chinensis laccase-12-like	,112171279.trans(co_expression),112171790.trans(co_expression),112179614.trans(co_expression),112189486.trans(co_expression),TCONS_00000074(co_expression),TCONS_00001122(co_expression),TCONS_00001254(co_expression),TCONS_00002501(co_expression),TCONS_00009891(co_expression),TCONS_00011636(co_expression),TCONS_00012449(co_expression),TCONS_00013001(co_expression),TCONS_00017253(co_expression),TCON…
112166230	XM_024303018.1 Rosa chinensis uncharacterized LOC112166230	,XR_002923399.1(co_location),XR_002923531.1(co_location),XR_002937021.1(co_location)
112188191	XM_024327259.1 Rosa chinensis histidine kinase 1	,112181930.trans(co_expression),112190635.trans(co_expression),112200994.trans(co_expression),112203076.trans(co_expression),112203833.trans(co_expression),TCONS_00015156(co_expression),TCONS_00033301(co_expression),TCONS_00035309(co_expression),TCONS_00036208(co_expression),TCONS_00037176(co_expression),TCONS_00039043(co_expression),TCONS_00053914(co_expression),TCONS_00056124(co_expression),TCO…
112185048	--	,TCONS_00038708(co_location),XR_002923510.1(co_expression),XR_002931456.1(co_location)
112174120	XM_024311830.1 Rosa chinensis histone H2A variant 1 transcript variant X1,	,112165169.trans(co_expression),112177313.trans(co_expression),112193836.trans(co_expression),TCONS_00007381(co_expression),TCONS_00020675(co_expression),TCONS_00030541(co_expression),TCONS_00039871(co_expression),TCONS_00076242(co_expression),TCONS_00076761(co_expression),TCONS_00106853(co_location),XR_002922906.1(co_expression),XR_002925749.1(co_expression),XR_002925913.1(co_expression),XR_0029…
112174207	XM_024311943.1 Rosa chinensis homogentisate geranylgeranyltransferase, chloroplastic-like	,TCONS_00002470(co_expression),TCONS_00028006(co_expression),TCONS_00043622(co_expression),TCONS_00048175(co_expression),TCONS_00064566(co_expression),TCONS_00087231(co_expression),TCONS_00088972(co_expression),TCONS_00095017(co_expression),TCONS_00110854(co_expression),XR_002923205.1(co_expression),XR_002923476.1(co_expression),XR_002923897.1(co_expression),XR_002924122.1(co_expression),XR_00292…
112172185	--	,XR_002928884.1(co_location),XR_002928904.1(co_location),XR_002928962.1(co_location)
112199531	XM_024340535.1 Rosa chinensis pectinesterase-like	,112165895.trans(co_expression),112167175.trans(co_expression),112194583.trans(co_expression),112199411.trans(co_expression),112201587.trans(co_expression),TCONS_00004249(co_expression),TCONS_00008427(co_expression),TCONS_00010855(co_expression),TCONS_00012240(co_expression),TCONS_00015724(co_expression),TCONS_00018329(co_expression),TCONS_00021993(co_expression),TCONS_00022770(co_expression),TCO…
112178870	XM_024317121.1 Rosa chinensis cytochrome P450 71A22-like	,112176571.trans(co_expression),112177345.trans(co_expression),112177776.trans(co_expression),112180722.trans(co_expression),112195575.trans(co_expression),112195576.trans(co_expression),112195578.trans(co_expression),TCONS_00000796(co_expression),TCONS_00004098(co_expression),TCONS_00008434(co_expression),TCONS_00010341(co_expression),TCONS_00022237(co_expression),TCONS_00023012(co_expression),T…
112192657	XM_024332490.1 Rosa chinensis probable CCR4-associated factor 1 homolog 11	,XR_002934048.1(co_location),XR_002934049.1(co_location)
112183868	XM_024322185.1 Rosa chinensis uncharacterized LOC112183868	,TCONS_00020613(co_location)
112177206	XM_024315467.1 Rosa chinensis pentatricopeptide repeat-containing protein At5g18475-like transcript variant X1,	,112170268.trans(co_expression),112173244.trans(co_expression),112178364.trans(co_expression),112203089.trans(co_expression),TCONS_00001421(co_expression),TCONS_00001509(co_expression),TCONS_00005185(co_expression),TCONS_00008906(co_expression),TCONS_00013320(co_expression),TCONS_00026311(co_expression),TCONS_00027349(co_expression),TCONS_00038296(co_expression),TCONS_00039043(co_expression),TCON…
112182726	XM_024321263.1 Rosa chinensis polypyrimidine tract-binding protein homolog 2 transcript variant X1,	,112165169.trans(co_expression),112179007.trans(co_expression),112188309.trans(co_expression),112190635.trans(co_expression),112198650.trans(co_expression),112203076.trans(co_expression),TCONS_00020591(co_expression),TCONS_00073027(co_expression),TCONS_00073888(co_expression),TCONS_00077762(co_expression),TCONS_00088893(co_expression),TCONS_00089290(co_expression),TCONS_00092709(co_expression),TC…
112177320	--	,112171279.trans(co_expression),112171790.trans(co_expression),112179614.trans(co_expression),112189486.trans(co_expression),TCONS_00000074(co_expression),TCONS_00001122(co_expression),TCONS_00001254(co_expression),TCONS_00002501(co_expression),TCONS_00009891(co_expression),TCONS_00011636(co_expression),TCONS_00012449(co_expression),TCONS_00013001(co_expression),TCONS_00017253(co_expression),TCON…
112185091	XM_024323303.1 Rosa chinensis protein SYS1 homolog transcript variant X1,	,TCONS_00035377(co_expression),TCONS_00035969(co_location)
112171754	XM_024308887.1 Rosa chinensis vinorine synthase-like	,112167395.trans(co_expression),112184085.trans(co_expression),112198701.trans(co_expression),112198702.trans(co_expression),112199584.trans(co_expression),112201881.trans(co_expression),112202956.trans(co_expression),112202973.trans(co_expression),TCONS_00001253(co_expression),TCONS_00002596(co_expression),TCONS_00003877(co_expression),TCONS_00004731(co_expression),TCONS_00007745(co_expression),…
112185338	XM_024323576.1 Rosa chinensis glucose-6-phosphate 1-dehydrogenase, cytoplasmic transcript variant X1,	,112172884.trans(co_expression),TCONS_00000099(co_expression),TCONS_00006747(co_expression),TCONS_00010323(co_expression),TCONS_00024709(co_expression),TCONS_00028005(co_expression),TCONS_00028328(co_location),TCONS_00036425(co_expression),TCONS_00064406(co_expression),TCONS_00064567(co_expression),TCONS_00065362(co_expression),TCONS_00072616(co_expression),TCONS_00080303(co_expression),TCONS_000…
112169216	XM_024306212.1 Rosa chinensis B3 domain-containing protein Os01g0723500-like	,112192723.trans(co_expression),TCONS_00066204(co_expression),XR_002922784.1(co_expression),XR_002924726.1(co_expression),XR_002924826.1(co_expression),XR_002925072.1(co_expression),XR_002925342.1(co_location),XR_002926114.1(co_expression),XR_002926178.1(co_location),XR_002930847.1(co_expression),XR_002930959.1(co_expression),XR_002931573.1(co_expression),XR_002932125.1(co_expression),XR_00293234…
112172222	XM_024309487.1 Rosa chinensis uncharacterized LOC112172222	,112185034.trans(co_expression),112188309.trans(co_expression),112190635.trans(co_expression),112198650.trans(co_expression),112200994.trans(co_expression),112203076.trans(co_expression),112203833.trans(co_expression),TCONS_00015156(co_expression),TCONS_00020591(co_expression),TCONS_00026311(co_expression),TCONS_00030939(co_expression),TCONS_00033301(co_expression),TCONS_00035132(co_expression),T…
112201595	XM_024342501.1 Rosa chinensis trafficking protein particle complex subunit 3 transcript variant X1,	,XR_002937127.1(co_expression)
112181801	XM_024320203.1 Rosa chinensis heavy metal-associated isoprenylated plant protein 39	,XR_002933900.1(co_expression)
112190650	XM_024330097.1 Rosa chinensis peptidyl-prolyl cis-trans isomerase CYP40-like	,XR_002932484.1(co_location),XR_002934201.1(co_expression)
112184241	XM_024322506.1 Rosa chinensis putative pentatricopeptide repeat-containing protein At5g65820	,TCONS_00022552(co_location),TCONS_00022554(co_location),XR_002929989.1(co_location),XR_002930637.1(co_location),XR_002931777.1(co_location),XR_002932560.1(co_location)
112176722	XM_024314782.1 Rosa chinensis probable LRR receptor-like serine/threonine-protein kinase At1g12460	,112164767.trans(co_expression),112170268.trans(co_expression),112171074.trans(co_expression),112173244.trans(co_expression),112178266.trans(co_expression),112178364.trans(co_expression),112181930.trans(co_expression),112187136.trans(co_expression),112203089.trans(co_expression),TCONS_00001421(co_expression),TCONS_00001509(co_expression),TCONS_00008906(co_expression),TCONS_00019515(co_expression)…
112184700	XM_024322941.1 Rosa chinensis transcription factor GTE11-like	,TCONS_00036782(co_location),TCONS_00036783(co_location),XR_002932044.1(co_location)
112202079	XM_024342990.1 Rosa chinensis eukaryotic translation initiation factor 2 subunit beta-like	,TCONS_00079400(co_location)
112185670	XM_024323950.1 Rosa chinensis protein NSP-INTERACTING KINASE 2	,112164767.trans(co_expression),112181930.trans(co_expression),112187136.trans(co_expression),112203089.trans(co_expression),TCONS_00001421(co_expression),TCONS_00001509(co_expression),TCONS_00008906(co_expression),TCONS_00026270(co_expression),TCONS_00026311(co_expression),TCONS_00027349(co_expression),TCONS_00038296(co_expression),TCONS_00039043(co_expression),TCONS_00040840(co_expression),TCON…
112199035	XM_024340101.1 Rosa chinensis uncharacterized LOC112199035	,112185275.trans(co_expression),112194468.trans(co_expression),112196113.trans(co_expression),TCONS_00004405(co_expression),TCONS_00042652(co_expression),TCONS_00059156(co_expression),TCONS_00102243(co_expression),XR_002922363.1(co_expression),XR_002925077.1(co_expression),XR_002925532.1(co_expression),XR_002926696.1(co_expression),XR_002929386.1(co_expression),XR_002931164.1(co_expression),XR_00…
112200215	XM_024341239.1 Rosa chinensis TMV resistance protein N-like	,TCONS_00009863(co_location),XR_002929381.1(co_location)
112190328	XM_024329762.1 Rosa chinensis transcriptional regulator STERILE APETALA transcript variant X1,	,TCONS_00038142(co_location),XR_002931699.1(co_location),XR_002931701.1(co_location),XR_002931702.1(co_location),XR_002932155.1(co_location)
112184529	XM_024322794.1 Rosa chinensis beta-amyrin synthase-like	,TCONS_00035751(co_location),TCONS_00035755(co_location),XR_002932385.1(co_location)
112177466	XM_024315757.1 Rosa chinensis uncharacterized LOC112177466	,TCONS_00121406(co_location),XR_002927845.1(co_location),XR_002927848.1(co_location)
112198595	XM_024339745.1 Rosa chinensis pentatricopeptide repeat-containing protein At3g22690-like	,112197274.trans(co_location),TCONS_00022887(co_expression),TCONS_00120227(co_expression),XR_002935758.1(co_location),XR_002935760.1(co_location),XR_002935762.1(co_location)
112183744	XM_024322084.1 Rosa chinensis cytochrome P450 704C1-like transcript variant X1,	,112171821.trans(co_location)
112176180	XM_024313997.1 Rosa chinensis uncharacterized LOC112176180	,TCONS_00113671(co_location),TCONS_00113675(co_location),XR_002926489.1(co_location)
112194408	XM_024334650.1 Rosa chinensis zinc finger MYM-type protein 1-like	,XR_002933796.1(co_location),XR_002934146.1(co_location)
112163800	XM_024300058.1 Rosa chinensis uncharacterized LOC112163800	,TCONS_00000612(co_expression),TCONS_00021658(co_expression),TCONS_00061975(co_expression),TCONS_00086993(co_expression),TCONS_00110419(co_expression),XR_002923326.1(co_location),XR_002925246.1(co_expression),XR_002926801.1(co_expression),XR_002926822.1(co_expression),XR_002927012.1(co_expression),XR_002928331.1(co_expression),XR_002928842.1(co_expression),XR_002928989.1(co_expression),XR_0029300…
112163890	XM_024300154.1 Rosa chinensis uncharacterized LOC112163890 partial	,TCONS_00077862(co_location),TCONS_00088870(co_location),TCONS_00088871(co_location),TCONS_00088893(co_location),XR_002923606.1(co_location),XR_002923862.1(co_location),XR_002937132.1(co_location)
112191684	XM_024331076.1 Rosa chinensis guanine deaminase transcript variant X1,	,TCONS_00022013(co_expression),TCONS_00079591(co_expression),TCONS_00117387(co_expression),XR_002923038.1(co_expression)
112171050	XM_024308292.1 Rosa chinensis 26S proteasome regulatory subunit S10B homolog B-like	,TCONS_00094357(co_location)
112182058	XM_024320489.1 Rosa chinensis probable phospholipid-transporting ATPase 8	,TCONS_00009058(co_location),XR_002929335.1(co_location)
112187343	XM_024326098.1 Rosa chinensis cactin-like	,112168333.trans(co_expression),112170705.trans(co_expression),112177703.trans(co_expression),112185024.trans(co_expression),112185095.trans(co_expression),112191126.trans(co_expression),112194040.trans(co_expression),112194052.trans(co_expression),112198651.trans(co_expression),112203157.trans(co_expression),TCONS_00006454(co_expression),TCONS_00007160(co_expression),TCONS_00007202(co_expression…
112172748	XM_024310218.1 Rosa chinensis non-functional pseudokinase ZED1-like	,TCONS_00000596(co_expression),TCONS_00081150(co_expression),TCONS_00092401(co_location),TCONS_00092403(co_location),XR_002923537.1(co_expression),XR_002923766.1(co_expression),XR_002926767.1(co_expression),XR_002926984.1(co_expression),XR_002928173.1(co_expression),XR_002930348.1(co_expression),XR_002930923.1(co_expression),XR_002931350.1(co_expression),XR_002934288.1(co_expression),XR_002936308…
112186522	XM_024324973.1 Rosa chinensis 2-alkenal reductase (NADP(+)-dependent)-like	,XR_002931424.1(co_location),XR_002932750.1(co_location),XR_002932751.1(co_location)
112173224	XM_024310816.1 Rosa chinensis protein NUCLEAR FUSION DEFECTIVE 4-like	,112170268.trans(co_expression),112173244.trans(co_expression),112178364.trans(co_expression),112180102.trans(co_expression),112181930.trans(co_expression),112185034.trans(co_expression),112188309.trans(co_expression),112190635.trans(co_expression),112198650.trans(co_expression),112200994.trans(co_expression),112203076.trans(co_expression),112203833.trans(co_expression),TCONS_00006071(co_location…
112170410	XM_024307684.1 Rosa chinensis F-box/FBD/LRR-repeat protein At1g13570-like transcript variant X1,	,112165169.trans(co_expression),112177683.trans(co_expression),112179007.trans(co_expression),112185034.trans(co_expression),112188309.trans(co_expression),112190635.trans(co_expression),112198650.trans(co_expression),112200994.trans(co_expression),112203076.trans(co_expression),112203833.trans(co_expression),TCONS_00009903(co_expression),TCONS_00015156(co_expression),TCONS_00020591(co_expression…
112177434	XM_024315723.1 Rosa chinensis growth-regulating factor 4-like	,TCONS_00016492(co_expression)
112174177	XM_024311908.1 Rosa chinensis RNA polymerase sigma factor sigC transcript variant X1,	,112171019.trans(co_expression),112193189.trans(co_expression),TCONS_00034879(co_expression),TCONS_00048208(co_expression),TCONS_00053748(co_expression),TCONS_00057574(co_expression),TCONS_00058955(co_expression),TCONS_00091247(co_expression),XR_002924706.1(co_expression),XR_002926000.1(co_expression),XR_002926031.1(co_location)
112163726	XM_024300001.1 Rosa chinensis uncharacterized LOC112163726	,TCONS_00087930(co_location),XR_002922700.1(co_location),XR_002924040.1(co_location)
112178381	XM_024316536.1 Rosa chinensis uncharacterized LOC112178381	,XR_002926626.1(co_location),XR_002927452.1(co_location),XR_002928310.1(co_location),XR_002928312.1(co_location),XR_002928314.1(co_location),XR_002928490.1(co_location)
112175227	XM_024312883.1 Rosa chinensis uncharacterized LOC112175227 transcript variant X1,	,112165169.trans(co_expression),112177313.trans(co_expression),112179007.trans(co_expression),112190635.trans(co_expression),112198650.trans(co_expression),TCONS_00006747(co_expression),TCONS_00009903(co_expression),TCONS_00020591(co_expression),TCONS_00020675(co_expression),TCONS_00039871(co_expression),TCONS_00043620(co_expression),TCONS_00064568(co_expression),TCONS_00073027(co_expression),TCO…
112174390	XM_024312157.1 Rosa chinensis cytochrome b-c1 complex subunit 7-2	,112170926.trans(co_expression),TCONS_00008951(co_expression),TCONS_00043620(co_expression),TCONS_00053321(co_expression),TCONS_00088386(co_expression),TCONS_00098784(co_location),XR_002924129.1(co_expression),XR_002927939.1(co_expression),XR_002928941.1(co_expression),XR_002931281.1(co_expression),XR_002932242.1(co_expression),XR_002936019.1(co_expression)
112193739	XM_024333969.1 Rosa chinensis uncharacterized LOC112193739	,TCONS_00010128(co_expression),TCONS_00033301(co_expression),TCONS_00035614(co_expression),XR_002922560.1(co_expression),XR_002923647.1(co_expression),XR_002926518.1(co_expression),XR_002927614.1(co_expression),XR_002927936.1(co_expression),XR_002928761.1(co_expression),XR_002930641.1(co_expression),XR_002931962.1(co_expression),XR_002932040.1(co_expression),XR_002932993.1(co_location),XR_0029344…
112196087	XM_024336385.1 Rosa chinensis N-lysine methyltransferase SETD6 transcript variant X1,	,112165169.trans(co_expression),112177313.trans(co_expression),112177683.trans(co_expression),112179007.trans(co_expression),112190635.trans(co_expression),112198650.trans(co_expression),112203076.trans(co_expression),TCONS_00007381(co_expression),TCONS_00009903(co_expression),TCONS_00015156(co_expression),TCONS_00020591(co_expression),TCONS_00020675(co_expression),TCONS_00033301(co_expression),T…
112165462	XM_024301971.1 Rosa chinensis uncharacterized LOC112165462	,XR_002923659.1(co_location)
112192567	XM_024332359.1 Rosa chinensis putative pentatricopeptide repeat-containing protein At1g09680 transcript variant X1,	,XR_002933556.1(co_location)
112164945	XM_024301311.1 Rosa chinensis uncharacterized LOC112164945	,112165169.trans(co_expression),112177683.trans(co_expression),112179007.trans(co_expression),112185034.trans(co_expression),112188309.trans(co_expression),112190635.trans(co_expression),112198650.trans(co_expression),112200994.trans(co_expression),112203076.trans(co_expression),TCONS_00009903(co_expression),TCONS_00015156(co_expression),TCONS_00020591(co_expression),TCONS_00030939(co_expression)…
112190411	XM_024329838.1 Rosa chinensis PHD finger protein ALFIN-LIKE 4-like	,TCONS_00096465(co_expression),XR_002925767.1(co_expression),XR_002930669.1(co_location),XR_002930670.1(co_location),XR_002930672.1(co_location),XR_002936012.1(co_expression)
112190404	XM_024329833.1 Rosa chinensis probable inactive nicotinamidase At3g16190	,TCONS_00036098(co_location),TCONS_00072850(co_expression),XR_002930681.1(co_expression)
112197670	XM_024338435.1 Rosa chinensis probable xyloglucan endotransglucosylase/hydrolase protein 23	,112192011.trans(co_expression),TCONS_00005450(co_expression),TCONS_00046950(co_expression),TCONS_00046951(co_expression),TCONS_00070810(co_expression),TCONS_00074556(co_expression),TCONS_00079780(co_expression),TCONS_00081150(co_expression),TCONS_00092649(co_expression),TCONS_00097483(co_expression),TCONS_00103207(co_expression),TCONS_00116183(co_expression),TCONS_00124418(co_expression),TCONS_0…
112166745	XM_024303640.1 Rosa chinensis probable serine/threonine-protein kinase PBL16 transcript variant X1,	,112165169.trans(co_expression),112168425.trans(co_expression),112177683.trans(co_expression),112179007.trans(co_expression),112188309.trans(co_expression),112190635.trans(co_expression),112198650.trans(co_expression),112200994.trans(co_expression),112203076.trans(co_expression),112203833.trans(co_expression),TCONS_00009903(co_expression),TCONS_00015156(co_expression),TCONS_00020591(co_expression…
112198133	XM_024339199.1 Rosa chinensis protein PLASTID TRANSCRIPTIONALLY ACTIVE 7	,XR_002929423.1(co_location),XR_002929424.1(co_location)
112169718	XM_024306770.1 Rosa chinensis TMV resistance protein N-like	,112170268.trans(co_expression),112173244.trans(co_expression),112178364.trans(co_expression),112181930.trans(co_expression),112187136.trans(co_expression),112200994.trans(co_expression),112203089.trans(co_expression),TCONS_00001421(co_expression),TCONS_00008906(co_expression),TCONS_00019514(co_expression),TCONS_00026311(co_expression),TCONS_00027349(co_expression),TCONS_00035132(co_expression),T…
112200052	XM_024341054.1 Rosa chinensis galacturonokinase	,112165169.trans(co_expression),112177313.trans(co_expression),112179007.trans(co_expression),112188316.trans(co_expression),112190635.trans(co_expression),112198650.trans(co_expression),TCONS_00006747(co_expression),TCONS_00007381(co_expression),TCONS_00009903(co_expression),TCONS_00020591(co_expression),TCONS_00020675(co_expression),TCONS_00030541(co_expression),TCONS_00039871(co_expression),TC…
112172857	XM_024310352.1 Rosa chinensis mechanosensitive ion channel protein 10-like transcript variant X1,	,112170268.trans(co_expression),112173244.trans(co_expression),112178364.trans(co_expression),112181930.trans(co_expression),112185034.trans(co_expression),112187136.trans(co_expression),112200994.trans(co_expression),112203089.trans(co_expression),TCONS_00001421(co_expression),TCONS_00008906(co_expression),TCONS_00019514(co_expression),TCONS_00026311(co_expression),TCONS_00030939(co_expression),…
112172323	XM_024309615.1 Rosa chinensis glutamine--tRNA ligase-like	,112170900.trans(co_expression),TCONS_00094505(co_location),TCONS_00094507(co_location),XR_002925407.1(co_location),XR_002925513.1(co_expression),XR_002926042.1(co_location),XR_002936122.1(co_expression)
112167018	XM_024303960.1 Rosa chinensis glycine-rich RNA-binding protein 4, mitochondrial-like transcript variant X1,	,TCONS_00004078(co_expression),TCONS_00089155(co_location),XR_002923385.1(co_expression),XR_002923869.1(co_location),XR_002923975.1(co_location),XR_002925489.1(co_expression),XR_002927977.1(co_expression),XR_002928352.1(co_expression),XR_002931949.1(co_expression)
112199159	XM_024340217.1 Rosa chinensis protein GLUTAMINE DUMPER 5-like	,TCONS_00065362(co_location),XR_002934993.1(co_location),XR_002935308.1(co_location),XR_002936584.1(co_location)
112169836	XM_024307242.1 Rosa chinensis uncharacterized LOC112169836	,TCONS_00007089(co_location),TCONS_00021323(co_expression),TCONS_00027714(co_expression),TCONS_00105343(co_expression),XR_002925454.1(co_location),XR_002925936.1(co_location),XR_002929487.1(co_expression)
112170333	--	,XR_002924694.1(co_location),XR_002924695.1(co_location),XR_002925815.1(co_location)
112185961	XM_024324299.1 Rosa chinensis serine/threonine-protein phosphatase 7-like transcript variant X1,	,TCONS_00033225(co_expression)
112165061	XM_024301453.1 Rosa chinensis probable LRR receptor-like serine/threonine-protein kinase At1g53430 transcript variant X1,	,TCONS_00005671(co_expression),TCONS_00012243(co_expression),TCONS_00032091(co_expression),TCONS_00070638(co_expression),TCONS_00092010(co_expression),XR_002927977.1(co_expression),XR_002928352.1(co_expression),XR_002928873.1(co_expression)
112191837	XM_024331267.1 Rosa chinensis TMV resistance protein N-like	,112191821.trans(co_location),112191827.trans(co_location),XR_002930829.1(co_location)
112199311	--	,112176571.trans(co_expression),112177345.trans(co_expression),112177776.trans(co_expression),112180722.trans(co_expression),112195575.trans(co_expression),112195576.trans(co_expression),112195578.trans(co_expression),TCONS_00000796(co_expression),TCONS_00004098(co_expression),TCONS_00008434(co_expression),TCONS_00010341(co_expression),TCONS_00011261(co_expression),TCONS_00015624(co_expression),T…
112202215	XM_024343156.1 Rosa chinensis tropinone reductase homolog At2g29150-like transcript variant X1,	,112172884.trans(co_expression),TCONS_00000099(co_expression),TCONS_00010323(co_expression),TCONS_00024709(co_expression),TCONS_00028005(co_expression),TCONS_00031695(co_expression),TCONS_00033833(co_expression),TCONS_00036425(co_expression),TCONS_00064567(co_expression),TCONS_00065362(co_expression),TCONS_00070276(co_expression),TCONS_00080303(co_expression),TCONS_00080304(co_expression),TCONS_0…
112200736	XM_024341740.1 Rosa chinensis basic 7S globulin-like	,112168333.trans(co_expression),112170705.trans(co_expression),112177703.trans(co_expression),112181798.trans(co_expression),112185024.trans(co_expression),112185095.trans(co_expression),112185616.trans(co_expression),112191126.trans(co_expression),112194040.trans(co_expression),112194052.trans(co_expression),112198651.trans(co_expression),112203157.trans(co_expression),TCONS_00003497(co_expressi…
112190985	XM_024330508.1 Rosa chinensis 30S ribosomal protein S21, chloroplastic	,TCONS_00028487(co_location),TCONS_00092649(co_expression),XR_002925560.1(co_expression),XR_002929183.1(co_expression),XR_002934115.1(co_expression),XR_002934193.1(co_expression)
112167597	XM_024304635.1 Rosa chinensis probable leucine-rich repeat receptor-like serine/threonine-protein kinase At3g14840 transcript variant X1,	,112203049.trans(co_location),TCONS_00071119(co_location),TCONS_00071125(co_location),XR_002923859.1(co_location)
112173486	XM_024311122.1 Rosa chinensis mitochondrial outer membrane protein porin 2-like	,TCONS_00006043(co_expression),TCONS_00081546(co_expression),TCONS_00096081(co_expression),TCONS_00100149(co_location),XR_002924605.1(co_location),XR_002924606.1(co_location),XR_002925257.1(co_location)
112180656	XM_024319217.1 Rosa chinensis putative DNA glycosylase At3g47830 transcript variant X1,	,TCONS_00044719(co_expression),TCONS_00079487(co_expression),XR_002934754.1(co_expression)
112165843	XM_024302526.1 Rosa chinensis fasciclin-like arabinogalactan protein 12	,TCONS_00033512(co_expression),TCONS_00034164(co_expression),TCONS_00034880(co_expression),TCONS_00040395(co_expression),TCONS_00057947(co_expression),TCONS_00083577(co_expression),TCONS_00088662(co_location),TCONS_00101524(co_expression),TCONS_00110347(co_expression),TCONS_00117855(co_expression),XR_002923722.1(co_expression),XR_002924127.1(co_location),XR_002926031.1(co_expression),XR_002926611…
112168502	--	,XR_002923786.1(co_location)
112167823	XM_024304908.1 Rosa chinensis E3 ubiquitin-protein ligase At1g63170-like	,TCONS_00091583(co_expression),XR_002933730.1(co_expression),XR_002936189.1(co_expression)
112199219	XM_024340264.1 Rosa chinensis uncharacterized LOC112199219	,TCONS_00057627(co_location),TCONS_00057628(co_location),TCONS_00057629(co_location),XR_002926448.1(co_expression),XR_002935520.1(co_location)
112184011	XM_024322314.1 Rosa chinensis uncharacterized LOC112184011	,TCONS_00032832(co_location),TCONS_00032833(co_location),XR_002930460.1(co_location),XR_002930461.1(co_location),XR_002930464.1(co_location)
112195431	XM_024335868.1 Rosa chinensis cytochrome b-c1 complex subunit 9	,XR_002934033.1(co_location),XR_002934133.1(co_expression)
112177875	XM_024316116.1 Rosa chinensis uncharacterized LOC112177875	,XR_002926795.1(co_location)
112197933	XM_024338909.1 Rosa chinensis lignin-forming anionic peroxidase-like	,112176637.trans(co_expression),112194468.trans(co_expression),TCONS_00087930(co_expression),TCONS_00102243(co_expression),XR_002924972.1(co_expression),XR_002930230.1(co_expression),XR_002932585.1(co_expression),XR_002933975.1(co_expression),XR_002935808.1(co_location)
112172114	XM_024309304.1 Rosa chinensis probable disease resistance protein At4g33300 transcript variant X1,	,XR_002924182.1(co_expression),XR_002927634.1(co_expression),XR_002931022.1(co_expression),XR_002933231.1(co_expression)
112199343	XM_024340372.1 Rosa chinensis F-box/LRR-repeat protein At4g14103-like	,TCONS_00066178(co_location),XR_002934815.1(co_location)
112179279	XM_024317650.1 Rosa chinensis uncharacterized protein At3g17950	,112176972.trans(co_expression),112195966.trans(co_expression),TCONS_00004405(co_expression),TCONS_00025787(co_expression),TCONS_00046951(co_expression),TCONS_00055002(co_expression),TCONS_00070810(co_expression),TCONS_00079780(co_expression),TCONS_00097483(co_expression),TCONS_00103207(co_expression),TCONS_00124418(co_expression),TCONS_00124421(co_expression),XR_002924165.1(co_expression),XR_002…
112163719	XM_024299996.1 Rosa chinensis cytochrome P450 71D9-like	,TCONS_00087915(co_location)
112186875	XM_024325417.1 Rosa chinensis eukaryotic initiation factor 4A-8	,TCONS_00056471(co_expression),XR_002930881.1(co_location),XR_002931245.1(co_expression)
112191546	XM_024330909.1 Rosa chinensis trafficking protein particle complex subunit 4	,112193836.trans(co_expression),XR_002925513.1(co_expression),XR_002927737.1(co_expression),XR_002932975.1(co_expression),XR_002933821.1(co_location),XR_002933822.1(co_location),XR_002933823.1(co_location),XR_002933828.1(co_location),XR_002937225.1(co_expression)
112165512	XM_024302057.1 Rosa chinensis aspartic proteinase A1-like transcript variant X1,	,TCONS_00021366(co_expression),TCONS_00057574(co_expression),TCONS_00091567(co_expression),XR_002922422.1(co_location),XR_002923291.1(co_expression),XR_002924706.1(co_expression),XR_002935091.1(co_expression)
112186696	XM_024325197.1 Rosa chinensis probable folate-biopterin transporter 3 transcript variant X1,	,112170901.trans(co_expression),112173244.trans(co_expression),112175213.trans(co_expression),112178364.trans(co_expression),112180102.trans(co_expression),TCONS_00019514(co_expression),TCONS_00026311(co_expression),TCONS_00032238(co_expression),TCONS_00057427(co_expression),TCONS_00071803(co_expression),TCONS_00074701(co_expression),TCONS_00079675(co_expression),TCONS_00088185(co_expression),TCO…
112167551	XM_024304580.1 Rosa chinensis uncharacterized LOC112167551	,112170268.trans(co_expression),112181930.trans(co_expression),112187136.trans(co_expression),112200994.trans(co_expression),112203833.trans(co_expression),TCONS_00001421(co_expression),TCONS_00001509(co_expression),TCONS_00008906(co_expression),TCONS_00026311(co_expression),TCONS_00027349(co_expression),TCONS_00035132(co_expression),TCONS_00036208(co_expression),TCONS_00038296(co_expression),TCO…
XLOC_044754	--	,TCONS_00097659(co_expression)
112175507	--	,TCONS_00024234(co_expression),TCONS_00066038(co_expression),TCONS_00093042(co_expression),XR_002924489.1(co_expression),XR_002928166.1(co_location),XR_002928168.1(co_location),XR_002934340.1(co_expression),XR_002936231.1(co_expression)
112188234	XM_024327317.1 Rosa chinensis protein INVOLVED IN DE NOVO 2-like transcript variant X1,	,112181930.trans(co_expression),112203833.trans(co_expression),TCONS_00000358(co_expression),TCONS_00015154(co_expression),TCONS_00019513(co_expression),TCONS_00036233(co_expression),TCONS_00037176(co_expression),TCONS_00040840(co_expression),TCONS_00050134(co_expression),TCONS_00053881(co_expression),TCONS_00053914(co_expression),TCONS_00056124(co_expression),TCONS_00064694(co_expression),TCONS_…
112176357	XM_024314231.1 Rosa chinensis uncharacterized LOC112176357	,TCONS_00110347(co_location)
112203986	XM_024344876.1 Rosa chinensis O-acyltransferase WSD1-like	,XR_002937020.1(co_location)
112177414	XM_024315706.1 Rosa chinensis cytochrome c oxidase-assembly factor COX23, mitochondrial	,XR_002925767.1(co_expression),XR_002928944.1(co_location),XR_002929196.1(co_location),XR_002931140.1(co_location),XR_002934363.1(co_expression)
112173261	XM_024310858.1 Rosa chinensis auxin-responsive protein SAUR71-like	,TCONS_00062453(co_expression),XR_002925020.1(co_expression),XR_002925321.1(co_location),XR_002925537.1(co_expression),XR_002929160.1(co_expression),XR_002936079.1(co_expression)
112164282	XM_024300502.1 Rosa chinensis uncharacterized LOC112164282	,XR_002923320.1(co_location)
112184312	XM_024322575.1 Rosa chinensis uncharacterized LOC112184312	,112169294.trans(co_expression),TCONS_00031691(co_expression),TCONS_00039871(co_expression),TCONS_00107282(co_expression),XR_002922616.1(co_expression),XR_002923389.1(co_expression),XR_002923631.1(co_expression),XR_002924399.1(co_expression),XR_002925913.1(co_expression),XR_002929006.1(co_expression),XR_002929253.1(co_expression),XR_002929412.1(co_expression),XR_002930203.1(co_expression)
112171310	XM_024308512.1 Rosa chinensis uncharacterized LOC112171310	,XR_002924794.1(co_location)
112181556	XM_024319931.1 Rosa chinensis beta-amylase 2, chloroplastic	,XR_002928957.1(co_location),XR_002930248.1(co_location)
112170130	XM_024307302.1 Rosa chinensis polyadenylate-binding protein 4	,XR_002925966.1(co_location)
112165238	XM_024301701.1 Rosa chinensis putative disease resistance protein At3g14460	,TCONS_00012252(co_location),TCONS_00012279(co_location),TCONS_00012302(co_location),TCONS_00012303(co_location)
112175789	XM_024313539.1 Rosa chinensis calcineurin B-like protein 7	,112181930.trans(co_expression),112185034.trans(co_expression),112190635.trans(co_expression),112198650.trans(co_expression),112200994.trans(co_expression),112203076.trans(co_expression),112203833.trans(co_expression),TCONS_00015156(co_expression),TCONS_00026311(co_expression),TCONS_00030939(co_expression),TCONS_00033301(co_expression),TCONS_00035132(co_expression),TCONS_00036208(co_expression),T…
112163826	XM_024300081.1 Rosa chinensis nifU-like protein 1, chloroplastic	,TCONS_00088577(co_location),XR_002923303.1(co_location),XR_002923304.1(co_location),XR_002923305.1(co_location),XR_002923306.1(co_location),XR_002923307.1(co_location),XR_002937080.1(co_location),XR_002937081.1(co_location),XR_002937082.1(co_location),XR_002937083.1(co_location),XR_002937084.1(co_location),XR_002937086.1(co_location),XR_002937087.1(co_location),XR_002937256.1(co_location),XR_002…
112192998	XM_024332985.1 Rosa chinensis protein LIGHT-DEPENDENT SHORT HYPOCOTYLS 1-like	,XR_002925176.1(co_expression)
112170232	XM_024307442.1 Rosa chinensis uncharacterized LOC112170232 transcript variant X1,	,XR_002923653.1(co_expression),XR_002923778.1(co_expression),XR_002925321.1(co_location)
112189059	XM_024328326.1 Rosa chinensis protein SDA1 homolog	,112172884.trans(co_expression),112188981.trans(co_location),TCONS_00024709(co_expression),TCONS_00064567(co_expression),TCONS_00067920(co_expression),TCONS_00076578(co_expression),TCONS_00080303(co_expression),TCONS_00103149(co_expression),TCONS_00119907(co_expression),TCONS_00120053(co_expression),XR_002923670.1(co_expression),XR_002925351.1(co_expression),XR_002926018.1(co_expression),XR_00292…
112200702	XM_024341713.1 Rosa chinensis protein trichome birefringence-like 2	,112199639.trans(co_location),XR_002935344.1(co_location)
112196513	--	,TCONS_00005132(co_expression),TCONS_00012985(co_expression),TCONS_00024034(co_expression),TCONS_00028003(co_expression),TCONS_00033997(co_expression),TCONS_00036483(co_expression),TCONS_00038519(co_expression),TCONS_00039828(co_expression),TCONS_00043622(co_expression),TCONS_00048404(co_expression),TCONS_00067529(co_expression),TCONS_00070391(co_expression),TCONS_00071554(co_expression),TCONS_00…
112186987	XM_024325579.1 Rosa chinensis uncharacterized LOC112186987	,XR_002931612.1(co_location),XR_002931989.1(co_location)
112193014	XM_024333015.1 Rosa chinensis monodehydroascorbate reductase, seedling isozyme	,XR_002923027.1(co_expression),XR_002929256.1(co_expression),XR_002933240.1(co_expression)
112174025	XM_024311719.1 Rosa chinensis transcription factor HHO5-like	,XR_002924762.1(co_location),XR_002936315.1(co_expression)
112194796	XM_024335024.1 Rosa chinensis gamma-tubulin complex component 3 transcript variant X1,	,112181930.trans(co_expression),112190635.trans(co_expression),112200994.trans(co_expression),112203076.trans(co_expression),112203833.trans(co_expression),TCONS_00015156(co_expression),TCONS_00033301(co_expression),TCONS_00035309(co_expression),TCONS_00035614(co_expression),TCONS_00039043(co_expression),TCONS_00044866(co_location),TCONS_00064694(co_expression),TCONS_00077762(co_expression),TCONS…
112188126	XM_024327174.1 Rosa chinensis chromatin remodeling protein EBS-like transcript variant X1,	,112165169.trans(co_expression),112170900.trans(co_expression),112177313.trans(co_expression),112179007.trans(co_expression),112190635.trans(co_expression),112198650.trans(co_expression),TCONS_00009903(co_expression),TCONS_00015156(co_expression),TCONS_00020591(co_expression),TCONS_00020675(co_expression),TCONS_00031678(co_expression),TCONS_00033301(co_expression),TCONS_00064568(co_expression),TC…
112197096	XM_024337658.1 Rosa chinensis uncharacterized LOC112197096 transcript variant X1,	,TCONS_00059921(co_location),TCONS_00124167(co_expression),XR_002935452.1(co_location)
112204019	XM_024344906.1 Rosa chinensis uncharacterized LOC112204019	,XR_002922916.1(co_location),XR_002922923.1(co_location)
112198977	XM_024340052.1 Rosa chinensis uncharacterized LOC112198977	,112168333.trans(co_expression),112170705.trans(co_expression),112177703.trans(co_expression),112181798.trans(co_expression),112185024.trans(co_expression),112185095.trans(co_expression),112185616.trans(co_expression),112191126.trans(co_expression),112194040.trans(co_expression),112194052.trans(co_expression),112198651.trans(co_expression),112203157.trans(co_expression),TCONS_00003497(co_expressi…
112179819	XM_024318299.1 Rosa chinensis short-chain dehydrogenase TIC 32, chloroplastic-like	,XR_002926958.1(co_location)
112200709	XM_024341717.1 Rosa chinensis vinorine synthase-like	,112181930.trans(co_expression),112187136.trans(co_expression),112203089.trans(co_expression),TCONS_00001421(co_expression),TCONS_00001509(co_expression),TCONS_00008906(co_expression),TCONS_00026270(co_expression),TCONS_00026311(co_expression),TCONS_00027349(co_expression),TCONS_00038296(co_expression),TCONS_00039043(co_expression),TCONS_00040840(co_expression),TCONS_00042797(co_expression),TCONS…
112170469	XM_024307763.1 Rosa chinensis uncharacterized LOC112170469 transcript variant X1,	,112171780.trans(co_location),TCONS_00021252(co_expression),XR_002923659.1(co_expression)
112174869	XM_024312700.1 Rosa chinensis signal peptide peptidase	,XR_002928935.1(co_expression)
112165578	XM_024302139.1 Rosa chinensis cationic amino acid transporter 1-like	,112167395.trans(co_expression),112184085.trans(co_expression),112185275.trans(co_expression),112198701.trans(co_expression),112198702.trans(co_expression),112199584.trans(co_expression),112201881.trans(co_expression),112202956.trans(co_expression),112202973.trans(co_expression),TCONS_00001253(co_expression),TCONS_00002596(co_expression),TCONS_00003877(co_expression),TCONS_00004731(co_expression)…
112199976	XM_024340975.1 Rosa chinensis TVP38/TMEM64 family membrane protein slr0305	,TCONS_00073027(co_expression),TCONS_00076018(co_expression),XR_002924572.1(co_expression),XR_002925776.1(co_expression),XR_002937127.1(co_expression)
112175483	XM_024313158.1 Rosa chinensis uncharacterized LOC112175483	,112175213.trans(co_expression),TCONS_00071803(co_expression),TCONS_00074701(co_expression),XR_002925926.1(co_expression),XR_002926866.1(co_location),XR_002931550.1(co_expression),XR_002931641.1(co_expression),XR_002933020.1(co_expression)
112191287	XM_024330615.1 Rosa chinensis protein FAM192A	,XR_002933814.1(co_location),XR_002933815.1(co_location),XR_002934356.1(co_location)
112192517	XM_024332278.1 Rosa chinensis protein WUSCHEL-like	,TCONS_00040985(co_location),TCONS_00040986(co_location),XR_002933121.1(co_location),XR_002933571.1(co_location),XR_002933988.1(co_location)
112176242	XM_024314081.1 Rosa chinensis uncharacterized LOC112176242	,TCONS_00116623(co_location),TCONS_00125490(co_location),XR_002926921.1(co_location),XR_002926922.1(co_location),XR_002926923.1(co_location),XR_002928610.1(co_location),XR_002928612.1(co_location),XR_002928613.1(co_location),XR_002928614.1(co_location),XR_002928615.1(co_location),XR_002928617.1(co_location),XR_002928620.1(co_location),XR_002928621.1(co_location),XR_002928624.1(co_location),XR_002…
112168838	--	,TCONS_00005485(co_location)
112200203	--	,TCONS_00009863(co_location),XR_002929381.1(co_location)
112170839	XM_024308127.1 Rosa chinensis receptor like protein 6-like	,TCONS_00122504(co_expression),XR_002925450.1(co_location),XR_002925451.1(co_location),XR_002925812.1(co_location),XR_002925813.1(co_location)
112200420	XM_024341452.1 Rosa chinensis DNA polymerase eta-like transcript variant X1,	,TCONS_00056836(co_location),XR_002936152.1(co_location)
112170035	XM_024307181.1 Rosa chinensis lysophospholipid acyltransferase LPEAT1 transcript variant X1,	,TCONS_00095657(co_expression)
112182917	XM_024321478.1 Rosa chinensis peroxisomal nicotinamide adenine dinucleotide carrier	,112190635.trans(co_expression),112198650.trans(co_expression),112200994.trans(co_expression),112203833.trans(co_expression),TCONS_00009903(co_expression),TCONS_00010506(co_expression),TCONS_00015156(co_expression),TCONS_00015796(co_location),TCONS_00033301(co_expression),TCONS_00035614(co_expression),TCONS_00053748(co_expression),TCONS_00064568(co_expression),TCONS_00077762(co_expression),TCONS_…
112177598	XM_024315880.1 Rosa chinensis uncharacterized LOC112177598	,112168333.trans(co_expression),112170705.trans(co_expression),112177703.trans(co_expression),112181798.trans(co_expression),112185024.trans(co_expression),112185095.trans(co_expression),112185616.trans(co_expression),112191126.trans(co_expression),112194040.trans(co_expression),112194052.trans(co_expression),112198651.trans(co_expression),112203157.trans(co_expression),TCONS_00003497(co_expressi…
112176064	--	,112168333.trans(co_expression),112170705.trans(co_expression),112177703.trans(co_expression),112181798.trans(co_expression),112185024.trans(co_expression),112185095.trans(co_expression),112191126.trans(co_expression),112194040.trans(co_expression),112194052.trans(co_expression),112198651.trans(co_expression),112203157.trans(co_expression),TCONS_00007160(co_expression),TCONS_00007202(co_expressio…
112164525	XM_024300738.1 Rosa chinensis serine/threonine-protein kinase HT1-like transcript variant X1,	,TCONS_00043620(co_expression),TCONS_00048208(co_expression),TCONS_00090951(co_expression),XR_002923961.1(co_location),XR_002923962.1(co_location),XR_002925952.1(co_expression),XR_002931930.1(co_expression),XR_002934114.1(co_expression),XR_002935808.1(co_expression),XR_002936019.1(co_expression),XR_002937393.1(co_expression)
112198628	XM_024339771.1 Rosa chinensis F-box protein At5g07610-like	,112167395.trans(co_expression),112184085.trans(co_expression),112198701.trans(co_expression),112198702.trans(co_expression),112199584.trans(co_expression),112201881.trans(co_expression),112202956.trans(co_expression),112202973.trans(co_expression),TCONS_00001253(co_expression),TCONS_00002596(co_expression),TCONS_00003877(co_expression),TCONS_00004480(co_expression),TCONS_00004731(co_expression),…
112191396	XM_024330741.1 Rosa chinensis phospholipase A(1) LCAT3 transcript variant X1,	,112170926.trans(co_expression),TCONS_00008951(co_expression),TCONS_00043620(co_expression),TCONS_00091567(co_expression),TCONS_00119763(co_expression),XR_002923678.1(co_expression),XR_002925952.1(co_expression),XR_002933866.1(co_location),XR_002933868.1(co_location),XR_002933870.1(co_location),XR_002933871.1(co_location),XR_002933872.1(co_location),XR_002936026.1(co_expression)
112194493	XM_024334723.1 Rosa chinensis BAHD acyltransferase At5g47980-like	,112194492.trans(co_location)
112183486	XM_024321868.1 Rosa chinensis glucan endo-1,3-beta-glucosidase 5	,112165169.trans(co_expression),112172884.trans(co_expression),112177313.trans(co_expression),112179007.trans(co_expression),112180564.trans(co_expression),112188309.trans(co_expression),112188316.trans(co_expression),112190635.trans(co_expression),112198650.trans(co_expression),TCONS_00006747(co_expression),TCONS_00007381(co_expression),TCONS_00009903(co_expression),TCONS_00020591(co_expression)…
112167803	XM_024304885.1 Rosa chinensis uncharacterized LOC112167803 transcript variant X1,	,112164724.trans(co_expression),112168333.trans(co_expression),112170705.trans(co_expression),112177703.trans(co_expression),112178775.trans(co_expression),112185024.trans(co_expression),112185095.trans(co_expression),112185616.trans(co_expression),112191126.trans(co_expression),112194040.trans(co_expression),112194052.trans(co_expression),112203157.trans(co_expression),TCONS_00003497(co_expressi…
112186523	XM_024324974.1 Rosa chinensis GEM-like protein 5	,112192011.trans(co_expression),TCONS_00000597(co_expression),TCONS_00103207(co_expression),TCONS_00116183(co_expression),TCONS_00127478(co_expression),XR_002924189.1(co_expression),XR_002924561.1(co_expression),XR_002929978.1(co_expression),XR_002930251.1(co_location),XR_002930252.1(co_location),XR_002930254.1(co_location),XR_002930255.1(co_location),XR_002930256.1(co_location),XR_002930258.1(co…
112186775	XM_024325289.1 Rosa chinensis transcription termination factor MTERF15, mitochondrial-like transcript variant X1,	,XR_002925062.1(co_expression),XR_002930901.1(co_location),XR_002931987.1(co_expression),XR_002932383.1(co_location)
112195054	XM_024335385.1 Rosa chinensis uncharacterized LOC112195054 transcript variant X1,	,112194500.trans(co_location),TCONS_00033774(co_expression),XR_002933885.1(co_location),XR_002933886.1(co_location),XR_002933888.1(co_location),XR_002934339.1(co_location)
112166265	XM_024303059.1 Rosa chinensis probable polyamine aminopropyl transferase transcript variant X1,	,112179007.trans(co_expression),112185034.trans(co_expression),112188309.trans(co_expression),112190635.trans(co_expression),112198650.trans(co_expression),112200994.trans(co_expression),TCONS_00009903(co_expression),TCONS_00015156(co_expression),TCONS_00020591(co_expression),TCONS_00030939(co_expression),TCONS_00032238(co_expression),TCONS_00043620(co_expression),TCONS_00053748(co_expression),TC…
112192890	XM_024332805.1 Rosa chinensis dof zinc finger protein DOF2.4	,XR_002929466.1(co_expression),XR_002933514.1(co_location),XR_002933690.1(co_location),XR_002933691.1(co_location),XR_002933695.1(co_location)
112185565	XM_024323826.1 Rosa chinensis peptidyl-tRNA hydrolase 2, mitochondrial	,112180102.trans(co_expression),112181930.trans(co_expression),112185034.trans(co_expression),112188309.trans(co_expression),112190635.trans(co_expression),112198650.trans(co_expression),112200994.trans(co_expression),112203076.trans(co_expression),112203833.trans(co_expression),TCONS_00008906(co_expression),TCONS_00015156(co_expression),TCONS_00026311(co_expression),TCONS_00030939(co_expression)…
112169554	XM_024306597.1 Rosa chinensis 3,5-dihydroxybiphenyl synthase-like	,TCONS_00020028(co_expression),TCONS_00080241(co_expression),TCONS_00098523(co_location),TCONS_00102686(co_expression),TCONS_00107790(co_location),XR_002924444.1(co_location),XR_002928277.1(co_expression),XR_002929442.1(co_expression),XR_002934192.1(co_expression),XR_002934206.1(co_expression)
112189539	XM_024328884.1 Rosa chinensis NAC domain-containing protein 92-like	,112185275.trans(co_expression),112188669.trans(co_expression),112194468.trans(co_expression),112196113.trans(co_expression),112201881.trans(co_expression),TCONS_00001253(co_expression),TCONS_00005666(co_expression),TCONS_00007745(co_expression),TCONS_00008876(co_expression),TCONS_00039974(co_expression),TCONS_00042652(co_expression),TCONS_00043045(co_expression),TCONS_00055498(co_expression),TCO…
112186843	XM_024325382.1 Rosa chinensis auxin-induced protein 15A-like	,TCONS_00033881(co_expression),TCONS_00040395(co_expression),TCONS_00053208(co_expression),TCONS_00058728(co_expression),TCONS_00066609(co_expression),TCONS_00087682(co_expression),TCONS_00096602(co_expression),TCONS_00127698(co_expression),XR_002923722.1(co_expression),XR_002927176.1(co_expression),XR_002930559.1(co_expression),XR_002930798.1(co_expression),XR_002930936.1(co_expression),XR_00293…
112198589	XM_024339738.1 Rosa chinensis receptor kinase-like protein Xa21	,112198999.trans(co_location)
112182982	XM_024321572.1 Rosa chinensis protein MAINTENANCE OF PSII UNDER HIGH LIGHT 1	,TCONS_00016957(co_expression),TCONS_00049112(co_expression),XR_002926914.1(co_location),XR_002926917.1(co_location),XR_002926918.1(co_location),XR_002928550.1(co_expression),XR_002929568.1(co_expression),XR_002930050.1(co_location),XR_002930918.1(co_location),XR_002930920.1(co_location),XR_002932712.1(co_expression)
112171400	XM_024308592.1 Rosa chinensis cyclic nucleotide-gated ion channel 2-like	,112168333.trans(co_expression),112170705.trans(co_expression),112177703.trans(co_expression),112181798.trans(co_expression),112185024.trans(co_expression),112185095.trans(co_expression),112185616.trans(co_expression),112191126.trans(co_expression),112194040.trans(co_expression),112194052.trans(co_expression),112198651.trans(co_expression),112203157.trans(co_expression),TCONS_00003497(co_expressi…
112198182	XM_024339261.1 Rosa chinensis TMV resistance protein N-like	,TCONS_00054264(co_location)
112197155	XM_024337733.1 Rosa chinensis putative F-box protein PP2-B12	,XR_002930641.1(co_expression),XR_002935218.1(co_location),XR_002935453.1(co_location),XR_002935906.1(co_location),XR_002935907.1(co_location),XR_002935908.1(co_location),XR_002935909.1(co_location),XR_002936342.1(co_expression),XR_002936385.1(co_location)
112185433	XM_024323682.1 Rosa chinensis SWI/SNF complex component SNF12 homolog	,112169300.trans(co_expression),112170900.trans(co_expression),TCONS_00028487(co_location),XR_002922978.1(co_expression),XR_002923148.1(co_expression),XR_002925513.1(co_expression),XR_002925913.1(co_expression),XR_002928944.1(co_expression),XR_002929073.1(co_expression),XR_002930735.1(co_location),XR_002936122.1(co_expression)
112199076	XM_024340135.1 Rosa chinensis phosphoenolpyruvate carboxylase 4-like	,TCONS_00056895(co_location),TCONS_00076029(co_expression),XR_002935279.1(co_location),XR_002935343.1(co_location),XR_002936100.1(co_location)
112185497	XM_024323749.1 Rosa chinensis golgin candidate 5 transcript variant X1,	,TCONS_00036098(co_location),XR_002931796.1(co_location),XR_002931798.1(co_location)
112200597	XM_024341628.1 Rosa chinensis enoyl-CoA delta isomerase 2, peroxisomal-like	,112181930.trans(co_expression),112190635.trans(co_expression),112200994.trans(co_expression),112203076.trans(co_expression),112203833.trans(co_expression),TCONS_00008906(co_expression),TCONS_00015156(co_expression),TCONS_00035132(co_expression),TCONS_00036208(co_expression),TCONS_00037176(co_expression),TCONS_00039043(co_expression),TCONS_00040840(co_expression),TCONS_00046630(co_expression),TCO…
112197411	XM_024338065.1 Rosa chinensis uncharacterized LOC112197411 transcript variant X1,	,TCONS_00013011(co_location),XR_002935693.1(co_location)
112164960	XM_024301329.1 Rosa chinensis polyadenylate-binding protein RBP45B-like transcript variant X1,	,TCONS_00071804(co_expression),TCONS_00081009(co_location),XR_002924531.1(co_expression),XR_002935629.1(co_expression)
112164203	XM_024300432.1 Rosa chinensis uncharacterized LOC112164203	,XR_002936751.1(co_location)
112165380	XM_024301874.1 Rosa chinensis arogenate dehydratase/prephenate dehydratase 6, chloroplastic-like	,TCONS_00048208(co_expression),XR_002923786.1(co_location)
112171133	XM_024308362.1 Rosa chinensis uncharacterized LOC112171133	,TCONS_00094846(co_location)
112200955	XM_024341967.1 Rosa chinensis peptidyl-prolyl cis-trans isomerase FKBP16-3, chloroplastic transcript variant X1,	,TCONS_00051037(co_expression),TCONS_00062541(co_expression),XR_002935488.1(co_location),XR_002935489.1(co_location)
112197011	XM_024337529.1 Rosa chinensis uncharacterized LOC112197011	,TCONS_00055548(co_location)
112172535	XM_024309926.1 Rosa chinensis TIP41-like protein	,TCONS_00093066(co_location),XR_002925436.1(co_location),XR_002925437.1(co_location),XR_002925438.1(co_location),XR_002925441.1(co_location),XR_002925444.1(co_location),XR_002925448.1(co_location)
112194103	XM_024334361.1 Rosa chinensis NDR1/HIN1-like protein 10	,112164767.trans(co_expression),112170268.trans(co_expression),112171074.trans(co_expression),112178266.trans(co_expression),112178364.trans(co_expression),112203089.trans(co_expression),TCONS_00001421(co_expression),TCONS_00001509(co_expression),TCONS_00008906(co_expression),TCONS_00019514(co_expression),TCONS_00019515(co_expression),TCONS_00020933(co_expression),TCONS_00022310(co_expression),TC…
112183027	XM_024321608.1 Rosa chinensis 3-hydroxyisobutyryl-CoA hydrolase 1-like partial	,TCONS_00005712(co_location),XR_002933024.1(co_location)
112197716	XM_024338555.1 Rosa chinensis uncharacterized LOC112197716	,TCONS_00012985(co_location),XR_002929461.1(co_location),XR_002929462.1(co_location)
112185994	XM_024324338.1 Rosa chinensis vacuolar protein sorting-associated protein 53 A transcript variant X1,	,112165169.trans(co_expression),112168425.trans(co_expression),TCONS_00020675(co_expression),TCONS_00064568(co_expression),TCONS_00086638(co_expression),TCONS_00101506(co_expression),XR_002922616.1(co_expression),XR_002923511.1(co_expression),XR_002924044.1(co_expression),XR_002924053.1(co_expression),XR_002924170.1(co_expression),XR_002925674.1(co_expression),XR_002925913.1(co_expression),XR_002…
112195898	XM_024336132.1 Rosa chinensis dof zinc finger protein DOF2.4-like	,XR_002929391.1(co_location),XR_002929520.1(co_location)
112190002	XM_024329414.1 Rosa chinensis protein NDL1-like transcript variant X1,	,XR_002928123.1(co_expression),XR_002932440.1(co_location),XR_002932441.1(co_location),XR_002932443.1(co_location),XR_002936832.1(co_expression)
112198715	XM_024339839.1 Rosa chinensis uncharacterized LOC112198715	,TCONS_00063039(co_location)
112175249	XM_024312913.1 Rosa chinensis TMV resistance protein N-like transcript variant X1,	,112181930.trans(co_expression),112187136.trans(co_expression),112203833.trans(co_expression),TCONS_00001421(co_expression),TCONS_00008906(co_expression),TCONS_00015156(co_expression),TCONS_00026311(co_expression),TCONS_00035132(co_expression),TCONS_00035309(co_expression),TCONS_00036208(co_expression),TCONS_00039043(co_expression),TCONS_00046630(co_expression),TCONS_00055878(co_expression),TCONS…
112194486	--	,TCONS_00000358(co_expression),TCONS_00015154(co_expression),TCONS_00019513(co_expression),TCONS_00036233(co_expression),TCONS_00048302(co_expression),TCONS_00050134(co_expression),TCONS_00052399(co_location),TCONS_00053914(co_expression),TCONS_00064767(co_expression),TCONS_00077890(co_expression),TCONS_00084594(co_expression),TCONS_00087378(co_expression),TCONS_00088186(co_expression),TCONS_0009…
112184047	XM_024322343.1 Rosa chinensis peptidyl-prolyl cis-trans isomerase CYP21-1-like	,XR_002932242.1(co_location),XR_002932244.1(co_location)
112177724	XM_024315985.1 Rosa chinensis RING-H2 finger protein ATL29-like	,XR_002928159.1(co_location),XR_002928378.1(co_location)
112164112	--	,TCONS_00001421(co_expression),TCONS_00013320(co_expression),TCONS_00035132(co_expression),TCONS_00055878(co_expression),XR_002922392.1(co_expression),XR_002927765.1(co_expression),XR_002930745.1(co_expression),XR_002933699.1(co_expression),XR_002934487.1(co_expression),XR_002934828.1(co_expression),XR_002936958.1(co_expression),XR_002937155.1(co_expression),XR_002937509.1(co_expression)
112187276	XM_024326018.1 Rosa chinensis uncharacterized LOC112187276 transcript variant X1,	,112170900.trans(co_expression),TCONS_00113422(co_expression),XR_002928944.1(co_expression),XR_002929073.1(co_expression),XR_002930050.1(co_location),XR_002930434.1(co_location)
112199621	--	,XR_002935837.1(co_location),XR_002935840.1(co_location)
112173232	XM_024310822.1 Rosa chinensis replication factor C subunit 4	,TCONS_00008429(co_expression),TCONS_00023663(co_expression),TCONS_00098445(co_location),XR_002925351.1(co_expression),XR_002926858.1(co_expression),XR_002927186.1(co_expression),XR_002929384.1(co_expression),XR_002930097.1(co_expression),XR_002930501.1(co_expression),XR_002932470.1(co_expression),XR_002933450.1(co_expression),XR_002934523.1(co_expression)
112175159	XM_024312822.1 Rosa chinensis probable receptor-like protein kinase At1g80640	,TCONS_00022264(co_expression),TCONS_00022575(co_expression),TCONS_00022576(co_expression),TCONS_00033785(co_expression),TCONS_00038298(co_expression),TCONS_00040436(co_expression),TCONS_00053520(co_expression),TCONS_00058215(co_expression),TCONS_00060613(co_expression),TCONS_00071074(co_expression),TCONS_00086242(co_expression),TCONS_00109681(co_expression),TCONS_00113739(co_expression),TCONS_00…
112202261	XM_024343205.1 Rosa chinensis probable disease resistance protein At1g61300	,XR_002923676.1(co_location),XR_002923677.1(co_location)
112183820	XM_024322154.1 Rosa chinensis RNA-binding KH domain-containing protein RCF3 transcript variant X1,	,XR_002922755.1(co_expression),XR_002925591.1(co_expression),XR_002929423.1(co_location),XR_002929424.1(co_location),XR_002931245.1(co_expression),XR_002931251.1(co_expression),XR_002933020.1(co_expression)
112174376	XM_024312133.1 Rosa chinensis cytochrome c oxidase subunit 5b-2, mitochondrial-like	,112165169.trans(co_expression),112172277.trans(co_expression),112172884.trans(co_expression),112179007.trans(co_expression),112180564.trans(co_expression),TCONS_00039871(co_expression),TCONS_00064567(co_expression),TCONS_00073027(co_expression),TCONS_00073888(co_expression),TCONS_00076018(co_expression),TCONS_00088893(co_expression),TCONS_00089290(co_expression),TCONS_00092709(co_expression),TCO…
112196508	XM_024336869.1 Rosa chinensis 50S ribosomal protein L28, chloroplastic-like	,TCONS_00008951(co_expression),TCONS_00098524(co_expression),XR_002925952.1(co_expression),XR_002928550.1(co_expression),XR_002928941.1(co_expression),XR_002934833.1(co_location),XR_002936026.1(co_expression),XR_002936738.1(co_expression)
112189758	XM_024329106.1 Rosa chinensis protein phosphatase 1 regulatory inhibitor subunit PPP1R7 homolog	,XR_002931686.1(co_location),XR_002931687.1(co_location)
112195829	XM_024336043.1 Rosa chinensis probable prefoldin subunit 5	,112198704.trans(co_location),XR_002929394.1(co_expression),XR_002934933.1(co_location)
112175414	XM_024313088.1 Rosa chinensis uncharacterized LOC112175414 transcript variant X1,	,XR_002926380.1(co_location),XR_002926381.1(co_location),XR_002927838.1(co_location)
112166675	XM_024303553.1 Rosa chinensis disease resistance protein RPM1-like	,TCONS_00047291(co_expression),XR_002922457.1(co_location),XR_002922919.1(co_expression),XR_002931156.1(co_expression)
112196709	XM_024337125.1 Rosa chinensis clustered mitochondria protein transcript variant X1,	,112172277.trans(co_expression),XR_002925351.1(co_expression),XR_002925513.1(co_expression),XR_002927737.1(co_expression),XR_002935346.1(co_location)
112173117	XM_024310711.1 Rosa chinensis dehydration-responsive element-binding protein 1B-like	,TCONS_00016519(co_location),TCONS_00055165(co_expression),TCONS_00127725(co_expression),XR_002925425.1(co_location),XR_002928946.1(co_location),XR_002929929.1(co_expression)
112202447	XM_024343461.1 Rosa chinensis F-box protein At2g26850	,TCONS_00034879(co_expression),TCONS_00091247(co_expression)
112164440	XM_024300631.1 Rosa chinensis mitochondrial dicarboxylate/tricarboxylate transporter DTC-like	,112164724.trans(co_expression),112178775.trans(co_expression),112185616.trans(co_expression),112194052.trans(co_expression),TCONS_00003497(co_expression),TCONS_00006454(co_expression),TCONS_00008429(co_expression),TCONS_00018967(co_expression),TCONS_00021052(co_expression),TCONS_00023663(co_expression),TCONS_00023711(co_expression),TCONS_00024709(co_expression),TCONS_00026266(co_expression),TCON…
112179792	--	,XR_002926463.1(co_location)
112166880	XM_024303801.1 Rosa chinensis cytochrome P450 CYP72A219-like transcript variant X1,	,XR_002923459.1(co_location),XR_002923586.1(co_location),XR_002937420.1(co_location)
112178724	XM_024316919.1 Rosa chinensis uncharacterized LOC112178724 transcript variant X1,	,TCONS_00124859(co_location)
112168924	XM_024305854.1 Rosa chinensis transcription factor TBF1-like	,TCONS_00099034(co_location),XR_002925864.1(co_location)
112172674	XM_024310112.1 Rosa chinensis DNA polymerase kappa	,XR_002931366.1(co_expression)
112197859	XM_024338770.1 Rosa chinensis DUF21 domain-containing protein At4g14240-like transcript variant X1,	,TCONS_00068202(co_location),XR_002935217.1(co_location),XR_002935784.1(co_location)
112178620	XM_024316791.1 Rosa chinensis probable serine/threonine-protein kinase PBL20 transcript variant X1,	,TCONS_00113671(co_location),TCONS_00113675(co_location),TCONS_00113678(co_location),XR_002927481.1(co_location)
112199387	XM_024340414.1 Rosa chinensis squalene monooxygenase-like	,112199385.trans(co_location),XR_002935259.1(co_location),XR_002935959.1(co_location),XR_002935961.1(co_location)
112181920	XM_024320335.1 Rosa chinensis palmitoyl-monogalactosyldiacylglycerol delta-7 desaturase, chloroplastic-like	,112181930.trans(co_expression),112187136.trans(co_expression),112200994.trans(co_expression),112203833.trans(co_expression),TCONS_00001509(co_expression),TCONS_00010128(co_expression),TCONS_00015156(co_expression),TCONS_00023889(co_expression),TCONS_00024234(co_expression),TCONS_00026270(co_expression),TCONS_00027349(co_expression),TCONS_00035132(co_expression),TCONS_00036208(co_expression),TCON…
112196367	XM_024336689.1 Rosa chinensis uncharacterized LOC112196367	,112165169.trans(co_expression),112170900.trans(co_expression),112180564.trans(co_expression),TCONS_00073027(co_expression),TCONS_00096465(co_expression),TCONS_00124370(co_expression),XR_002923148.1(co_expression),XR_002924053.1(co_expression),XR_002924065.1(co_expression),XR_002925749.1(co_expression),XR_002925913.1(co_expression),XR_002927503.1(co_expression),XR_002929073.1(co_expression),XR_00…
112184383	XM_024322640.1 Rosa chinensis uncharacterized LOC112184383	,112167395.trans(co_expression),112184085.trans(co_expression),112198701.trans(co_expression),112198702.trans(co_expression),112199584.trans(co_expression),112201881.trans(co_expression),112202956.trans(co_expression),112202973.trans(co_expression),TCONS_00001253(co_expression),TCONS_00002596(co_expression),TCONS_00003877(co_expression),TCONS_00004480(co_expression),TCONS_00004731(co_expression),…
112164284	XM_024300524.1 Rosa chinensis ethylene-responsive transcription factor ERF107-like	,112193980.trans(co_expression),TCONS_00016200(co_location),TCONS_00104244(co_expression),XR_002923758.1(co_expression),XR_002935808.1(co_expression)
112193623	XM_024333830.1 Rosa chinensis ammonium transporter 2	,112184102.trans(co_expression),TCONS_00000071(co_expression),TCONS_00007745(co_expression),TCONS_00010043(co_expression),TCONS_00034418(co_expression),TCONS_00063267(co_expression),TCONS_00077716(co_expression),TCONS_00095212(co_expression),XR_002923686.1(co_expression),XR_002924453.1(co_expression),XR_002925045.1(co_expression),XR_002927048.1(co_expression),XR_002927604.1(co_expression),XR_0029…
112198892	XM_024339986.1 Rosa chinensis cell division control protein 6 homolog B-like	,XR_002931165.1(co_expression),XR_002935060.1(co_location),XR_002935063.1(co_location),XR_002935158.1(co_location),XR_002935159.1(co_location)
112183936	XM_024322254.1 Rosa chinensis disease resistance RPP13-like protein 4	,112171068.trans(co_expression),112172011.trans(co_expression),112172527.trans(co_expression),112178101.trans(co_expression),112184005.trans(co_expression),112199501.trans(co_expression),TCONS_00000592(co_expression),TCONS_00003296(co_expression),TCONS_00006119(co_expression),TCONS_00012548(co_expression),TCONS_00012910(co_expression),TCONS_00012912(co_expression),TCONS_00015008(co_expression),TC…
112187288	XM_024326029.1 Rosa chinensis transcription factor MYBS3	,TCONS_00053321(co_expression),TCONS_00124415(co_expression),XR_002924129.1(co_expression),XR_002926870.1(co_expression),XR_002927939.1(co_expression),XR_002931930.1(co_expression),XR_002936208.1(co_expression)
112171511	XM_024308685.1 Rosa chinensis MDIS1-interacting receptor like kinase 2-like	,112163734.trans(co_expression),112165671.trans(co_expression),112170014.trans(co_expression),112183780.trans(co_expression),112183850.trans(co_expression),TCONS_00004399(co_expression),TCONS_00009094(co_expression),TCONS_00009727(co_expression),TCONS_00012243(co_expression),TCONS_00012890(co_expression),TCONS_00013875(co_expression),TCONS_00015537(co_expression),TCONS_00020874(co_expression),TCO…
112180291	XM_024318820.1 Rosa chinensis ethylene-responsive transcription factor ERF022-like	,112181930.trans(co_expression),112203833.trans(co_expression),TCONS_00004078(co_expression),TCONS_00033301(co_expression),TCONS_00037176(co_expression),TCONS_00039043(co_expression),TCONS_00040840(co_expression),TCONS_00050134(co_expression),TCONS_00053914(co_expression),TCONS_00054226(co_expression),TCONS_00064694(co_expression),TCONS_00077890(co_expression),TCONS_00080293(co_expression),TCONS_…
112201856	--	,112171536.trans(co_expression),112194526.trans(co_expression),TCONS_00003732(co_expression),TCONS_00004097(co_expression),TCONS_00004691(co_expression),TCONS_00009483(co_expression),TCONS_00009761(co_expression),TCONS_00019214(co_expression),TCONS_00021637(co_expression),TCONS_00022574(co_expression),TCONS_00022642(co_expression),TCONS_00022773(co_expression),TCONS_00030424(co_expression),TCONS_…
112203051	XM_024344077.1 Rosa chinensis probable LRR receptor-like serine/threonine-protein kinase At1g53440	,112187136.trans(co_expression),112203049.trans(co_location),XR_002923859.1(co_location),XR_002923904.1(co_expression),XR_002930081.1(co_expression),XR_002932964.1(co_expression),XR_002935923.1(co_expression)
112166350	XM_024303171.1 Rosa chinensis tobamovirus multiplication protein 1	,112165169.trans(co_expression),112179007.trans(co_expression),112180102.trans(co_expression),112185034.trans(co_expression),112188309.trans(co_expression),112190635.trans(co_expression),112198650.trans(co_expression),112200994.trans(co_expression),112203076.trans(co_expression),112203833.trans(co_expression),TCONS_00009903(co_expression),TCONS_00015156(co_expression),TCONS_00020591(co_expression…
[truncated: 28,311 more rows]
