# Supplementary material for: Identification of long non-coding RNAs involved in floral scent of Rosa hybrida
Source: Front Plant Sci. 2022 Oct 4;13:996474. doi: 10.3389/fpls.2022.996474 (PMC9577252; doi:10.3389/fpls.2022.996474)
Supplement: Supplementary Figure 1 — qRT-PCR validation of selected lncRNAs expression across flowering stages in rose ‘Tianmidemeng’. Expression levels of selected transcripts measured by qRT-PCR and RNA-Seq are showed in the same histograms. Black columns indicate relative gene expression levels detected by qRT-PCR (left y-axis; normalized units). Grey columns represent expression determined by RNA-Seq in RPKM units (right y-axis). [file DataSheet_1.zip › Supplementary files/Supplementary Table 8. Correlated lncRNAs to genes involved in upstream pathways of floral scent synthesis in rose..xls]

## Sheet: diff_sum_lnc_floral_scent_gene_
Floral scent compound	Floral scent synthase	Gene ID	Gene annotation	Expression level of gene / FPKM			lncRNA ID	Expression level of lncRNA / FPKM			Correlation
				EF	SF	LF		EF	SF	LF
terpenes	IDI	112193846	XM_024334086.1 Rosa chinensis isopentenyl-diphosphate Delta-isomerase I	165.937	21.5469	41.7143	TCONS_00028005	7.84133	0.920276	0.638832	co_expression
terpenes	IDI	112193846	XM_024334086.1 Rosa chinensis isopentenyl-diphosphate Delta-isomerase I	165.937	21.5469	41.7143	TCONS_00080303	1.04163	0.0262013	0.0341077	co_expression
terpenes	IDI	112193846	XM_024334086.1 Rosa chinensis isopentenyl-diphosphate Delta-isomerase I	165.937	21.5469	41.7143	TCONS_00104871	0.540042	0.0500817	0	co_location
terpenes	IDI	112193846	XM_024334086.1 Rosa chinensis isopentenyl-diphosphate Delta-isomerase I	165.937	21.5469	41.7143	XR_002923476.1	2.46932	0	0	co_location
terpenes	IDI	112193846	XM_024334086.1 Rosa chinensis isopentenyl-diphosphate Delta-isomerase I	165.937	21.5469	41.7143	XR_002927924.1	0.852369	0	0.162989	co_expression
terpenes	IDI	112193846	XM_024334086.1 Rosa chinensis isopentenyl-diphosphate Delta-isomerase I	165.937	21.5469	41.7143	XR_002932960.1	0.576863	0.002543	0.0695617	co_expression
terpenes	IDI	112193846	XM_024334086.1 Rosa chinensis isopentenyl-diphosphate Delta-isomerase I	165.937	21.5469	41.7143	XR_002934059.1	18.9092	1.15102	3.35456	co_location
terpenes	IDI	112193846	XM_024334086.1 Rosa chinensis isopentenyl-diphosphate Delta-isomerase I	165.937	21.5469	41.7143	XR_002937430.1	0.518869	0	0	co_expression
terpenes	MCT	112176125	XM_024313947.1 Rosa chinensis 2-C-methyl-D-erythritol 4-phosphate cytidylyltransferase chloroplastic transcript variant X1	24.3447	6.05483	2.52908	TCONS_00048208	0.167359	6.49816	7.97259	co_expression
terpenes	MCT	112176125	XM_024313947.1 Rosa chinensis 2-C-methyl-D-erythritol 4-phosphate cytidylyltransferase chloroplastic transcript variant X1	24.3447	6.05483	2.52908	TCONS_00043620	64.1953	15.6318	2.28276	co_location
terpenes	MCT	112176125	XM_024313947.1 Rosa chinensis 2-C-methyl-D-erythritol 4-phosphate cytidylyltransferase chloroplastic transcript variant X1	24.3447	6.05483	2.52908	TCONS_00058955	0	0.967569	1.16914	co_expression
terpenes	MCT	112176125	XM_024313947.1 Rosa chinensis 2-C-methyl-D-erythritol 4-phosphate cytidylyltransferase chloroplastic transcript variant X1	24.3447	6.05483	2.52908	TCONS_00064568	3.30123	0	0	co_location
terpenes	MCT	112176125	XM_024313947.1 Rosa chinensis 2-C-methyl-D-erythritol 4-phosphate cytidylyltransferase chloroplastic transcript variant X1	24.3447	6.05483	2.52908	TCONS_00124370	0.335379	30.0485	29.713	co_expression
terpenes	MCT	112176125	XM_024313947.1 Rosa chinensis 2-C-methyl-D-erythritol 4-phosphate cytidylyltransferase chloroplastic transcript variant X1	24.3447	6.05483	2.52908	XR_002925309.1	1.38791	0	0.0330637	co_expression
terpenes	MCT	112176125	XM_024313947.1 Rosa chinensis 2-C-methyl-D-erythritol 4-phosphate cytidylyltransferase chloroplastic transcript variant X1	24.3447	6.05483	2.52908	XR_002931402.1	0.67381	0	0	co_location
terpenes	MCT	112176125	XM_024313947.1 Rosa chinensis 2-C-methyl-D-erythritol 4-phosphate cytidylyltransferase chloroplastic transcript variant X1	24.3447	6.05483	2.52908	XR_002932960.1	0.576863	0.002543	0.0695617	co_expression
terpenes	MCT	112176125	XM_024313947.1 Rosa chinensis 2-C-methyl-D-erythritol 4-phosphate cytidylyltransferase chloroplastic transcript variant X1	24.3447	6.05483	2.52908	XR_002935295.1	1.40897	0.111051	0.0209137	co_expression
terpenes	MCT	112176125	XM_024313947.1 Rosa chinensis 2-C-methyl-D-erythritol 4-phosphate cytidylyltransferase chloroplastic transcript variant X1	24.3447	6.05483	2.52908	XR_002935807.1	0.573637	0	0.064096	co_location
terpenes	MCT	112176125	XM_024313947.1 Rosa chinensis 2-C-methyl-D-erythritol 4-phosphate cytidylyltransferase chloroplastic transcript variant X1	24.3447	6.05483	2.52908	XR_002937430.1	0.518869	0	0	co_expression
terpenes	geranyl_diphosphate_phosphohydrolase	112189710	XM_024329062.1 Rosa chinensis geranyl diphosphate phosphohydrolase	946.994	6331.81	3614.01	TCONS_00056989	0	3.58495	1.93218	co_expression
terpenes	geranyl_diphosphate_phosphohydrolase	112189710	XM_024329062.1 Rosa chinensis geranyl diphosphate phosphohydrolase	946.994	6331.81	3614.01	TCONS_00036484	1.72149	0.372006	0	co_location
terpenes	GGPPS	112172169	XM_024309407.1 Rosa chinensis heterodimeric geranylgeranyl pyrophosphate synthase small subunit chloroplastic	45.4218	7.27041	5.06001	TCONS_00053914	0.599248	0	0.014962	co_expression
terpenes	GGPPS	112187657	XM_024326538.1 Rosa chinensis geranylgeranyl pyrophosphate synthase chloroplastic-like	114.886	919.106	199.567	TCONS_00008447	1.23702	5.67917	0.401609	co_location
terpenes	GGPPS	112172169	XM_024309407.1 Rosa chinensis heterodimeric geranylgeranyl pyrophosphate synthase small subunit chloroplastic	45.4218	7.27041	5.06001	TCONS_00038296	1.18288	0	0	co_location
terpenes	GGPPS	112172169	XM_024309407.1 Rosa chinensis heterodimeric geranylgeranyl pyrophosphate synthase small subunit chloroplastic	45.4218	7.27041	5.06001	TCONS_00039043	4.62869	0	0	co_expression
terpenes	GGPPS	112172169	XM_024309407.1 Rosa chinensis heterodimeric geranylgeranyl pyrophosphate synthase small subunit chloroplastic	45.4218	7.27041	5.06001	TCONS_00040840	0.847857	0	0	co_expression
terpenes	GGPPS	112187657	XM_024326538.1 Rosa chinensis geranylgeranyl pyrophosphate synthase chloroplastic-like	114.886	919.106	199.567	TCONS_00058745	2.5799	12.1643	3.50432	co_location
terpenes	GGPPS	112172169	XM_024309407.1 Rosa chinensis heterodimeric geranylgeranyl pyrophosphate synthase small subunit chloroplastic	45.4218	7.27041	5.06001	TCONS_00080293	1.22722	0	0	co_location
terpenes	GGPPS	112172169	XM_024309407.1 Rosa chinensis heterodimeric geranylgeranyl pyrophosphate synthase small subunit chloroplastic	45.4218	7.27041	5.06001	TCONS_00107789	1.13285	0.15634	0	co_expression
terpenes	GGPPS	112172169	XM_024309407.1 Rosa chinensis heterodimeric geranylgeranyl pyrophosphate synthase small subunit chloroplastic	45.4218	7.27041	5.06001	XR_002923293.1	2.93662	0.29921	0.153281	co_location
terpenes	GGPPS	112172169	XM_024309407.1 Rosa chinensis heterodimeric geranylgeranyl pyrophosphate synthase small subunit chloroplastic	45.4218	7.27041	5.06001	XR_002925813.1	1.57174	0.160203	0	co_location
terpenes	GGPPS	112187657	XM_024326538.1 Rosa chinensis geranylgeranyl pyrophosphate synthase chloroplastic-like	114.886	919.106	199.567	XR_002926435.1	4.88596	32.3587	9.60201	co_expression
terpenes	GGPPS	112172169	XM_024309407.1 Rosa chinensis heterodimeric geranylgeranyl pyrophosphate synthase small subunit chloroplastic	45.4218	7.27041	5.06001	XR_002935403.1	1.44491	0	0	co_location
phenylpropanoids/benzenoids	PPDC	112202804	XM_024343813.1 Rosa chinensis pyruvate decarboxylase 1	249.522	18.9728	14.6886	TCONS_00007202	0.751919	0	0.157088	co_expression
phenylpropanoids/benzenoids	PAAS	112168752	XM_024305658.1 Rosa chinensis tyrosine decarboxylase 1-like	929.23	129.807	72.0669	TCONS_00019514	1.6113	0	0	co_location
phenylpropanoids/benzenoids	DHD_SHD	112191939	XM_024331428.1 Rosa chinensis bifunctional 3-dehydroquinate dehydratase/shikimate dehydrogenase chloroplastic-like	14.3307	0.300636	1.03757	TCONS_00023711	0.524461	0.0366457	0	co_expression
phenylpropanoids/benzenoids	DHD_SHD	112191939	XM_024331428.1 Rosa chinensis bifunctional 3-dehydroquinate dehydratase/shikimate dehydrogenase chloroplastic-like	14.3307	0.300636	1.03757	TCONS_00023711	0.524461	0.0366457	0	co_expression
phenylpropanoids/benzenoids	POMT	112173018	XM_024310562.1 Rosa chinensis caffeic acid 3-O-methyltransferase-like	14.7795	0.172384	0.257858	TCONS_00023711	0.524461	0.0366457	0	co_expression
phenylpropanoids/benzenoids	POMT	112174337	XM_024312077.1 Rosa chinensis caffeic acid 3-O-methyltransferase-like	428.979	4.95157	5.46738	TCONS_00023711	0.524461	0.0366457	0	co_expression
phenylpropanoids/benzenoids	PPDC	112202804	XM_024343813.1 Rosa chinensis pyruvate decarboxylase 1	249.522	18.9728	14.6886	TCONS_00023711	0.524461	0.0366457	0	co_expression
phenylpropanoids/benzenoids	DHD_SHD	112191939	XM_024331428.1 Rosa chinensis bifunctional 3-dehydroquinate dehydratase/shikimate dehydrogenase chloroplastic-like	14.3307	0.300636	1.03757	TCONS_00024709	4.05837	0	0	co_expression
phenylpropanoids/benzenoids	DHD_SHD	112191939	XM_024331428.1 Rosa chinensis bifunctional 3-dehydroquinate dehydratase/shikimate dehydrogenase chloroplastic-like	14.3307	0.300636	1.03757	TCONS_00024709	4.05837	0	0	co_expression
phenylpropanoids/benzenoids	PAL	112191949	XM_024331440.1 Rosa chinensis phenylalanine ammonia-lyase 1	68.4712	3.21466	23.4122	TCONS_00024709	4.05837	0	0	co_expression
phenylpropanoids/benzenoids	POMT	112173018	XM_024310562.1 Rosa chinensis caffeic acid 3-O-methyltransferase-like	14.7795	0.172384	0.257858	TCONS_00024709	4.05837	0	0	co_expression
phenylpropanoids/benzenoids	POMT	112174337	XM_024312077.1 Rosa chinensis caffeic acid 3-O-methyltransferase-like	428.979	4.95157	5.46738	TCONS_00024709	4.05837	0	0	co_expression
phenylpropanoids/benzenoids	POMT	112186762	XM_024325274.1 Rosa chinensis caffeic acid 3-O-methyltransferase-like	7.5643	0.048878	0.0715657	TCONS_00024709	4.05837	0	0	co_expression
phenylpropanoids/benzenoids	PPDC	112202804	XM_024343813.1 Rosa chinensis pyruvate decarboxylase 1	249.522	18.9728	14.6886	TCONS_00024709	4.05837	0	0	co_expression
phenylpropanoids/benzenoids	CS	112182405	XM_024320893.1 Rosa chinensis chorismate synthase chloroplastic transcript variant X1	60.4145	11.8568	9.54054	TCONS_00028005	7.84133	0.920276	0.638832	co_expression
phenylpropanoids/benzenoids	DHD_SHD	112191939	XM_024331428.1 Rosa chinensis bifunctional 3-dehydroquinate dehydratase/shikimate dehydrogenase chloroplastic-like	14.3307	0.300636	1.03757	TCONS_00028005	7.84133	0.920276	0.638832	co_expression
phenylpropanoids/benzenoids	DHD_SHD	112191939	XM_024331428.1 Rosa chinensis bifunctional 3-dehydroquinate dehydratase/shikimate dehydrogenase chloroplastic-like	14.3307	0.300636	1.03757	TCONS_00028005	7.84133	0.920276	0.638832	co_expression
phenylpropanoids/benzenoids	PAL	112179338	XM_024317735.1 Rosa chinensis phenylalanine ammonia-lyase 1-like	8.24183	1.56095	0.406155	TCONS_00028005	7.84133	0.920276	0.638832	co_expression
phenylpropanoids/benzenoids	POMT	112173018	XM_024310562.1 Rosa chinensis caffeic acid 3-O-methyltransferase-like	14.7795	0.172384	0.257858	TCONS_00028005	7.84133	0.920276	0.638832	co_expression
phenylpropanoids/benzenoids	POMT	112174337	XM_024312077.1 Rosa chinensis caffeic acid 3-O-methyltransferase-like	428.979	4.95157	5.46738	TCONS_00028005	7.84133	0.920276	0.638832	co_expression
phenylpropanoids/benzenoids	POMT	112186762	XM_024325274.1 Rosa chinensis caffeic acid 3-O-methyltransferase-like	7.5643	0.048878	0.0715657	TCONS_00028005	7.84133	0.920276	0.638832	co_expression
phenylpropanoids/benzenoids	PEP	112185773	XM_024324095.1 Rosa chinensis phosphoenolpyruvate carboxylase 2 transcript variant X1	103.12	5.71278	20.4272	TCONS_00033301	0.786874	0	0.0346347	co_expression
phenylpropanoids/benzenoids	SK	112185839	XM_024324165.1 Rosa chinensis shikimate kinase chloroplastic-like transcript variant X1	130.014	15.2659	9.27614	TCONS_00033301	0.786874	0	0.0346347	co_expression
phenylpropanoids/benzenoids	SK	112185840	XM_024324167.1 Rosa chinensis shikimate kinase 3 chloroplastic-like	0.524163	0	0	TCONS_00036484	1.72149	0.372006	0	co_location
phenylpropanoids/benzenoids	SK	112185840	XM_024324167.1 Rosa chinensis shikimate kinase 3 chloroplastic-like	0.524163	0	0	TCONS_00038295	2.19737	0	0	co_location
phenylpropanoids/benzenoids	PAAS	112168752	XM_024305658.1 Rosa chinensis tyrosine decarboxylase 1-like	929.23	129.807	72.0669	TCONS_00039043	4.62869	0	0	co_expression
phenylpropanoids/benzenoids	PAL	112191949	XM_024331440.1 Rosa chinensis phenylalanine ammonia-lyase 1	68.4712	3.21466	23.4122	TCONS_00043555	1.10342	4.66776	0.688672	co_location
phenylpropanoids/benzenoids	CS	112182405	XM_024320893.1 Rosa chinensis chorismate synthase chloroplastic transcript variant X1	60.4145	11.8568	9.54054	TCONS_00043620	64.1953	15.6318	2.28276	co_location
phenylpropanoids/benzenoids	PAL	112179338	XM_024317735.1 Rosa chinensis phenylalanine ammonia-lyase 1-like	8.24183	1.56095	0.406155	TCONS_00043620	64.1953	15.6318	2.28276	co_location
phenylpropanoids/benzenoids	SK	112185845	XM_024324171.1 Rosa chinensis probable inactive shikimate kinase like 1 chloroplastic	58.269	21.6819	10.1906	TCONS_00043620	64.1953	15.6318	2.28276	co_location
phenylpropanoids/benzenoids	CS	112182405	XM_024320893.1 Rosa chinensis chorismate synthase chloroplastic transcript variant X1	60.4145	11.8568	9.54054	TCONS_00043622	3.10091	0	0	co_location
phenylpropanoids/benzenoids	PAL	112179338	XM_024317735.1 Rosa chinensis phenylalanine ammonia-lyase 1-like	8.24183	1.56095	0.406155	TCONS_00043622	3.10091	0	0	co_location
phenylpropanoids/benzenoids	POMT	112186762	XM_024325274.1 Rosa chinensis caffeic acid 3-O-methyltransferase-like	7.5643	0.048878	0.0715657	TCONS_00043622	3.10091	0	0	co_location
phenylpropanoids/benzenoids	CS	112182405	XM_024320893.1 Rosa chinensis chorismate synthase chloroplastic transcript variant X1	60.4145	11.8568	9.54054	TCONS_00048175	1.21522	0.0673703	0	co_expression
phenylpropanoids/benzenoids	PAL	112179338	XM_024317735.1 Rosa chinensis phenylalanine ammonia-lyase 1-like	8.24183	1.56095	0.406155	TCONS_00048175	1.21522	0.0673703	0	co_expression
phenylpropanoids/benzenoids	POMT	112186762	XM_024325274.1 Rosa chinensis caffeic acid 3-O-methyltransferase-like	7.5643	0.048878	0.0715657	TCONS_00048175	1.21522	0.0673703	0	co_expression
phenylpropanoids/benzenoids	PAAS	112168752	XM_024305658.1 Rosa chinensis tyrosine decarboxylase 1-like	929.23	129.807	72.0669	TCONS_00057427	2.16258	0.0916903	0.056703	co_location
phenylpropanoids/benzenoids	PAR	112192030	XM_024331542.1 Rosa chinensis cinnamoyl-CoA reductase 1-like transcript variant X1	15.6194	157.498	19.4473	TCONS_00058728	0.200102	7.15699	1.57081	co_location
phenylpropanoids/benzenoids	PAL	112179338	XM_024317735.1 Rosa chinensis phenylalanine ammonia-lyase 1-like	8.24183	1.56095	0.406155	TCONS_00064566	4.18389	0.543733	0	co_location
phenylpropanoids/benzenoids	PEP	112185773	XM_024324095.1 Rosa chinensis phosphoenolpyruvate carboxylase 2 transcript variant X1	103.12	5.71278	20.4272	TCONS_00064568	3.30123	0	0	co_location
phenylpropanoids/benzenoids	SK	112185839	XM_024324165.1 Rosa chinensis shikimate kinase chloroplastic-like transcript variant X1	130.014	15.2659	9.27614	TCONS_00064568	3.30123	0	0	co_location
phenylpropanoids/benzenoids	CS	112182405	XM_024320893.1 Rosa chinensis chorismate synthase chloroplastic transcript variant X1	60.4145	11.8568	9.54054	TCONS_00080303	1.04163	0.0262013	0.0341077	co_expression
phenylpropanoids/benzenoids	DHD_SHD	112191939	XM_024331428.1 Rosa chinensis bifunctional 3-dehydroquinate dehydratase/shikimate dehydrogenase chloroplastic-like	14.3307	0.300636	1.03757	TCONS_00080303	1.04163	0.0262013	0.0341077	co_expression
phenylpropanoids/benzenoids	DHD_SHD	112191939	XM_024331428.1 Rosa chinensis bifunctional 3-dehydroquinate dehydratase/shikimate dehydrogenase chloroplastic-like	14.3307	0.300636	1.03757	TCONS_00080303	1.04163	0.0262013	0.0341077	co_expression
phenylpropanoids/benzenoids	PAL	112191949	XM_024331440.1 Rosa chinensis phenylalanine ammonia-lyase 1	68.4712	3.21466	23.4122	TCONS_00080303	1.04163	0.0262013	0.0341077	co_expression
phenylpropanoids/benzenoids	POMT	112173018	XM_024310562.1 Rosa chinensis caffeic acid 3-O-methyltransferase-like	14.7795	0.172384	0.257858	TCONS_00080303	1.04163	0.0262013	0.0341077	co_expression
phenylpropanoids/benzenoids	POMT	112174337	XM_024312077.1 Rosa chinensis caffeic acid 3-O-methyltransferase-like	428.979	4.95157	5.46738	TCONS_00080303	1.04163	0.0262013	0.0341077	co_expression
phenylpropanoids/benzenoids	POMT	112186762	XM_024325274.1 Rosa chinensis caffeic acid 3-O-methyltransferase-like	7.5643	0.048878	0.0715657	TCONS_00080303	1.04163	0.0262013	0.0341077	co_expression
phenylpropanoids/benzenoids	DHD_SHD	112191939	XM_024331428.1 Rosa chinensis bifunctional 3-dehydroquinate dehydratase/shikimate dehydrogenase chloroplastic-like	14.3307	0.300636	1.03757	TCONS_00085318	0.845052	0	0	co_location
phenylpropanoids/benzenoids	DHD_SHD	112191939	XM_024331428.1 Rosa chinensis bifunctional 3-dehydroquinate dehydratase/shikimate dehydrogenase chloroplastic-like	14.3307	0.300636	1.03757	TCONS_00085318	0.845052	0	0	co_location
phenylpropanoids/benzenoids	POMT	112173018	XM_024310562.1 Rosa chinensis caffeic acid 3-O-methyltransferase-like	14.7795	0.172384	0.257858	TCONS_00085318	0.845052	0	0	co_location
phenylpropanoids/benzenoids	POMT	112174337	XM_024312077.1 Rosa chinensis caffeic acid 3-O-methyltransferase-like	428.979	4.95157	5.46738	TCONS_00085318	0.845052	0	0	co_location
phenylpropanoids/benzenoids	PPDC	112202804	XM_024343813.1 Rosa chinensis pyruvate decarboxylase 1	249.522	18.9728	14.6886	TCONS_00085318	0.845052	0	0	co_location
phenylpropanoids/benzenoids	PAAS	112168752	XM_024305658.1 Rosa chinensis tyrosine decarboxylase 1-like	929.23	129.807	72.0669	TCONS_00088185	0.752185	0.018207	0	co_location
phenylpropanoids/benzenoids	KAT	112200615	XM_024341640.1 Rosa chinensis 3-ketoacyl-CoA thiolase 2 peroxisomal	131.652	466.54	413.047	TCONS_00101506	0.0208267	3.80198	2.93935	co_location
phenylpropanoids/benzenoids	PEP	112185773	XM_024324095.1 Rosa chinensis phosphoenolpyruvate carboxylase 2 transcript variant X1	103.12	5.71278	20.4272	TCONS_00101506	0.0208267	3.80198	2.93935	co_location
phenylpropanoids/benzenoids	CS	112182405	XM_024320893.1 Rosa chinensis chorismate synthase chloroplastic transcript variant X1	60.4145	11.8568	9.54054	TCONS_00104871	0.540042	0.0500817	0	co_location
phenylpropanoids/benzenoids	PAL	112179338	XM_024317735.1 Rosa chinensis phenylalanine ammonia-lyase 1-like	8.24183	1.56095	0.406155	TCONS_00104871	0.540042	0.0500817	0	co_location
phenylpropanoids/benzenoids	POMT	112186762	XM_024325274.1 Rosa chinensis caffeic acid 3-O-methyltransferase-like	7.5643	0.048878	0.0715657	TCONS_00104871	0.540042	0.0500817	0	co_location
phenylpropanoids/benzenoids	PAR	112202668	XM_024343669.1 Rosa chinensis cinnamoyl-CoA reductase 1 transcript variant X1	130.936	1202.66	186.467	TCONS_00108432	0	0.61618	0.197388	co_location
phenylpropanoids/benzenoids	PAR	112202668	XM_024343669.1 Rosa chinensis cinnamoyl-CoA reductase 1 transcript variant X1	130.936	1202.66	186.467	TCONS_00110347	8.62812	48.4853	0.585395	co_location
phenylpropanoids/benzenoids	CS	112182405	XM_024320893.1 Rosa chinensis chorismate synthase chloroplastic transcript variant X1	60.4145	11.8568	9.54054	TCONS_00113889	17.5356	3.72482	2.19202	co_expression
phenylpropanoids/benzenoids	PAR	112202668	XM_024343669.1 Rosa chinensis cinnamoyl-CoA reductase 1 transcript variant X1	130.936	1202.66	186.467	TCONS_00117855	0	0.623889	0	co_expression
phenylpropanoids/benzenoids	SK	112185845	XM_024324171.1 Rosa chinensis probable inactive shikimate kinase like 1 chloroplastic	58.269	21.6819	10.1906	TCONS_00124370	0.335379	30.0485	29.713	co_expression
phenylpropanoids/benzenoids	SK	112185839	XM_024324165.1 Rosa chinensis shikimate kinase chloroplastic-like transcript variant X1	130.014	15.2659	9.27614	TCONS_00126233	0.946845	0.0275817	0	co_location
phenylpropanoids/benzenoids	DHD_SHD	112191939	XM_024331428.1 Rosa chinensis bifunctional 3-dehydroquinate dehydratase/shikimate dehydrogenase chloroplastic-like	14.3307	0.300636	1.03757	XR_002922917.1	0.691683	0	0.0529587	co_expression
phenylpropanoids/benzenoids	DHD_SHD	112191939	XM_024331428.1 Rosa chinensis bifunctional 3-dehydroquinate dehydratase/shikimate dehydrogenase chloroplastic-like	14.3307	0.300636	1.03757	XR_002922917.1	0.691683	0	0.0529587	co_expression
phenylpropanoids/benzenoids	PPDC	112202804	XM_024343813.1 Rosa chinensis pyruvate decarboxylase 1	249.522	18.9728	14.6886	XR_002922917.1	0.691683	0	0.0529587	co_expression
phenylpropanoids/benzenoids	PEP	112185773	XM_024324095.1 Rosa chinensis phosphoenolpyruvate carboxylase 2 transcript variant X1	103.12	5.71278	20.4272	XR_002923148.1	1.68833	0	0.28416	co_expression
phenylpropanoids/benzenoids	SK	112185839	XM_024324165.1 Rosa chinensis shikimate kinase chloroplastic-like transcript variant X1	130.014	15.2659	9.27614	XR_002923148.1	1.68833	0	0.28416	co_expression
phenylpropanoids/benzenoids	PAAS	112168752	XM_024305658.1 Rosa chinensis tyrosine decarboxylase 1-like	929.23	129.807	72.0669	XR_002923293.1	2.93662	0.29921	0.153281	co_location
phenylpropanoids/benzenoids	SK	112185845	XM_024324171.1 Rosa chinensis probable inactive shikimate kinase like 1 chloroplastic	58.269	21.6819	10.1906	XR_002923293.1	2.93662	0.29921	0.153281	co_location
phenylpropanoids/benzenoids	CS	112182405	XM_024320893.1 Rosa chinensis chorismate synthase chloroplastic transcript variant X1	60.4145	11.8568	9.54054	XR_002923476.1	2.46932	0	0	co_location
phenylpropanoids/benzenoids	PAL	112179338	XM_024317735.1 Rosa chinensis phenylalanine ammonia-lyase 1-like	8.24183	1.56095	0.406155	XR_002923476.1	2.46932	0	0	co_location
phenylpropanoids/benzenoids	POMT	112186762	XM_024325274.1 Rosa chinensis caffeic acid 3-O-methyltransferase-like	7.5643	0.048878	0.0715657	XR_002923476.1	2.46932	0	0	co_location
phenylpropanoids/benzenoids	PEP	112193538	XM_024333722.1 Rosa chinensis phosphoenolpyruvate carboxylase kinase 1	6.28874	94.1444	70.823	XR_002923562.1	0.0382427	2.67546	2.18563	co_location
phenylpropanoids/benzenoids	PAAS	112168752	XM_024305658.1 Rosa chinensis tyrosine decarboxylase 1-like	929.23	129.807	72.0669	XR_002923842.1	2.59952	0.025201	0.0754857	co_expression
phenylpropanoids/benzenoids	PPDC	112202804	XM_024343813.1 Rosa chinensis pyruvate decarboxylase 1	249.522	18.9728	14.6886	XR_002924155.1	0.517211	0.0182043	0	co_expression
phenylpropanoids/benzenoids	PAAS	112168752	XM_024305658.1 Rosa chinensis tyrosine decarboxylase 1-like	929.23	129.807	72.0669	XR_002925309.1	1.38791	0	0.0330637	co_expression
phenylpropanoids/benzenoids	PPDC	112202804	XM_024343813.1 Rosa chinensis pyruvate decarboxylase 1	249.522	18.9728	14.6886	XR_002925747.1	16.2877	0.119688	0.318729	co_location
phenylpropanoids/benzenoids	PAL	112179338	XM_024317735.1 Rosa chinensis phenylalanine ammonia-lyase 1-like	8.24183	1.56095	0.406155	XR_002926672.1	0.75658	0	0	co_expression
phenylpropanoids/benzenoids	CS	112182405	XM_024320893.1 Rosa chinensis chorismate synthase chloroplastic transcript variant X1	60.4145	11.8568	9.54054	XR_002927924.1	0.852369	0	0.162989	co_expression
phenylpropanoids/benzenoids	PAR	112192030	XM_024331542.1 Rosa chinensis cinnamoyl-CoA reductase 1-like transcript variant X1	15.6194	157.498	19.4473	XR_002929055.1	0.72938	0	0.455673	co_location
phenylpropanoids/benzenoids	CS	112182405	XM_024320893.1 Rosa chinensis chorismate synthase chloroplastic transcript variant X1	60.4145	11.8568	9.54054	XR_002930013.1	6.95095	0.538941	0.0893933	co_expression
phenylpropanoids/benzenoids	SK	112185840	XM_024324167.1 Rosa chinensis shikimate kinase 3 chloroplastic-like	0.524163	0	0	XR_002930098.1	5.86564	0	0	co_expression
phenylpropanoids/benzenoids	SK	112185840	XM_024324167.1 Rosa chinensis shikimate kinase 3 chloroplastic-like	0.524163	0	0	XR_002930991.1	1.19994	0	0.0953237	co_expression
phenylpropanoids/benzenoids	PEP	112185773	XM_024324095.1 Rosa chinensis phosphoenolpyruvate carboxylase 2 transcript variant X1	103.12	5.71278	20.4272	XR_002931251.1	1.11518	0	0.339661	co_location
phenylpropanoids/benzenoids	PAAS	112168752	XM_024305658.1 Rosa chinensis tyrosine decarboxylase 1-like	929.23	129.807	72.0669	XR_002931291.1	1.42226	0.161406	0	co_expression
phenylpropanoids/benzenoids	PAL	112179338	XM_024317735.1 Rosa chinensis phenylalanine ammonia-lyase 1-like	8.24183	1.56095	0.406155	XR_002931291.1	1.42226	0.161406	0	co_expression
phenylpropanoids/benzenoids	SK	112185845	XM_024324171.1 Rosa chinensis probable inactive shikimate kinase like 1 chloroplastic	58.269	21.6819	10.1906	XR_002931291.1	1.42226	0.161406	0	co_expression
phenylpropanoids/benzenoids	PPDC	112202804	XM_024343813.1 Rosa chinensis pyruvate decarboxylase 1	249.522	18.9728	14.6886	XR_002931327.1	0.596457	0.015069	0	co_location
phenylpropanoids/benzenoids	PEP	112185773	XM_024324095.1 Rosa chinensis phosphoenolpyruvate carboxylase 2 transcript variant X1	103.12	5.71278	20.4272	XR_002931402.1	0.67381	0	0	co_location
phenylpropanoids/benzenoids	SK	112185839	XM_024324165.1 Rosa chinensis shikimate kinase chloroplastic-like transcript variant X1	130.014	15.2659	9.27614	XR_002931402.1	0.67381	0	0	co_location
phenylpropanoids/benzenoids	DHD_SHD	112191939	XM_024331428.1 Rosa chinensis bifunctional 3-dehydroquinate dehydratase/shikimate dehydrogenase chloroplastic-like	14.3307	0.300636	1.03757	XR_002931755.1	63.4303	13.5219	2.54599	co_expression
phenylpropanoids/benzenoids	DHD_SHD	112191939	XM_024331428.1 Rosa chinensis bifunctional 3-dehydroquinate dehydratase/shikimate dehydrogenase chloroplastic-like	14.3307	0.300636	1.03757	XR_002931755.1	63.4303	13.5219	2.54599	co_expression
phenylpropanoids/benzenoids	POMT	112173018	XM_024310562.1 Rosa chinensis caffeic acid 3-O-methyltransferase-like	14.7795	0.172384	0.257858	XR_002931755.1	63.4303	13.5219	2.54599	co_expression
phenylpropanoids/benzenoids	POMT	112174337	XM_024312077.1 Rosa chinensis caffeic acid 3-O-methyltransferase-like	428.979	4.95157	5.46738	XR_002931755.1	63.4303	13.5219	2.54599	co_expression
phenylpropanoids/benzenoids	PPDC	112202804	XM_024343813.1 Rosa chinensis pyruvate decarboxylase 1	249.522	18.9728	14.6886	XR_002931755.1	63.4303	13.5219	2.54599	co_expression
phenylpropanoids/benzenoids	PAAS	112168752	XM_024305658.1 Rosa chinensis tyrosine decarboxylase 1-like	929.23	129.807	72.0669	XR_002931929.1	1.07789	0.059112	0	co_expression
phenylpropanoids/benzenoids	PAAS	112168752	XM_024305658.1 Rosa chinensis tyrosine decarboxylase 1-like	929.23	129.807	72.0669	XR_002931950.1	2.79721	0	0	co_location
phenylpropanoids/benzenoids	PPDC	112202804	XM_024343813.1 Rosa chinensis pyruvate decarboxylase 1	249.522	18.9728	14.6886	XR_002932020.1	3.00834	0	0.000658	co_location
phenylpropanoids/benzenoids	PAAS	112168752	XM_024305658.1 Rosa chinensis tyrosine decarboxylase 1-like	929.23	129.807	72.0669	XR_002932389.1	1.48204	0	0	co_location
phenylpropanoids/benzenoids	PAAS	112168752	XM_024305658.1 Rosa chinensis tyrosine decarboxylase 1-like	929.23	129.807	72.0669	XR_002932430.1	4.31861	0	0	co_location
phenylpropanoids/benzenoids	PAL	112179338	XM_024317735.1 Rosa chinensis phenylalanine ammonia-lyase 1-like	8.24183	1.56095	0.406155	XR_002932430.1	4.31861	0	0	co_location
phenylpropanoids/benzenoids	PAL	112179338	XM_024317735.1 Rosa chinensis phenylalanine ammonia-lyase 1-like	8.24183	1.56095	0.406155	XR_002932894.1	1.19035	0	0.0449263	co_location
phenylpropanoids/benzenoids	POMT	112186762	XM_024325274.1 Rosa chinensis caffeic acid 3-O-methyltransferase-like	7.5643	0.048878	0.0715657	XR_002932894.1	1.19035	0	0.0449263	co_location
phenylpropanoids/benzenoids	PEP	112185773	XM_024324095.1 Rosa chinensis phosphoenolpyruvate carboxylase 2 transcript variant X1	103.12	5.71278	20.4272	XR_002932960.1	0.576863	0.002543	0.0695617	co_expression
phenylpropanoids/benzenoids	PAR	112192030	XM_024331542.1 Rosa chinensis cinnamoyl-CoA reductase 1-like transcript variant X1	15.6194	157.498	19.4473	XR_002933107.1	0	1.50159	0.354063	co_expression
phenylpropanoids/benzenoids	PAR	112202668	XM_024343669.1 Rosa chinensis cinnamoyl-CoA reductase 1 transcript variant X1	130.936	1202.66	186.467	XR_002933107.1	0	1.50159	0.354063	co_expression
phenylpropanoids/benzenoids	POMT	112186762	XM_024325274.1 Rosa chinensis caffeic acid 3-O-methyltransferase-like	7.5643	0.048878	0.0715657	XR_002933128.1	3.34517	0.461208	0	co_location
phenylpropanoids/benzenoids	DHD_SHD	112191939	XM_024331428.1 Rosa chinensis bifunctional 3-dehydroquinate dehydratase/shikimate dehydrogenase chloroplastic-like	14.3307	0.300636	1.03757	XR_002933391.1	2.57089	0.0496197	0	co_expression
phenylpropanoids/benzenoids	DHD_SHD	112191939	XM_024331428.1 Rosa chinensis bifunctional 3-dehydroquinate dehydratase/shikimate dehydrogenase chloroplastic-like	14.3307	0.300636	1.03757	XR_002933391.1	2.57089	0.0496197	0	co_expression
phenylpropanoids/benzenoids	POMT	112173018	XM_024310562.1 Rosa chinensis caffeic acid 3-O-methyltransferase-like	14.7795	0.172384	0.257858	XR_002933391.1	2.57089	0.0496197	0	co_expression
phenylpropanoids/benzenoids	POMT	112174337	XM_024312077.1 Rosa chinensis caffeic acid 3-O-methyltransferase-like	428.979	4.95157	5.46738	XR_002933391.1	2.57089	0.0496197	0	co_expression
phenylpropanoids/benzenoids	PPDC	112202804	XM_024343813.1 Rosa chinensis pyruvate decarboxylase 1	249.522	18.9728	14.6886	XR_002933391.1	2.57089	0.0496197	0	co_expression
phenylpropanoids/benzenoids	DHD_SHD	112191939	XM_024331428.1 Rosa chinensis bifunctional 3-dehydroquinate dehydratase/shikimate dehydrogenase chloroplastic-like	14.3307	0.300636	1.03757	XR_002933393.1	8.29926	0	0	co_expression
phenylpropanoids/benzenoids	DHD_SHD	112191939	XM_024331428.1 Rosa chinensis bifunctional 3-dehydroquinate dehydratase/shikimate dehydrogenase chloroplastic-like	14.3307	0.300636	1.03757	XR_002933393.1	8.29926	0	0	co_expression
phenylpropanoids/benzenoids	POMT	112173018	XM_024310562.1 Rosa chinensis caffeic acid 3-O-methyltransferase-like	14.7795	0.172384	0.257858	XR_002933393.1	8.29926	0	0	co_expression
phenylpropanoids/benzenoids	POMT	112174337	XM_024312077.1 Rosa chinensis caffeic acid 3-O-methyltransferase-like	428.979	4.95157	5.46738	XR_002933393.1	8.29926	0	0	co_expression
phenylpropanoids/benzenoids	POMT	112186762	XM_024325274.1 Rosa chinensis caffeic acid 3-O-methyltransferase-like	7.5643	0.048878	0.0715657	XR_002933393.1	8.29926	0	0	co_expression
phenylpropanoids/benzenoids	PPDC	112202804	XM_024343813.1 Rosa chinensis pyruvate decarboxylase 1	249.522	18.9728	14.6886	XR_002933393.1	8.29926	0	0	co_expression
phenylpropanoids/benzenoids	CS	112182405	XM_024320893.1 Rosa chinensis chorismate synthase chloroplastic transcript variant X1	60.4145	11.8568	9.54054	XR_002933980.1	0.949912	0.105942	0	co_location
phenylpropanoids/benzenoids	PAL	112179338	XM_024317735.1 Rosa chinensis phenylalanine ammonia-lyase 1-like	8.24183	1.56095	0.406155	XR_002933980.1	0.949912	0.105942	0	co_location
phenylpropanoids/benzenoids	PEP	112185773	XM_024324095.1 Rosa chinensis phosphoenolpyruvate carboxylase 2 transcript variant X1	103.12	5.71278	20.4272	XR_002934059.1	18.9092	1.15102	3.35456	co_location
phenylpropanoids/benzenoids	SK	112185839	XM_024324165.1 Rosa chinensis shikimate kinase chloroplastic-like transcript variant X1	130.014	15.2659	9.27614	XR_002934059.1	18.9092	1.15102	3.35456	co_location
phenylpropanoids/benzenoids	DHD_SHD	112191939	XM_024331428.1 Rosa chinensis bifunctional 3-dehydroquinate dehydratase/shikimate dehydrogenase chloroplastic-like	14.3307	0.300636	1.03757	XR_002935023.1	0.966838	0	0	co_location
phenylpropanoids/benzenoids	DHD_SHD	112191939	XM_024331428.1 Rosa chinensis bifunctional 3-dehydroquinate dehydratase/shikimate dehydrogenase chloroplastic-like	14.3307	0.300636	1.03757	XR_002935023.1	0.966838	0	0	co_location
phenylpropanoids/benzenoids	PAL	112191949	XM_024331440.1 Rosa chinensis phenylalanine ammonia-lyase 1	68.4712	3.21466	23.4122	XR_002935023.1	0.966838	0	0	co_location
phenylpropanoids/benzenoids	POMT	112173018	XM_024310562.1 Rosa chinensis caffeic acid 3-O-methyltransferase-like	14.7795	0.172384	0.257858	XR_002935023.1	0.966838	0	0	co_location
phenylpropanoids/benzenoids	POMT	112174337	XM_024312077.1 Rosa chinensis caffeic acid 3-O-methyltransferase-like	428.979	4.95157	5.46738	XR_002935023.1	0.966838	0	0	co_location
phenylpropanoids/benzenoids	POMT	112186762	XM_024325274.1 Rosa chinensis caffeic acid 3-O-methyltransferase-like	7.5643	0.048878	0.0715657	XR_002935023.1	0.966838	0	0	co_location
phenylpropanoids/benzenoids	PPDC	112202804	XM_024343813.1 Rosa chinensis pyruvate decarboxylase 1	249.522	18.9728	14.6886	XR_002935023.1	0.966838	0	0	co_location
phenylpropanoids/benzenoids	PEP	112185773	XM_024324095.1 Rosa chinensis phosphoenolpyruvate carboxylase 2 transcript variant X1	103.12	5.71278	20.4272	XR_002935295.1	1.40897	0.111051	0.0209137	co_expression
phenylpropanoids/benzenoids	SK	112185839	XM_024324165.1 Rosa chinensis shikimate kinase chloroplastic-like transcript variant X1	130.014	15.2659	9.27614	XR_002935295.1	1.40897	0.111051	0.0209137	co_expression
phenylpropanoids/benzenoids	SK	112185840	XM_024324167.1 Rosa chinensis shikimate kinase 3 chloroplastic-like	0.524163	0	0	XR_002935297.1	0.663634	0	0	co_expression
phenylpropanoids/benzenoids	SK	112185839	XM_024324165.1 Rosa chinensis shikimate kinase chloroplastic-like transcript variant X1	130.014	15.2659	9.27614	XR_002935455.1	1.56627	0	0	co_expression
phenylpropanoids/benzenoids	KAT	112200615	XM_024341640.1 Rosa chinensis 3-ketoacyl-CoA thiolase 2 peroxisomal	131.652	466.54	413.047	XR_002935807.1	0.573637	0	0.064096	co_location
phenylpropanoids/benzenoids	PAAS	112168752	XM_024305658.1 Rosa chinensis tyrosine decarboxylase 1-like	929.23	129.807	72.0669	XR_002935807.1	0.573637	0	0.064096	co_location
phenylpropanoids/benzenoids	PEP	112185773	XM_024324095.1 Rosa chinensis phosphoenolpyruvate carboxylase 2 transcript variant X1	103.12	5.71278	20.4272	XR_002935807.1	0.573637	0	0.064096	co_location
phenylpropanoids/benzenoids	DHD_SHD	112191939	XM_024331428.1 Rosa chinensis bifunctional 3-dehydroquinate dehydratase/shikimate dehydrogenase chloroplastic-like	14.3307	0.300636	1.03757	XR_002936215.1	2.06555	0.0440443	0	co_expression
phenylpropanoids/benzenoids	DHD_SHD	112191939	XM_024331428.1 Rosa chinensis bifunctional 3-dehydroquinate dehydratase/shikimate dehydrogenase chloroplastic-like	14.3307	0.300636	1.03757	XR_002936215.1	2.06555	0.0440443	0	co_expression
phenylpropanoids/benzenoids	POMT	112173018	XM_024310562.1 Rosa chinensis caffeic acid 3-O-methyltransferase-like	14.7795	0.172384	0.257858	XR_002936215.1	2.06555	0.0440443	0	co_expression
phenylpropanoids/benzenoids	POMT	112174337	XM_024312077.1 Rosa chinensis caffeic acid 3-O-methyltransferase-like	428.979	4.95157	5.46738	XR_002936215.1	2.06555	0.0440443	0	co_expression
phenylpropanoids/benzenoids	PPDC	112202804	XM_024343813.1 Rosa chinensis pyruvate decarboxylase 1	249.522	18.9728	14.6886	XR_002936215.1	2.06555	0.0440443	0	co_expression
phenylpropanoids/benzenoids	SK	112185839	XM_024324165.1 Rosa chinensis shikimate kinase chloroplastic-like transcript variant X1	130.014	15.2659	9.27614	XR_002936509.1	0.813358	0.181568	0.00748433	co_expression
phenylpropanoids/benzenoids	SK	112185840	XM_024324167.1 Rosa chinensis shikimate kinase 3 chloroplastic-like	0.524163	0	0	XR_002936724.1	1.12648	0.0479373	0	co_location
phenylpropanoids/benzenoids	PAL	112191949	XM_024331440.1 Rosa chinensis phenylalanine ammonia-lyase 1	68.4712	3.21466	23.4122	XR_002937225.1	1.19711	0	0.423729	co_expression
phenylpropanoids/benzenoids	CS	112182405	XM_024320893.1 Rosa chinensis chorismate synthase chloroplastic transcript variant X1	60.4145	11.8568	9.54054	XR_002937430.1	0.518869	0	0	co_expression
phenylpropanoids/benzenoids	PAAS	112168752	XM_024305658.1 Rosa chinensis tyrosine decarboxylase 1-like	929.23	129.807	72.0669	XR_002937430.1	0.518869	0	0	co_expression
phenylpropanoids/benzenoids	PAL	112179338	XM_024317735.1 Rosa chinensis phenylalanine ammonia-lyase 1-like	8.24183	1.56095	0.406155	XR_002937430.1	0.518869	0	0	co_expression
phenylpropanoids/benzenoids	PEP	112185773	XM_024324095.1 Rosa chinensis phosphoenolpyruvate carboxylase 2 transcript variant X1	103.12	5.71278	20.4272	XR_002937430.1	0.518869	0	0	co_expression
fatty acid derivatives	lipoxygenase	112186516	XM_024324967.1 Rosa chinensis linoleate 13S-lipoxygenase 3-1 chloroplastic	70.084	3.90172	7.44392	TCONS_00028005	7.84133	0.920276	0.638832	co_expression
fatty acid derivatives	lipoxygenase	112196726	XM_024337133.1 Rosa chinensis lipoxygenase 6 chloroplastic	24.6714	0.504769	0.621692	TCONS_00039043	4.62869	0	0	co_expression
fatty acid derivatives	lipoxygenase	112186516	XM_024324967.1 Rosa chinensis linoleate 13S-lipoxygenase 3-1 chloroplastic	70.084	3.90172	7.44392	TCONS_00043620	64.1953	15.6318	2.28276	co_location
fatty acid derivatives	lipoxygenase	112190361	XM_024329799.1 Rosa chinensis linoleate 13S-lipoxygenase 2-1 chloroplastic-like	230.328	73.8456	16.8835	TCONS_00043620	64.1953	15.6318	2.28276	co_location
fatty acid derivatives	lipoxygenase	112190371	XM_024329810.1 Rosa chinensis linoleate 13S-lipoxygenase 2-1 chloroplastic-like transcript variant X1	883.147	271.35	56.2274	TCONS_00043620	64.1953	15.6318	2.28276	co_location
fatty acid derivatives	lipoxygenase	112186516	XM_024324967.1 Rosa chinensis linoleate 13S-lipoxygenase 3-1 chloroplastic	70.084	3.90172	7.44392	TCONS_00043622	3.10091	0	0	co_location
fatty acid derivatives	lipoxygenase	112186516	XM_024324967.1 Rosa chinensis linoleate 13S-lipoxygenase 3-1 chloroplastic	70.084	3.90172	7.44392	TCONS_00048175	1.21522	0.0673703	0	co_expression
fatty acid derivatives	lipoxygenase	112190361	XM_024329799.1 Rosa chinensis linoleate 13S-lipoxygenase 2-1 chloroplastic-like	230.328	73.8456	16.8835	TCONS_00048208	0.167359	6.49816	7.97259	co_expression
fatty acid derivatives	lipoxygenase	112190371	XM_024329810.1 Rosa chinensis linoleate 13S-lipoxygenase 2-1 chloroplastic-like transcript variant X1	883.147	271.35	56.2274	TCONS_00048208	0.167359	6.49816	7.97259	co_expression
fatty acid derivatives	lipoxygenase	112190361	XM_024329799.1 Rosa chinensis linoleate 13S-lipoxygenase 2-1 chloroplastic-like	230.328	73.8456	16.8835	TCONS_00058955	0	0.967569	1.16914	co_expression
fatty acid derivatives	lipoxygenase	112190371	XM_024329810.1 Rosa chinensis linoleate 13S-lipoxygenase 2-1 chloroplastic-like transcript variant X1	883.147	271.35	56.2274	TCONS_00058955	0	0.967569	1.16914	co_expression
fatty acid derivatives	lipoxygenase	112196726	XM_024337133.1 Rosa chinensis lipoxygenase 6 chloroplastic	24.6714	0.504769	0.621692	TCONS_00057427	2.16258	0.0916903	0.056703	co_location
fatty acid derivatives	lipoxygenase	112196726	XM_024337133.1 Rosa chinensis lipoxygenase 6 chloroplastic	24.6714	0.504769	0.621692	TCONS_00080293	1.22722	0	0	co_location
fatty acid derivatives	lipoxygenase	112186516	XM_024324967.1 Rosa chinensis linoleate 13S-lipoxygenase 3-1 chloroplastic	70.084	3.90172	7.44392	TCONS_00080303	1.04163	0.0262013	0.0341077	co_expression
fatty acid derivatives	lipoxygenase	112196726	XM_024337133.1 Rosa chinensis lipoxygenase 6 chloroplastic	24.6714	0.504769	0.621692	TCONS_00088185	0.752185	0.018207	0	co_location
fatty acid derivatives	lipoxygenase	112190361	XM_024329799.1 Rosa chinensis linoleate 13S-lipoxygenase 2-1 chloroplastic-like	230.328	73.8456	16.8835	TCONS_00093042	130.395	38.2906	3.85093	co_expression
fatty acid derivatives	lipoxygenase	112190371	XM_024329810.1 Rosa chinensis linoleate 13S-lipoxygenase 2-1 chloroplastic-like transcript variant X1	883.147	271.35	56.2274	TCONS_00093042	130.395	38.2906	3.85093	co_expression
fatty acid derivatives	lipoxygenase	112186516	XM_024324967.1 Rosa chinensis linoleate 13S-lipoxygenase 3-1 chloroplastic	70.084	3.90172	7.44392	TCONS_00104871	0.540042	0.0500817	0	co_location
fatty acid derivatives	lipoxygenase	112196726	XM_024337133.1 Rosa chinensis lipoxygenase 6 chloroplastic	24.6714	0.504769	0.621692	TCONS_00115903	1.28097	0	0.355437	co_location
fatty acid derivatives	lipoxygenase	112196726	XM_024337133.1 Rosa chinensis lipoxygenase 6 chloroplastic	24.6714	0.504769	0.621692	XR_002923293.1	2.93662	0.29921	0.153281	co_location
fatty acid derivatives	lipoxygenase	112186516	XM_024324967.1 Rosa chinensis linoleate 13S-lipoxygenase 3-1 chloroplastic	70.084	3.90172	7.44392	XR_002923476.1	2.46932	0	0	co_location
fatty acid derivatives	lipoxygenase	112196726	XM_024337133.1 Rosa chinensis lipoxygenase 6 chloroplastic	24.6714	0.504769	0.621692	XR_002923842.1	2.59952	0.025201	0.0754857	co_expression
fatty acid derivatives	lipoxygenase	112196726	XM_024337133.1 Rosa chinensis lipoxygenase 6 chloroplastic	24.6714	0.504769	0.621692	XR_002925309.1	1.38791	0	0.0330637	co_expression
fatty acid derivatives	lipoxygenase	112186516	XM_024324967.1 Rosa chinensis linoleate 13S-lipoxygenase 3-1 chloroplastic	70.084	3.90172	7.44392	XR_002927924.1	0.852369	0	0.162989	co_expression
fatty acid derivatives	lipoxygenase	112196726	XM_024337133.1 Rosa chinensis lipoxygenase 6 chloroplastic	24.6714	0.504769	0.621692	XR_002931641.1	2.10181	0	0.409783	co_expression
fatty acid derivatives	lipoxygenase	112196726	XM_024337133.1 Rosa chinensis lipoxygenase 6 chloroplastic	24.6714	0.504769	0.621692	XR_002931929.1	1.07789	0.059112	0	co_expression
fatty acid derivatives	lipoxygenase	112196726	XM_024337133.1 Rosa chinensis lipoxygenase 6 chloroplastic	24.6714	0.504769	0.621692	XR_002931950.1	2.79721	0	0	co_location
fatty acid derivatives	lipoxygenase	112196726	XM_024337133.1 Rosa chinensis lipoxygenase 6 chloroplastic	24.6714	0.504769	0.621692	XR_002932389.1	1.48204	0	0	co_location
fatty acid derivatives	lipoxygenase	112186516	XM_024324967.1 Rosa chinensis linoleate 13S-lipoxygenase 3-1 chloroplastic	70.084	3.90172	7.44392	XR_002932894.1	1.19035	0	0.0449263	co_location
fatty acid derivatives	lipoxygenase	112186516	XM_024324967.1 Rosa chinensis linoleate 13S-lipoxygenase 3-1 chloroplastic	70.084	3.90172	7.44392	XR_002933980.1	0.949912	0.105942	0	co_location
fatty acid derivatives	lipoxygenase	112186516	XM_024324967.1 Rosa chinensis linoleate 13S-lipoxygenase 3-1 chloroplastic	70.084	3.90172	7.44392	XR_002937430.1	0.518869	0	0	co_expression
