# Supplementary material for: Identification of long non-coding RNAs involved in floral scent of Rosa hybrida
Source: Front Plant Sci. 2022 Oct 4;13:996474. doi: 10.3389/fpls.2022.996474 (PMC9577252; doi:10.3389/fpls.2022.996474)
Supplement: Supplementary Figure 1 — qRT-PCR validation of selected lncRNAs expression across flowering stages in rose ‘Tianmidemeng’. Expression levels of selected transcripts measured by qRT-PCR and RNA-Seq are showed in the same histograms. Black columns indicate relative gene expression levels detected by qRT-PCR (left y-axis; normalized units). Grey columns represent expression determined by RNA-Seq in RPKM units (right y-axis). [file DataSheet_1.zip › Supplementary files/Supplementary Table 9. Correlated lncRNAs to transcription factors involved in floral scent synthesis in rose..xls]

## Sheet: diff_sum_fs_TFs_lncRNA.FPKM_0.5
TFs	Description	Rose homologue gene ID	Gene annotation	Expression level of TFs / FPKM			lncRNA ID	Expression level of lncRNA / FPKM			Correlation
				EF	SF	LF		EF	SF	LF
AaNAC4	Artemisia annua NAC family transcription factor	112197921	XM_024338888.1 Rosa chinensis NAC domain-containing protein 83-like	7.58384	170.602	228.968	TCONS_00118520	0.0785757	0.784659	1.39174	co_expression
AaNAC4	Artemisia annua NAC family transcription factor	112197921	XM_024338888.1 Rosa chinensis NAC domain-containing protein 83-like	7.58384	170.602	228.968	XR_002926000.1	0.233121	7.63584	9.64822	co_expression
AtMYB102	Arabidopsis thaliana R2R3-type MYB transcription factor	112165555	XM_024302107.1 Rosa chinensis transcription factor MYB102	0	0.030472	2.28373	TCONS_00000597	0	0.0702113	1.10809	co_expression
AtMYB102	Arabidopsis thaliana R2R3-type MYB transcription factor	112165555	XM_024302107.1 Rosa chinensis transcription factor MYB102	0	0.030472	2.28373	TCONS_00068527	0.103272	0	1.64695	co_expression
AtMYB102	Arabidopsis thaliana R2R3-type MYB transcription factor	112165555	XM_024302107.1 Rosa chinensis transcription factor MYB102	0	0.030472	2.28373	TCONS_00088042	0	0.223192	2.23064	co_expression
AtMYB102	Arabidopsis thaliana R2R3-type MYB transcription factor	112165555	XM_024302107.1 Rosa chinensis transcription factor MYB102	0	0.030472	2.28373	TCONS_00094505	0.056061	0	0.538854	co_expression
AtMYB102	Arabidopsis thaliana R2R3-type MYB transcription factor	112165555	XM_024302107.1 Rosa chinensis transcription factor MYB102	0	0.030472	2.28373	TCONS_00095399	0	0	0.746629	co_expression
AtMYB102	Arabidopsis thaliana R2R3-type MYB transcription factor	112165555	XM_024302107.1 Rosa chinensis transcription factor MYB102	0	0.030472	2.28373	XR_002923566.1	0.00438933	0.001081	1.2886	co_expression
AtMYB102	Arabidopsis thaliana R2R3-type MYB transcription factor	112165555	XM_024302107.1 Rosa chinensis transcription factor MYB102	0	0.030472	2.28373	XR_002925417.1	0	0	0.786177	co_expression
AtMYB102	Arabidopsis thaliana R2R3-type MYB transcription factor	112165555	XM_024302107.1 Rosa chinensis transcription factor MYB102	0	0.030472	2.28373	XR_002925724.1	0	1.21002	6.26879	co_expression
AtMYB108	Arabidopsis thaliana R2R3-type MYB transcription factor	112200084	XM_024341098.1 Rosa chinensis transcription factor MYB108	0.938837	5.38494	77.0887	TCONS_00004405	0	0	1.58489	co_expression
AtMYB108	Arabidopsis thaliana R2R3-type MYB transcription factor	112200084	XM_024341098.1 Rosa chinensis transcription factor MYB108	0.938837	5.38494	77.0887	TCONS_00005450	0	0.988013	4.20068	co_expression
AtMYB108	Arabidopsis thaliana R2R3-type MYB transcription factor	112200084	XM_024341098.1 Rosa chinensis transcription factor MYB108	0.938837	5.38494	77.0887	TCONS_00046950	0.0463057	0.612153	8.83972	co_expression
AtMYB108	Arabidopsis thaliana R2R3-type MYB transcription factor	112200084	XM_024341098.1 Rosa chinensis transcription factor MYB108	0.938837	5.38494	77.0887	TCONS_00046951	0.0463057	0.653519	7.26511	co_expression
AtMYB108	Arabidopsis thaliana R2R3-type MYB transcription factor	112200084	XM_024341098.1 Rosa chinensis transcription factor MYB108	0.938837	5.38494	77.0887	TCONS_00070810	0	0	0.648005	co_expression
AtMYB108	Arabidopsis thaliana R2R3-type MYB transcription factor	112200084	XM_024341098.1 Rosa chinensis transcription factor MYB108	0.938837	5.38494	77.0887	TCONS_00074556	0.0732267	0.162983	4.69966	co_expression
AtMYB108	Arabidopsis thaliana R2R3-type MYB transcription factor	112200084	XM_024341098.1 Rosa chinensis transcription factor MYB108	0.938837	5.38494	77.0887	TCONS_00079780	0	0.0814157	1.08288	co_expression
AtMYB108	Arabidopsis thaliana R2R3-type MYB transcription factor	112200084	XM_024341098.1 Rosa chinensis transcription factor MYB108	0.938837	5.38494	77.0887	TCONS_00081150	0.00948967	0.0183493	1.73479	co_expression
AtMYB108	Arabidopsis thaliana R2R3-type MYB transcription factor	112200084	XM_024341098.1 Rosa chinensis transcription factor MYB108	0.938837	5.38494	77.0887	TCONS_00097483	0.121234	0	3.07853	co_expression
AtMYB108	Arabidopsis thaliana R2R3-type MYB transcription factor	112200084	XM_024341098.1 Rosa chinensis transcription factor MYB108	0.938837	5.38494	77.0887	TCONS_00115370	0	2.54868	14.2626	co_expression
AtMYB108	Arabidopsis thaliana R2R3-type MYB transcription factor	112200084	XM_024341098.1 Rosa chinensis transcription factor MYB108	0.938837	5.38494	77.0887	TCONS_00124418	0.717449	3.8449	15.695	co_expression
AtMYB108	Arabidopsis thaliana R2R3-type MYB transcription factor	112200084	XM_024341098.1 Rosa chinensis transcription factor MYB108	0.938837	5.38494	77.0887	TCONS_00124421	0.132354	5.34114	34.6594	co_expression
AtMYB108	Arabidopsis thaliana R2R3-type MYB transcription factor	112200084	XM_024341098.1 Rosa chinensis transcription factor MYB108	0.938837	5.38494	77.0887	XR_002925532.1	0	0	11.812	co_expression
AtMYB108	Arabidopsis thaliana R2R3-type MYB transcription factor	112200084	XM_024341098.1 Rosa chinensis transcription factor MYB108	0.938837	5.38494	77.0887	XR_002937089.1	0.928518	7.08179	40.8622	co_expression
AtMYB112	Arabidopsis thaliana R2R3-type MYB transcription factor	112200084	XM_024341098.1 Rosa chinensis transcription factor MYB108	0.938837	5.38494	77.0887	TCONS_00004405	0	0	1.58489	co_expression
AtMYB112	Arabidopsis thaliana R2R3-type MYB transcription factor	112200084	XM_024341098.1 Rosa chinensis transcription factor MYB108	0.938837	5.38494	77.0887	TCONS_00005450	0	0.988013	4.20068	co_expression
AtMYB112	Arabidopsis thaliana R2R3-type MYB transcription factor	112200084	XM_024341098.1 Rosa chinensis transcription factor MYB108	0.938837	5.38494	77.0887	TCONS_00046950	0.0463057	0.612153	8.83972	co_expression
AtMYB112	Arabidopsis thaliana R2R3-type MYB transcription factor	112200084	XM_024341098.1 Rosa chinensis transcription factor MYB108	0.938837	5.38494	77.0887	TCONS_00046951	0.0463057	0.653519	7.26511	co_expression
AtMYB112	Arabidopsis thaliana R2R3-type MYB transcription factor	112200084	XM_024341098.1 Rosa chinensis transcription factor MYB108	0.938837	5.38494	77.0887	TCONS_00070810	0	0	0.648005	co_expression
AtMYB112	Arabidopsis thaliana R2R3-type MYB transcription factor	112200084	XM_024341098.1 Rosa chinensis transcription factor MYB108	0.938837	5.38494	77.0887	TCONS_00074556	0.0732267	0.162983	4.69966	co_expression
AtMYB112	Arabidopsis thaliana R2R3-type MYB transcription factor	112200084	XM_024341098.1 Rosa chinensis transcription factor MYB108	0.938837	5.38494	77.0887	TCONS_00079780	0	0.0814157	1.08288	co_expression
AtMYB112	Arabidopsis thaliana R2R3-type MYB transcription factor	112200084	XM_024341098.1 Rosa chinensis transcription factor MYB108	0.938837	5.38494	77.0887	TCONS_00081150	0.00948967	0.0183493	1.73479	co_expression
AtMYB112	Arabidopsis thaliana R2R3-type MYB transcription factor	112200084	XM_024341098.1 Rosa chinensis transcription factor MYB108	0.938837	5.38494	77.0887	TCONS_00097483	0.121234	0	3.07853	co_expression
AtMYB112	Arabidopsis thaliana R2R3-type MYB transcription factor	112200084	XM_024341098.1 Rosa chinensis transcription factor MYB108	0.938837	5.38494	77.0887	TCONS_00115370	0	2.54868	14.2626	co_expression
AtMYB112	Arabidopsis thaliana R2R3-type MYB transcription factor	112200084	XM_024341098.1 Rosa chinensis transcription factor MYB108	0.938837	5.38494	77.0887	TCONS_00124418	0.717449	3.8449	15.695	co_expression
AtMYB112	Arabidopsis thaliana R2R3-type MYB transcription factor	112200084	XM_024341098.1 Rosa chinensis transcription factor MYB108	0.938837	5.38494	77.0887	TCONS_00124421	0.132354	5.34114	34.6594	co_expression
AtMYB112	Arabidopsis thaliana R2R3-type MYB transcription factor	112200084	XM_024341098.1 Rosa chinensis transcription factor MYB108	0.938837	5.38494	77.0887	XR_002925532.1	0	0	11.812	co_expression
AtMYB112	Arabidopsis thaliana R2R3-type MYB transcription factor	112200084	XM_024341098.1 Rosa chinensis transcription factor MYB108	0.938837	5.38494	77.0887	XR_002937089.1	0.928518	7.08179	40.8622	co_expression
AtMYB113	Arabidopsis thaliana R2R3-type MYB transcription factor	112185634	XM_024323896.1 Rosa chinensis transcription factor MYB114-like transcript variant X1,	0.086184	0.850011	53.8902	TCONS_00000597	0	0.0702113	1.10809	co_expression
AtMYB113	Arabidopsis thaliana R2R3-type MYB transcription factor	112185634	XM_024323896.1 Rosa chinensis transcription factor MYB114-like transcript variant X1,	0.086184	0.850011	53.8902	XR_002923566.1	0.00438933	0.001081	1.2886	co_expression
AtMYB113	Arabidopsis thaliana R2R3-type MYB transcription factor	112185634	XM_024323896.1 Rosa chinensis transcription factor MYB114-like transcript variant X1,	0.086184	0.850011	53.8902	XR_002929901.1	0.100428	2.41376	7.72484	co_expression
AtMYB113	Arabidopsis thaliana R2R3-type MYB transcription factor	112185634	XM_024323896.1 Rosa chinensis transcription factor MYB114-like transcript variant X1,	0.086184	0.850011	53.8902	XR_002931466.1	8.22494	7.03042	64.5066	co_expression
AtMYB114	Arabidopsis thaliana R2R3-type MYB transcription factor	112185634	XM_024323896.1 Rosa chinensis transcription factor MYB114-like transcript variant X1,	0.086184	0.850011	53.8902	TCONS_00000597	0	0.0702113	1.10809	co_expression
AtMYB114	Arabidopsis thaliana R2R3-type MYB transcription factor	112185634	XM_024323896.1 Rosa chinensis transcription factor MYB114-like transcript variant X1,	0.086184	0.850011	53.8902	XR_002923566.1	0.00438933	0.001081	1.2886	co_expression
AtMYB114	Arabidopsis thaliana R2R3-type MYB transcription factor	112185634	XM_024323896.1 Rosa chinensis transcription factor MYB114-like transcript variant X1,	0.086184	0.850011	53.8902	XR_002929901.1	0.100428	2.41376	7.72484	co_expression
AtMYB114	Arabidopsis thaliana R2R3-type MYB transcription factor	112185634	XM_024323896.1 Rosa chinensis transcription factor MYB114-like transcript variant X1,	0.086184	0.850011	53.8902	XR_002931466.1	8.22494	7.03042	64.5066	co_expression
AtMYB122	Arabidopsis thaliana R2R3-type MYB transcription factor	112165555	XM_024302107.1 Rosa chinensis transcription factor MYB102	0	0.030472	2.28373	TCONS_00000597	0	0.0702113	1.10809	co_expression
AtMYB122	Arabidopsis thaliana R2R3-type MYB transcription factor	112165555	XM_024302107.1 Rosa chinensis transcription factor MYB102	0	0.030472	2.28373	TCONS_00068527	0.103272	0	1.64695	co_expression
AtMYB122	Arabidopsis thaliana R2R3-type MYB transcription factor	112165555	XM_024302107.1 Rosa chinensis transcription factor MYB102	0	0.030472	2.28373	TCONS_00088042	0	0.223192	2.23064	co_expression
AtMYB122	Arabidopsis thaliana R2R3-type MYB transcription factor	112165555	XM_024302107.1 Rosa chinensis transcription factor MYB102	0	0.030472	2.28373	TCONS_00094505	0.056061	0	0.538854	co_expression
AtMYB122	Arabidopsis thaliana R2R3-type MYB transcription factor	112165555	XM_024302107.1 Rosa chinensis transcription factor MYB102	0	0.030472	2.28373	TCONS_00095399	0	0	0.746629	co_expression
AtMYB122	Arabidopsis thaliana R2R3-type MYB transcription factor	112165555	XM_024302107.1 Rosa chinensis transcription factor MYB102	0	0.030472	2.28373	XR_002923566.1	0.00438933	0.001081	1.2886	co_expression
AtMYB122	Arabidopsis thaliana R2R3-type MYB transcription factor	112165555	XM_024302107.1 Rosa chinensis transcription factor MYB102	0	0.030472	2.28373	XR_002925417.1	0	0	0.786177	co_expression
AtMYB122	Arabidopsis thaliana R2R3-type MYB transcription factor	112165555	XM_024302107.1 Rosa chinensis transcription factor MYB102	0	0.030472	2.28373	XR_002925724.1	0	1.21002	6.26879	co_expression
AtMYB17	Arabidopsis thaliana R2R3-type MYB transcription factor	112181480	XM_024319836.1 Rosa chinensis transcription factor MYB41	1.47955	6.77736	29.5983	TCONS_00127511	0.15591	2.84385	7.49254	co_expression
AtMYB30	Arabidopsis thaliana R2R3-type MYB transcription factor	112185799	XM_024324110.1 Rosa chinensis transcription factor MYB30-like	31.3117	6.08778	4.47316	TCONS_00033301	0.786874	0	0.0346347	co_expression
AtMYB30	Arabidopsis thaliana R2R3-type MYB transcription factor	112185799	XM_024324110.1 Rosa chinensis transcription factor MYB30-like	31.3117	6.08778	4.47316	XR_002930769.1	0.619889	0.050945	0.00367667	co_expression
AtMYB30	Arabidopsis thaliana R2R3-type MYB transcription factor	112185799	XM_024324110.1 Rosa chinensis transcription factor MYB30-like	31.3117	6.08778	4.47316	XR_002930775.1	0.58786	0.0359777	0	co_expression
AtMYB30	Arabidopsis thaliana R2R3-type MYB transcription factor	112185799	XM_024324110.1 Rosa chinensis transcription factor MYB30-like	31.3117	6.08778	4.47316	XR_002935455.1	1.56627	0	0	co_expression
AtMYB41	Arabidopsis thaliana R2R3-type MYB transcription factor	112165555	XM_024302107.1 Rosa chinensis transcription factor MYB102	0	0.030472	2.28373	TCONS_00000597	0	0.0702113	1.10809	co_expression
AtMYB41	Arabidopsis thaliana R2R3-type MYB transcription factor	112165555	XM_024302107.1 Rosa chinensis transcription factor MYB102	0	0.030472	2.28373	TCONS_00068527	0.103272	0	1.64695	co_expression
AtMYB41	Arabidopsis thaliana R2R3-type MYB transcription factor	112165555	XM_024302107.1 Rosa chinensis transcription factor MYB102	0	0.030472	2.28373	TCONS_00088042	0	0.223192	2.23064	co_expression
AtMYB41	Arabidopsis thaliana R2R3-type MYB transcription factor	112165555	XM_024302107.1 Rosa chinensis transcription factor MYB102	0	0.030472	2.28373	TCONS_00094505	0.056061	0	0.538854	co_expression
AtMYB41	Arabidopsis thaliana R2R3-type MYB transcription factor	112165555	XM_024302107.1 Rosa chinensis transcription factor MYB102	0	0.030472	2.28373	TCONS_00095399	0	0	0.746629	co_expression
AtMYB41	Arabidopsis thaliana R2R3-type MYB transcription factor	112165555	XM_024302107.1 Rosa chinensis transcription factor MYB102	0	0.030472	2.28373	XR_002923566.1	0.00438933	0.001081	1.2886	co_expression
AtMYB41	Arabidopsis thaliana R2R3-type MYB transcription factor	112165555	XM_024302107.1 Rosa chinensis transcription factor MYB102	0	0.030472	2.28373	XR_002925417.1	0	0	0.786177	co_expression
AtMYB41	Arabidopsis thaliana R2R3-type MYB transcription factor	112165555	XM_024302107.1 Rosa chinensis transcription factor MYB102	0	0.030472	2.28373	XR_002925724.1	0	1.21002	6.26879	co_expression
AtMYB47	Arabidopsis thaliana R2R3-type MYB transcription factor	112165555	XM_024302107.1 Rosa chinensis transcription factor MYB102	0	0.030472	2.28373	TCONS_00000597	0	0.0702113	1.10809	co_expression
AtMYB47	Arabidopsis thaliana R2R3-type MYB transcription factor	112165555	XM_024302107.1 Rosa chinensis transcription factor MYB102	0	0.030472	2.28373	TCONS_00068527	0.103272	0	1.64695	co_expression
AtMYB47	Arabidopsis thaliana R2R3-type MYB transcription factor	112165555	XM_024302107.1 Rosa chinensis transcription factor MYB102	0	0.030472	2.28373	TCONS_00088042	0	0.223192	2.23064	co_expression
AtMYB47	Arabidopsis thaliana R2R3-type MYB transcription factor	112165555	XM_024302107.1 Rosa chinensis transcription factor MYB102	0	0.030472	2.28373	TCONS_00094505	0.056061	0	0.538854	co_expression
AtMYB47	Arabidopsis thaliana R2R3-type MYB transcription factor	112165555	XM_024302107.1 Rosa chinensis transcription factor MYB102	0	0.030472	2.28373	TCONS_00095399	0	0	0.746629	co_expression
AtMYB47	Arabidopsis thaliana R2R3-type MYB transcription factor	112165555	XM_024302107.1 Rosa chinensis transcription factor MYB102	0	0.030472	2.28373	XR_002923566.1	0.00438933	0.001081	1.2886	co_expression
AtMYB47	Arabidopsis thaliana R2R3-type MYB transcription factor	112165555	XM_024302107.1 Rosa chinensis transcription factor MYB102	0	0.030472	2.28373	XR_002925417.1	0	0	0.786177	co_expression
AtMYB47	Arabidopsis thaliana R2R3-type MYB transcription factor	112165555	XM_024302107.1 Rosa chinensis transcription factor MYB102	0	0.030472	2.28373	XR_002925724.1	0	1.21002	6.26879	co_expression
AtMYB49	Arabidopsis thaliana R2R3-type MYB transcription factor	112165555	XM_024302107.1 Rosa chinensis transcription factor MYB102	0	0.030472	2.28373	TCONS_00000597	0	0.0702113	1.10809	co_expression
AtMYB49	Arabidopsis thaliana R2R3-type MYB transcription factor	112165555	XM_024302107.1 Rosa chinensis transcription factor MYB102	0	0.030472	2.28373	TCONS_00068527	0.103272	0	1.64695	co_expression
AtMYB49	Arabidopsis thaliana R2R3-type MYB transcription factor	112165555	XM_024302107.1 Rosa chinensis transcription factor MYB102	0	0.030472	2.28373	TCONS_00088042	0	0.223192	2.23064	co_expression
AtMYB49	Arabidopsis thaliana R2R3-type MYB transcription factor	112165555	XM_024302107.1 Rosa chinensis transcription factor MYB102	0	0.030472	2.28373	TCONS_00094505	0.056061	0	0.538854	co_expression
AtMYB49	Arabidopsis thaliana R2R3-type MYB transcription factor	112165555	XM_024302107.1 Rosa chinensis transcription factor MYB102	0	0.030472	2.28373	TCONS_00095399	0	0	0.746629	co_expression
AtMYB49	Arabidopsis thaliana R2R3-type MYB transcription factor	112165555	XM_024302107.1 Rosa chinensis transcription factor MYB102	0	0.030472	2.28373	XR_002923566.1	0.00438933	0.001081	1.2886	co_expression
AtMYB49	Arabidopsis thaliana R2R3-type MYB transcription factor	112165555	XM_024302107.1 Rosa chinensis transcription factor MYB102	0	0.030472	2.28373	XR_002925417.1	0	0	0.786177	co_expression
AtMYB49	Arabidopsis thaliana R2R3-type MYB transcription factor	112165555	XM_024302107.1 Rosa chinensis transcription factor MYB102	0	0.030472	2.28373	XR_002925724.1	0	1.21002	6.26879	co_expression
AtMYB74	Arabidopsis thaliana R2R3-type MYB transcription factor	112165555	XM_024302107.1 Rosa chinensis transcription factor MYB102	0	0.030472	2.28373	TCONS_00000597	0	0.0702113	1.10809	co_expression
AtMYB74	Arabidopsis thaliana R2R3-type MYB transcription factor	112165555	XM_024302107.1 Rosa chinensis transcription factor MYB102	0	0.030472	2.28373	TCONS_00068527	0.103272	0	1.64695	co_expression
AtMYB74	Arabidopsis thaliana R2R3-type MYB transcription factor	112165555	XM_024302107.1 Rosa chinensis transcription factor MYB102	0	0.030472	2.28373	TCONS_00088042	0	0.223192	2.23064	co_expression
AtMYB74	Arabidopsis thaliana R2R3-type MYB transcription factor	112165555	XM_024302107.1 Rosa chinensis transcription factor MYB102	0	0.030472	2.28373	TCONS_00094505	0.056061	0	0.538854	co_expression
AtMYB74	Arabidopsis thaliana R2R3-type MYB transcription factor	112165555	XM_024302107.1 Rosa chinensis transcription factor MYB102	0	0.030472	2.28373	TCONS_00095399	0	0	0.746629	co_expression
AtMYB74	Arabidopsis thaliana R2R3-type MYB transcription factor	112165555	XM_024302107.1 Rosa chinensis transcription factor MYB102	0	0.030472	2.28373	XR_002923566.1	0.00438933	0.001081	1.2886	co_expression
AtMYB74	Arabidopsis thaliana R2R3-type MYB transcription factor	112165555	XM_024302107.1 Rosa chinensis transcription factor MYB102	0	0.030472	2.28373	XR_002925417.1	0	0	0.786177	co_expression
AtMYB74	Arabidopsis thaliana R2R3-type MYB transcription factor	112165555	XM_024302107.1 Rosa chinensis transcription factor MYB102	0	0.030472	2.28373	XR_002925724.1	0	1.21002	6.26879	co_expression
AtMYB75	Arabidopsis thaliana R2R3-type MYB transcription factor	112185634	XM_024323896.1 Rosa chinensis transcription factor MYB114-like transcript variant X1,	0.086184	0.850011	53.8902	TCONS_00000597	0	0.0702113	1.10809	co_expression
AtMYB75	Arabidopsis thaliana R2R3-type MYB transcription factor	112185634	XM_024323896.1 Rosa chinensis transcription factor MYB114-like transcript variant X1,	0.086184	0.850011	53.8902	XR_002923566.1	0.00438933	0.001081	1.2886	co_expression
AtMYB75	Arabidopsis thaliana R2R3-type MYB transcription factor	112185634	XM_024323896.1 Rosa chinensis transcription factor MYB114-like transcript variant X1,	0.086184	0.850011	53.8902	XR_002929901.1	0.100428	2.41376	7.72484	co_expression
AtMYB75	Arabidopsis thaliana R2R3-type MYB transcription factor	112185634	XM_024323896.1 Rosa chinensis transcription factor MYB114-like transcript variant X1,	0.086184	0.850011	53.8902	XR_002931466.1	8.22494	7.03042	64.5066	co_expression
AtMYB78	Arabidopsis thaliana R2R3-type MYB transcription factor	112200084	XM_024341098.1 Rosa chinensis transcription factor MYB108	0.938837	5.38494	77.0887	TCONS_00004405	0	0	1.58489	co_expression
AtMYB78	Arabidopsis thaliana R2R3-type MYB transcription factor	112200084	XM_024341098.1 Rosa chinensis transcription factor MYB108	0.938837	5.38494	77.0887	TCONS_00005450	0	0.988013	4.20068	co_expression
AtMYB78	Arabidopsis thaliana R2R3-type MYB transcription factor	112200084	XM_024341098.1 Rosa chinensis transcription factor MYB108	0.938837	5.38494	77.0887	TCONS_00046950	0.0463057	0.612153	8.83972	co_expression
AtMYB78	Arabidopsis thaliana R2R3-type MYB transcription factor	112200084	XM_024341098.1 Rosa chinensis transcription factor MYB108	0.938837	5.38494	77.0887	TCONS_00046951	0.0463057	0.653519	7.26511	co_expression
AtMYB78	Arabidopsis thaliana R2R3-type MYB transcription factor	112200084	XM_024341098.1 Rosa chinensis transcription factor MYB108	0.938837	5.38494	77.0887	TCONS_00070810	0	0	0.648005	co_expression
AtMYB78	Arabidopsis thaliana R2R3-type MYB transcription factor	112200084	XM_024341098.1 Rosa chinensis transcription factor MYB108	0.938837	5.38494	77.0887	TCONS_00074556	0.0732267	0.162983	4.69966	co_expression
AtMYB78	Arabidopsis thaliana R2R3-type MYB transcription factor	112200084	XM_024341098.1 Rosa chinensis transcription factor MYB108	0.938837	5.38494	77.0887	TCONS_00079780	0	0.0814157	1.08288	co_expression
AtMYB78	Arabidopsis thaliana R2R3-type MYB transcription factor	112200084	XM_024341098.1 Rosa chinensis transcription factor MYB108	0.938837	5.38494	77.0887	TCONS_00081150	0.00948967	0.0183493	1.73479	co_expression
AtMYB78	Arabidopsis thaliana R2R3-type MYB transcription factor	112200084	XM_024341098.1 Rosa chinensis transcription factor MYB108	0.938837	5.38494	77.0887	TCONS_00097483	0.121234	0	3.07853	co_expression
AtMYB78	Arabidopsis thaliana R2R3-type MYB transcription factor	112200084	XM_024341098.1 Rosa chinensis transcription factor MYB108	0.938837	5.38494	77.0887	TCONS_00115370	0	2.54868	14.2626	co_expression
AtMYB78	Arabidopsis thaliana R2R3-type MYB transcription factor	112200084	XM_024341098.1 Rosa chinensis transcription factor MYB108	0.938837	5.38494	77.0887	TCONS_00124418	0.717449	3.8449	15.695	co_expression
AtMYB78	Arabidopsis thaliana R2R3-type MYB transcription factor	112200084	XM_024341098.1 Rosa chinensis transcription factor MYB108	0.938837	5.38494	77.0887	TCONS_00124421	0.132354	5.34114	34.6594	co_expression
AtMYB78	Arabidopsis thaliana R2R3-type MYB transcription factor	112200084	XM_024341098.1 Rosa chinensis transcription factor MYB108	0.938837	5.38494	77.0887	XR_002925532.1	0	0	11.812	co_expression
AtMYB78	Arabidopsis thaliana R2R3-type MYB transcription factor	112200084	XM_024341098.1 Rosa chinensis transcription factor MYB108	0.938837	5.38494	77.0887	XR_002937089.1	0.928518	7.08179	40.8622	co_expression
AtMYB90	Arabidopsis thaliana R2R3-type MYB transcription factor	112185634	XM_024323896.1 Rosa chinensis transcription factor MYB114-like transcript variant X1,	0.086184	0.850011	53.8902	TCONS_00000597	0	0.0702113	1.10809	co_expression
AtMYB90	Arabidopsis thaliana R2R3-type MYB transcription factor	112185634	XM_024323896.1 Rosa chinensis transcription factor MYB114-like transcript variant X1,	0.086184	0.850011	53.8902	XR_002923566.1	0.00438933	0.001081	1.2886	co_expression
AtMYB90	Arabidopsis thaliana R2R3-type MYB transcription factor	112185634	XM_024323896.1 Rosa chinensis transcription factor MYB114-like transcript variant X1,	0.086184	0.850011	53.8902	XR_002929901.1	0.100428	2.41376	7.72484	co_expression
AtMYB90	Arabidopsis thaliana R2R3-type MYB transcription factor	112185634	XM_024323896.1 Rosa chinensis transcription factor MYB114-like transcript variant X1,	0.086184	0.850011	53.8902	XR_002931466.1	8.22494	7.03042	64.5066	co_expression
AtMYB91	Arabidopsis thaliana R2R3-type MYB transcription factor	112193592	XM_024333781.1 Rosa chinensis transcription factor AS1	12.781	1.95563	0.817492	TCONS_00033301	0.786874	0	0.0346347	co_expression
AtMYB91	Arabidopsis thaliana R2R3-type MYB transcription factor	112193592	XM_024333781.1 Rosa chinensis transcription factor AS1	12.781	1.95563	0.817492	TCONS_00043620	64.1953	15.6318	2.28276	co_expression
AtMYB91	Arabidopsis thaliana R2R3-type MYB transcription factor	112193592	XM_024333781.1 Rosa chinensis transcription factor AS1	12.781	1.95563	0.817492	TCONS_00064568	3.30123	0	0	co_expression
AtMYB91	Arabidopsis thaliana R2R3-type MYB transcription factor	112193592	XM_024333781.1 Rosa chinensis transcription factor AS1	12.781	1.95563	0.817492	TCONS_00124370	0.335379	30.0485	29.713	co_expression
AtMYB91	Arabidopsis thaliana R2R3-type MYB transcription factor	112193592	XM_024333781.1 Rosa chinensis transcription factor AS1	12.781	1.95563	0.817492	XR_002925309.1	1.38791	0	0.0330637	co_expression
AtMYB91	Arabidopsis thaliana R2R3-type MYB transcription factor	112193592	XM_024333781.1 Rosa chinensis transcription factor AS1	12.781	1.95563	0.817492	XR_002931291.1	1.42226	0.161406	0	co_expression
AtMYB91	Arabidopsis thaliana R2R3-type MYB transcription factor	112193592	XM_024333781.1 Rosa chinensis transcription factor AS1	12.781	1.95563	0.817492	XR_002931402.1	0.67381	0	0	co_expression
AtMYB91	Arabidopsis thaliana R2R3-type MYB transcription factor	112193592	XM_024333781.1 Rosa chinensis transcription factor AS1	12.781	1.95563	0.817492	XR_002932960.1	0.576863	0.002543	0.0695617	co_expression
AtMYB91	Arabidopsis thaliana R2R3-type MYB transcription factor	112193592	XM_024333781.1 Rosa chinensis transcription factor AS1	12.781	1.95563	0.817492	XR_002933980.1	0.949912	0.105942	0	co_expression
AtMYB91	Arabidopsis thaliana R2R3-type MYB transcription factor	112193592	XM_024333781.1 Rosa chinensis transcription factor AS1	12.781	1.95563	0.817492	XR_002935295.1	1.40897	0.111051	0.0209137	co_expression
AtMYB91	Arabidopsis thaliana R2R3-type MYB transcription factor	112193592	XM_024333781.1 Rosa chinensis transcription factor AS1	12.781	1.95563	0.817492	XR_002935807.1	0.573637	0	0.064096	co_expression
AtMYB91	Arabidopsis thaliana R2R3-type MYB transcription factor	112193592	XM_024333781.1 Rosa chinensis transcription factor AS1	12.781	1.95563	0.817492	XR_002937430.1	0.518869	0	0	co_expression
CitERF71	Citrus reticulate AP2/ERF family transcription factor	112184759	XM_024323001.1 Rosa chinensis ethylene-responsive transcription factor 1-like	3.52505	0.053686	0	TCONS_00028005	7.84133	0.920276	0.638832	co_expression
CitERF71	Citrus reticulate AP2/ERF family transcription factor	112184759	XM_024323001.1 Rosa chinensis ethylene-responsive transcription factor 1-like	3.52505	0.053686	0	TCONS_00043620	64.1953	15.6318	2.28276	co_expression
CitERF71	Citrus reticulate AP2/ERF family transcription factor	112184759	XM_024323001.1 Rosa chinensis ethylene-responsive transcription factor 1-like	3.52505	0.053686	0	TCONS_00043622	3.10091	0	0	co_expression
CitERF71	Citrus reticulate AP2/ERF family transcription factor	112184759	XM_024323001.1 Rosa chinensis ethylene-responsive transcription factor 1-like	3.52505	0.053686	0	TCONS_00048175	1.21522	0.0673703	0	co_expression
CitERF71	Citrus reticulate AP2/ERF family transcription factor	112184759	XM_024323001.1 Rosa chinensis ethylene-responsive transcription factor 1-like	3.52505	0.053686	0	TCONS_00104871	0.540042	0.0500817	0	co_expression
CitERF71	Citrus reticulate AP2/ERF family transcription factor	112184759	XM_024323001.1 Rosa chinensis ethylene-responsive transcription factor 1-like	3.52505	0.053686	0	XR_002923476.1	2.46932	0	0	co_expression
CitERF71	Citrus reticulate AP2/ERF family transcription factor	112184759	XM_024323001.1 Rosa chinensis ethylene-responsive transcription factor 1-like	3.52505	0.053686	0	XR_002925309.1	1.38791	0	0.0330637	co_expression
CitERF71	Citrus reticulate AP2/ERF family transcription factor	112184759	XM_024323001.1 Rosa chinensis ethylene-responsive transcription factor 1-like	3.52505	0.053686	0	XR_002926672.1	0.75658	0	0	co_expression
CitERF71	Citrus reticulate AP2/ERF family transcription factor	112184759	XM_024323001.1 Rosa chinensis ethylene-responsive transcription factor 1-like	3.52505	0.053686	0	XR_002927924.1	0.852369	0	0.162989	co_expression
CitERF71	Citrus reticulate AP2/ERF family transcription factor	112184759	XM_024323001.1 Rosa chinensis ethylene-responsive transcription factor 1-like	3.52505	0.053686	0	XR_002932430.1	4.31861	0	0	co_expression
CitERF71	Citrus reticulate AP2/ERF family transcription factor	112184759	XM_024323001.1 Rosa chinensis ethylene-responsive transcription factor 1-like	3.52505	0.053686	0	XR_002932894.1	1.19035	0	0.0449263	co_expression
CitERF71	Citrus reticulate AP2/ERF family transcription factor	112184759	XM_024323001.1 Rosa chinensis ethylene-responsive transcription factor 1-like	3.52505	0.053686	0	XR_002933980.1	0.949912	0.105942	0	co_expression
CitERF71	Citrus reticulate AP2/ERF family transcription factor	112184759	XM_024323001.1 Rosa chinensis ethylene-responsive transcription factor 1-like	3.52505	0.053686	0	XR_002937430.1	0.518869	0	0	co_expression
CrORCA2	Catharanthus roseus AP2/ERF family transcription factor	112184759	XM_024323001.1 Rosa chinensis ethylene-responsive transcription factor 1-like	3.52505	0.053686	0	TCONS_00028005	7.84133	0.920276	0.638832	co_expression
CrORCA2	Catharanthus roseus AP2/ERF family transcription factor	112184759	XM_024323001.1 Rosa chinensis ethylene-responsive transcription factor 1-like	3.52505	0.053686	0	TCONS_00043620	64.1953	15.6318	2.28276	co_expression
CrORCA2	Catharanthus roseus AP2/ERF family transcription factor	112184759	XM_024323001.1 Rosa chinensis ethylene-responsive transcription factor 1-like	3.52505	0.053686	0	TCONS_00043622	3.10091	0	0	co_expression
CrORCA2	Catharanthus roseus AP2/ERF family transcription factor	112184759	XM_024323001.1 Rosa chinensis ethylene-responsive transcription factor 1-like	3.52505	0.053686	0	TCONS_00048175	1.21522	0.0673703	0	co_expression
CrORCA2	Catharanthus roseus AP2/ERF family transcription factor	112184759	XM_024323001.1 Rosa chinensis ethylene-responsive transcription factor 1-like	3.52505	0.053686	0	TCONS_00104871	0.540042	0.0500817	0	co_expression
CrORCA2	Catharanthus roseus AP2/ERF family transcription factor	112184759	XM_024323001.1 Rosa chinensis ethylene-responsive transcription factor 1-like	3.52505	0.053686	0	XR_002923476.1	2.46932	0	0	co_expression
CrORCA2	Catharanthus roseus AP2/ERF family transcription factor	112184759	XM_024323001.1 Rosa chinensis ethylene-responsive transcription factor 1-like	3.52505	0.053686	0	XR_002925309.1	1.38791	0	0.0330637	co_expression
CrORCA2	Catharanthus roseus AP2/ERF family transcription factor	112184759	XM_024323001.1 Rosa chinensis ethylene-responsive transcription factor 1-like	3.52505	0.053686	0	XR_002926672.1	0.75658	0	0	co_expression
CrORCA2	Catharanthus roseus AP2/ERF family transcription factor	112184759	XM_024323001.1 Rosa chinensis ethylene-responsive transcription factor 1-like	3.52505	0.053686	0	XR_002927924.1	0.852369	0	0.162989	co_expression
CrORCA2	Catharanthus roseus AP2/ERF family transcription factor	112184759	XM_024323001.1 Rosa chinensis ethylene-responsive transcription factor 1-like	3.52505	0.053686	0	XR_002932430.1	4.31861	0	0	co_expression
CrORCA2	Catharanthus roseus AP2/ERF family transcription factor	112184759	XM_024323001.1 Rosa chinensis ethylene-responsive transcription factor 1-like	3.52505	0.053686	0	XR_002932894.1	1.19035	0	0.0449263	co_expression
CrORCA2	Catharanthus roseus AP2/ERF family transcription factor	112184759	XM_024323001.1 Rosa chinensis ethylene-responsive transcription factor 1-like	3.52505	0.053686	0	XR_002933980.1	0.949912	0.105942	0	co_expression
CrORCA2	Catharanthus roseus AP2/ERF family transcription factor	112184759	XM_024323001.1 Rosa chinensis ethylene-responsive transcription factor 1-like	3.52505	0.053686	0	XR_002937430.1	0.518869	0	0	co_expression
OsbZIP79	Oryza sativa bZIP family transcription factor	112167076	XM_024304035.1 Rosa chinensis transcription factor TGA9 transcript variant X1,	0.0171537	1.31452	0.843831	XR_002931251.1	1.11518	0	0.339661	co_expression
OsTGAP1	Oryza sativa bZIP family transcription factor	112188712	XM_024327888.1 Rosa chinensis transcription factor TGA4-like transcript variant X1,	0.009255	0.315115	3.48308	TCONS_00000771	0	0.100431	0.903432	co_expression
OsTGAP1	Oryza sativa bZIP family transcription factor	112188712	XM_024327888.1 Rosa chinensis transcription factor TGA4-like transcript variant X1,	0.009255	0.315115	3.48308	TCONS_00004405	0	0	1.58489	co_expression
OsTGAP1	Oryza sativa bZIP family transcription factor	112188712	XM_024327888.1 Rosa chinensis transcription factor TGA4-like transcript variant X1,	0.009255	0.315115	3.48308	TCONS_00006367	0	0	0.849339	co_expression
OsTGAP1	Oryza sativa bZIP family transcription factor	112188712	XM_024327888.1 Rosa chinensis transcription factor TGA4-like transcript variant X1,	0.009255	0.315115	3.48308	TCONS_00060782	0.097151	2.29943	8.17011	co_expression
OsTGAP1	Oryza sativa bZIP family transcription factor	112188712	XM_024327888.1 Rosa chinensis transcription factor TGA4-like transcript variant X1,	0.009255	0.315115	3.48308	TCONS_00070810	0	0	0.648005	co_expression
OsTGAP1	Oryza sativa bZIP family transcription factor	112188712	XM_024327888.1 Rosa chinensis transcription factor TGA4-like transcript variant X1,	0.009255	0.315115	3.48308	TCONS_00074556	0.0732267	0.162983	4.69966	co_expression
OsTGAP1	Oryza sativa bZIP family transcription factor	112188712	XM_024327888.1 Rosa chinensis transcription factor TGA4-like transcript variant X1,	0.009255	0.315115	3.48308	TCONS_00079780	0	0.0814157	1.08288	co_expression
OsTGAP1	Oryza sativa bZIP family transcription factor	112188712	XM_024327888.1 Rosa chinensis transcription factor TGA4-like transcript variant X1,	0.009255	0.315115	3.48308	TCONS_00081099	0.164776	0.0206777	1.87851	co_expression
OsTGAP1	Oryza sativa bZIP family transcription factor	112188712	XM_024327888.1 Rosa chinensis transcription factor TGA4-like transcript variant X1,	0.009255	0.315115	3.48308	TCONS_00115370	0	2.54868	14.2626	co_expression
OsTGAP1	Oryza sativa bZIP family transcription factor	112188712	XM_024327888.1 Rosa chinensis transcription factor TGA4-like transcript variant X1,	0.009255	0.315115	3.48308	TCONS_00124421	0.132354	5.34114	34.6594	co_expression
OsTGAP1	Oryza sativa bZIP family transcription factor	112188712	XM_024327888.1 Rosa chinensis transcription factor TGA4-like transcript variant X1,	0.009255	0.315115	3.48308	XR_002923308.1	0	0.11864	1.14721	co_expression
OsTGAP1	Oryza sativa bZIP family transcription factor	112188712	XM_024327888.1 Rosa chinensis transcription factor TGA4-like transcript variant X1,	0.009255	0.315115	3.48308	XR_002926696.1	0	0.059233	1.03265	co_expression
PbbHLH4	Phalaenopsis bHLH family transcription factor	112175393	XM_024313069.1 Rosa chinensis transcription factor ICE1-like	84.4595	23.8065	12.206	TCONS_00033301	0.786874	0	0.0346347	co_expression
PbbHLH4	Phalaenopsis bHLH family transcription factor	112175393	XM_024313069.1 Rosa chinensis transcription factor ICE1-like	84.4595	23.8065	12.206	TCONS_00093042	130.395	38.2906	3.85093	co_expression
PbbHLH4	Phalaenopsis bHLH family transcription factor	112175393	XM_024313069.1 Rosa chinensis transcription factor ICE1-like	84.4595	23.8065	12.206	TCONS_00111355	4.06515	16.2037	2.3519	co_location
PbbHLH4	Phalaenopsis bHLH family transcription factor	112175393	XM_024313069.1 Rosa chinensis transcription factor ICE1-like	84.4595	23.8065	12.206	XR_002923293.1	2.93662	0.29921	0.153281	co_expression
PbbHLH4	Phalaenopsis bHLH family transcription factor	112175393	XM_024313069.1 Rosa chinensis transcription factor ICE1-like	84.4595	23.8065	12.206	XR_002930769.1	0.619889	0.050945	0.00367667	co_expression
PbbHLH4	Phalaenopsis bHLH family transcription factor	112175393	XM_024313069.1 Rosa chinensis transcription factor ICE1-like	84.4595	23.8065	12.206	XR_002935295.1	1.40897	0.111051	0.0209137	co_expression
